# Supplementary material for: Conformational heterogeneity of molecules physisorbed on a gold surface at room temperature
Source: Nat Commun. 2022 Jul 15;13:4133. doi: 10.1038/s41467-022-31576-x (PMC9287342; doi:10.1038/s41467-022-31576-x)
Supplement: Supplementary file 3 — Source Data [file 41467_2022_31576_MOESM3_ESM.xlsx]

## Sheet: Figure 1b
Raman shift (cm-1)	Intensity (a.u.)
	TERS (radial-pol)	TERS (linear-pol)	Far-field
4.49334	1	-15	4
6.52827	18	8	5
8.56268	-18	-15	-9
10.5966	-14	-9	-10
12.6299	-5	-7	1
14.6628	-15	-21	-17
16.6936	23	18	18
18.7269	-17	-16	-2
20.7566	15	-3	3
22.7889	-3	2	3
24.8176	30	10	30
26.8473	13	1	-5
28.8765	-17	2	-5
30.9051	6	-2	3
32.9318	-1	-4	3
34.9609	-34	-14	-29
36.9865	-10	-15	-7
39.0131	16	16	22
41.0391	30	18	27
43.0646	1	5	-3
45.0881	-26	-21	-19
47.1141	4	13	10
49.1366	-7	-21	-10
51.16	23	9	1
53.1815	-6	7	27
55.2054	11	0	11
57.2258	-11	-6	10
59.2471	10	22	36
61.2665	14	10	16
63.2883	-17	5	2
65.3067	20	13	30
67.326	-9	0	-23
69.3432	-13	-1	-5
71.363	2	10	-21
73.3792	14	5	32
75.3965	7	-1	16
77.4117	4	4	8
79.4279	7	26	10
81.442	19	20	6
83.4587	28	39	28
85.4718	56	35	48
87.486	25	27	11
89.4981	19	26	23
91.5112	66	34	28
93.5222	69	47	23
95.5358	62	62	5
97.5459	125	92	38
99.5569	107	93	5
101.566	162	143	33
103.576	161	151	3
105.584	180	174	39
107.593	251	211	31
109.6	258	248	0
111.608	297	269	14
113.614	366	307	56
115.622	387	355	25
117.627	450	331	62
119.633	428	362	62
121.637	499	410	69
123.642	528	406	74
125.645	534	425	60
127.648	545	442	84
129.65	535	441	93
131.653	529	435	64
133.654	568	462	69
135.656	568	415	57
137.657	590	415	82
139.656	550	415	47
141.657	547	426	65
143.655	585	443	101
145.654	563	405	63
147.651	578	424	66
149.649	576	424	76
151.646	589	408	56
153.641	601	425	78
155.637	573	376	61
157.633	566	374	45
159.627	555	411	89
161.622	532	406	76
163.615	553	400	69
165.609	529	380	52
167.602	560	419	63
169.595	573	373	82
171.586	568	420	63
173.577	556	401	70
175.567	551	393	76
177.558	596	415	73
179.548	544	362	55
181.537	545	404	68
183.527	554	403	60
185.514	528	377	64
187.501	548	417	56
189.488	571	419	84
191.475	559	403	43
193.461	591	410	92
195.447	574	417	73
197.431	578	438	48
199.416	548	408	81
201.4	564	416	65
203.384	558	426	69
205.365	522	452	84
207.349	577	417	47
209.33	554	417	73
211.313	592	484	72
213.293	562	425	70
215.273	577	426	71
217.254	530	442	66
219.233	568	432	35
221.212	574	424	76
223.19	554	425	51
225.169	564	381	70
227.144	573	431	56
229.122	578	401	59
231.098	581	399	46
233.074	549	405	61
235.049	554	427	77
237.025	588	452	60
238.999	556	433	77
240.972	581	455	65
242.947	608	428	63
244.918	573	423	65
246.891	581	422	70
248.861	577	410	53
250.834	612	450	75
252.804	634	417	78
254.774	583	442	69
256.744	596	460	79
258.713	601	464	71
260.683	590	464	73
262.651	600	410	53
264.618	607	403	59
266.585	614	451	57
268.552	592	451	86
270.518	623	441	80
272.483	631	448	78
274.448	616	450	68
276.413	649	456	76
278.377	654	461	82
280.34	605	457	60
282.305	659	450	87
284.266	599	458	54
286.229	635	448	75
288.19	581	498	71
290.152	609	505	58
292.111	646	517	91
294.073	600	470	28
296.031	631	442	87
297.99	661	517	80
299.95	597	480	60
301.906	634	534	81
303.865	589	520	80
305.821	617	528	79
307.779	577	553	97
309.734	625	559	75
311.689	617	529	57
313.644	632	577	80
315.599	623	535	89
317.553	620	531	73
319.507	664	526	92
321.46	653	585	71
323.413	671	575	65
325.365	647	529	64
327.315	694	528	83
329.266	696	539	79
331.217	674	514	84
333.167	676	530	55
335.117	649	484	54
337.066	660	507	58
339.015	624	505	86
340.961	629	482	60
342.911	627	461	61
344.856	674	514	85
346.803	643	475	66
348.749	640	505	83
350.695	631	498	64
352.64	662	511	76
354.584	614	481	58
356.528	602	491	71
358.47	621	509	80
360.415	595	495	37
362.358	616	504	69
364.299	645	510	81
366.241	642	467	59
368.181	634	527	60
370.123	656	512	89
372.062	635	444	55
374.002	600	445	71
375.941	600	444	75
377.879	621	416	78
379.817	637	418	68
381.755	559	426	86
383.692	638	412	57
385.628	595	398	87
387.564	556	372	47
389.5	629	373	88
391.435	624	398	77
393.37	570	385	52
395.303	589	367	61
397.237	587	337	68
399.17	613	358	85
401.102	585	344	70
403.035	605	352	69
404.967	582	368	68
406.898	571	347	55
408.828	599	357	86
410.759	567	348	76
412.689	609	371	63
414.617	581	366	99
416.546	638	362	61
418.474	613	380	77
420.402	640	388	100
422.33	613	368	66
424.255	616	386	84
426.182	613	386	81
428.107	615	391	95
430.032	644	381	100
431.957	628	381	67
433.88	627	349	59
435.805	619	374	80
437.727	627	431	93
439.651	623	390	72
441.572	644	375	83
443.495	637	396	102
445.416	651	356	54
447.337	630	378	90
449.258	621	396	71
451.175	639	359	79
453.095	610	340	57
455.015	644	357	66
456.933	610	347	68
458.851	665	353	95
460.768	644	359	79
462.686	658	353	92
464.601	649	347	89
466.517	657	395	85
468.433	599	349	49
470.347	646	319	78
472.262	592	350	72
474.176	651	361	83
476.089	588	311	64
478.002	637	341	79
479.914	666	366	66
481.826	619	329	53
483.738	602	338	68
485.649	656	315	74
487.56	651	328	84
489.468	644	330	84
491.379	641	325	73
493.289	670	363	77
495.195	628	322	52
497.104	645	345	81
499.012	627	330	44
500.92	663	356	99
502.826	663	332	74
504.732	646	352	92
506.637	645	351	68
508.542	640	319	62
510.447	671	358	105
512.351	653	351	91
514.255	686	341	76
516.159	664	359	115
518.061	659	390	101
519.963	706	353	85
521.865	693	368	61
523.766	734	334	68
525.668	675	356	51
527.568	756	339	79
529.467	698	333	70
531.366	675	329	48
533.265	707	354	73
535.163	725	371	81
537.062	674	312	74
538.96	680	337	80
540.856	717	385	88
542.753	710	323	88
544.648	661	348	74
546.545	706	387	78
548.439	755	362	75
550.334	708	344	68
552.228	758	359	70
554.122	785	353	66
556.015	789	383	74
557.907	806	351	71
559.799	832	341	68
561.691	862	366	83
563.582	915	362	51
565.473	1028	420	83
567.364	1013	411	63
569.252	1098	446	92
571.142	1170	566	100
573.03	1471	633	116
574.919	1776	897	116
576.808	2103	1136	117
578.694	2313	1368	130
580.581	2322	1261	138
582.469	2099	984	94
584.353	1822	729	133
586.239	1478	554	124
588.124	1294	461	107
590.008	1141	461	105
591.892	984	395	94
593.776	927	371	64
595.659	867	370	89
597.542	887	388	98
599.424	886	406	92
601.306	891	387	91
603.187	851	411	95
605.066	868	385	95
606.948	851	393	98
608.827	881	356	82
610.706	830	345	72
612.585	849	369	97
614.463	844	371	76
616.341	817	355	45
618.219	759	345	96
620.095	788	354	64
621.973	771	344	74
623.849	778	364	66
625.723	724	340	82
627.598	766	321	61
629.473	721	328	80
631.346	775	330	70
633.221	730	351	97
635.093	699	329	58
636.966	705	329	76
638.839	658	325	65
640.709	716	288	84
642.581	719	327	88
644.452	683	343	93
646.321	663	328	74
648.193	678	340	87
650.062	713	328	47
651.93	659	315	64
653.799	665	331	67
655.667	665	353	97
657.534	622	316	43
659.401	748	360	111
661.268	657	300	42
663.133	699	348	73
664.999	675	312	69
666.863	715	310	53
668.728	663	303	57
670.593	708	339	90
672.456	711	323	92
674.32	686	335	80
676.183	686	326	79
678.044	672	341	93
679.907	714	338	64
681.768	679	327	84
683.628	700	345	82
685.489	658	351	91
687.35	710	351	77
689.209	686	305	61
691.068	691	343	73
692.926	715	365	79
694.783	643	303	48
696.641	732	359	87
698.499	648	367	65
700.355	660	338	76
702.212	676	357	68
704.068	643	286	70
705.923	655	324	76
707.777	657	356	71
709.632	670	335	60
711.485	685	353	107
713.339	648	336	51
715.193	672	327	94
717.045	630	350	67
718.896	720	320	71
720.748	687	326	87
722.599	744	336	72
724.45	771	379	87
726.301	843	381	99
728.149	840	378	88
729.999	864	369	68
731.848	856	377	53
733.696	791	397	54
735.543	808	394	48
737.392	801	365	37
739.238	825	369	73
741.084	766	347	82
742.931	786	358	67
744.776	739	344	84
746.62	680	307	64
748.466	715	371	87
750.309	681	343	72
752.153	711	333	74
753.997	684	330	53
755.839	680	341	66
757.681	706	338	44
759.524	649	288	74
761.365	682	304	52
763.205	684	309	71
765.047	654	320	92
766.886	641	354	75
768.725	630	299	48
770.565	667	328	68
772.404	664	347	92
774.241	652	328	78
776.079	661	362	84
777.917	657	338	75
779.752	668	302	64
781.589	667	320	84
783.426	655	313	49
785.26	661	330	48
787.096	619	328	63
788.93	679	323	68
790.764	661	357	89
792.597	668	370	90
794.432	697	329	57
796.263	641	311	74
798.095	642	307	47
799.927	658	327	66
801.759	681	354	63
803.589	640	341	92
805.419	614	343	62
807.25	626	340	48
809.078	644	317	59
810.907	636	345	82
812.737	710	349	91
814.564	694	336	91
816.392	655	335	30
818.219	695	348	113
820.046	707	343	93
821.872	693	343	111
823.698	686	348	41
825.523	657	334	70
827.348	661	347	39
829.172	695	359	61
830.996	744	365	77
832.82	669	353	73
834.643	681	349	71
836.466	700	341	91
838.288	664	321	43
840.109	657	333	85
841.931	703	345	58
843.752	682	316	83
845.572	700	337	90
847.392	697	346	68
849.211	726	352	82
851.029	678	341	68
852.849	753	321	74
854.667	751	363	84
856.485	740	370	69
858.301	726	348	73
860.118	749	312	66
861.935	669	349	80
863.75	685	350	64
865.566	666	312	69
867.381	677	324	50
869.195	695	336	90
871.008	648	335	75
872.823	683	350	79
874.637	706	341	47
876.448	695	352	103
878.261	689	369	89
880.073	701	371	75
881.884	700	334	52
883.694	691	339	68
885.505	722	372	76
887.315	687	372	44
889.123	716	332	85
890.933	699	357	65
892.743	707	344	67
894.551	684	357	80
896.358	666	341	56
898.166	669	347	73
899.973	681	329	71
901.778	684	370	69
903.585	693	347	60
905.39	662	315	58
907.196	673	340	82
908.999	657	334	75
910.804	682	335	64
912.608	663	331	57
914.41	651	340	75
916.212	669	310	74
918.015	660	363	78
919.817	635	311	49
921.618	663	324	60
923.42	656	339	67
925.221	630	297	63
927.021	643	346	66
928.82	654	332	64
930.62	625	343	80
932.418	670	313	75
934.217	668	350	89
936.014	612	299	82
937.812	652	316	82
939.609	609	340	78
941.405	628	347	67
943.202	702	363	120
944.997	605	340	80
946.793	660	338	80
948.587	648	350	91
950.382	593	329	54
952.175	662	344	76
953.969	625	340	76
955.761	583	310	57
957.554	621	311	76
959.347	621	321	51
961.138	616	311	63
962.929	628	330	80
964.72	614	323	77
966.51	611	310	70
968.301	589	312	61
970.09	620	301	72
971.878	585	352	64
973.667	630	337	86
975.456	617	343	65
977.243	618	310	69
979.03	621	339	62
980.818	612	286	63
982.604	636	344	71
984.389	635	340	77
986.175	594	293	72
987.96	608	315	69
989.745	618	340	75
991.529	627	351	67
993.312	639	325	86
995.096	609	314	64
996.879	681	355	101
998.661	635	354	93
1000.44	653	343	57
1002.22	659	321	89
1004.01	646	323	49
1005.79	661	351	92
1007.57	703	345	95
1009.35	667	301	48
1011.13	651	352	100
1012.9	689	335	70
1014.68	644	320	30
1016.46	680	337	77
1018.24	650	349	58
1020.02	662	307	81
1021.79	639	308	58
1023.57	647	356	75
1025.34	640	302	41
1027.12	688	365	105
1028.89	700	341	64
1030.67	666	331	62
1032.44	667	345	56
1034.22	635	347	82
1035.99	658	342	79
1037.76	668	344	59
1039.53	658	332	58
1041.31	707	355	66
1043.08	658	337	72
1044.85	679	315	79
1046.62	688	337	60
1048.39	688	326	43
1050.16	666	331	85
1051.93	699	359	58
1053.7	667	334	60
1055.47	727	333	91
1057.23	665	370	68
1059	692	335	78
1060.77	699	299	41
1062.54	713	343	100
1064.3	731	357	72
1066.07	670	376	73
1067.83	707	358	52
1069.6	698	355	103
1071.36	687	347	93
1073.13	702	353	81
1074.89	724	389	86
1076.65	668	318	94
1078.42	649	350	49
1080.18	692	329	71
1081.94	746	341	76
1083.7	690	357	78
1085.46	697	352	60
1087.22	708	332	89
1088.98	713	326	61
1090.74	775	341	85
1092.5	625	340	47
1094.26	722	371	87
1096.02	710	304	48
1097.78	700	325	55
1099.54	718	352	42
1101.29	713	323	59
1103.05	738	387	69
1104.81	713	332	84
1106.56	745	301	45
1108.32	769	374	96
1110.07	742	367	70
1111.83	811	341	91
1113.58	769	368	64
1115.33	817	377	102
1117.09	810	367	72
1118.84	792	346	76
1120.59	814	343	68
1122.34	821	363	76
1124.1	901	395	79
1125.85	905	392	94
1127.6	992	395	80
1129.35	941	401	81
1131.1	974	405	105
1132.85	929	432	81
1134.6	941	425	94
1136.35	883	402	62
1138.1	936	387	58
1139.84	946	383	108
1141.59	949	369	69
1143.34	933	397	83
1145.08	927	418	82
1146.83	944	393	85
1148.57	934	419	110
1150.32	982	417	79
1152.06	939	446	76
1153.81	1007	440	61
1155.55	1082	478	116
1157.3	1098	480	92
1159.04	1167	523	63
1160.78	1158	536	87
1162.52	1184	482	66
1164.27	1150	496	88
1166.01	1078	433	74
1167.75	1055	448	100
1169.49	996	417	86
1171.23	944	376	70
1172.97	942	410	68
1174.71	904	411	79
1176.45	952	428	72
1178.18	967	405	58
1179.92	901	428	48
1181.66	930	416	89
1183.4	892	402	61
1185.13	920	420	94
1186.87	898	410	100
1188.61	843	426	73
1190.34	843	392	79
1192.08	843	373	75
1193.81	799	355	39
1195.54	797	385	92
1197.28	774	375	67
1199.01	830	379	79
1200.75	757	356	87
1202.48	771	357	71
1204.21	778	342	73
1205.94	804	372	53
1207.67	728	352	74
1209.4	785	355	76
1211.13	759	338	90
1212.86	739	334	85
1214.59	730	357	48
1216.32	708	363	93
1218.05	694	273	50
1219.78	739	379	88
1221.51	701	336	69
1223.23	741	376	88
1224.96	732	352	65
1226.69	734	340	72
1228.41	729	366	97
1230.14	704	333	92
1231.87	683	368	82
1233.59	692	352	62
1235.31	749	329	56
1237.04	710	346	77
1238.76	730	318	71
1240.49	669	361	50
1242.21	718	364	72
1243.93	695	322	57
1245.65	665	339	69
1247.37	725	369	91
1249.1	708	342	78
1250.82	707	344	87
1252.54	728	395	78
1254.26	723	367	53
1255.97	721	368	69
1257.69	713	366	94
1259.41	733	342	69
1261.13	703	387	75
1262.85	748	367	86
1264.57	720	355	70
1266.28	717	303	72
1268	736	337	67
1269.72	749	403	79
1271.43	769	362	80
1273.15	784	388	102
1274.86	784	391	77
1276.58	802	387	69
1278.29	791	369	95
1280	809	360	70
1281.72	824	355	101
1283.43	829	353	71
1285.14	831	368	79
1286.85	801	358	53
1288.57	820	363	91
1290.28	866	374	71
1291.99	813	370	92
1293.7	859	386	77
1295.41	828	403	81
1297.12	809	371	83
1298.83	861	381	79
1300.53	815	384	77
1302.24	872	413	69
1303.95	815	380	69
1305.66	805	376	67
1307.37	844	396	60
1309.07	774	369	59
1310.78	815	382	41
1312.48	775	390	66
1314.19	805	393	56
1315.89	814	421	84
1317.6	791	405	75
1319.3	852	386	87
1321.01	738	382	84
1322.71	771	362	66
1324.41	817	394	62
1326.12	776	381	89
1327.82	842	409	98
1329.52	809	412	103
1331.22	800	408	54
1332.92	798	386	72
1334.62	750	385	51
1336.32	832	374	97
1338.02	821	419	62
1339.72	793	393	76
1341.42	783	389	79
1343.12	845	372	74
1344.82	828	399	64
1346.51	860	428	95
1348.21	791	404	76
1349.91	837	429	83
1351.6	870	390	61
1353.3	899	457	110
1355	930	410	84
1356.69	889	374	88
1358.38	957	400	90
1360.08	935	428	91
1361.77	930	385	98
1363.47	909	376	71
1365.16	858	380	68
1366.85	897	382	94
1368.54	892	388	72
1370.24	831	391	91
1371.93	826	366	65
1373.62	852	382	90
1375.31	825	396	84
1377	768	370	83
1378.69	802	393	76
1380.38	782	376	98
1382.07	790	368	86
1383.76	791	383	91
1385.44	816	378	88
1387.13	765	378	84
1388.82	811	418	64
1390.51	795	386	97
1392.19	742	361	75
1393.88	757	367	89
1395.57	786	400	81
1397.25	760	372	61
1398.94	776	384	81
1400.62	795	362	95
1402.3	816	364	76
1403.99	857	376	86
1405.67	804	373	82
1407.35	897	419	73
1409.04	880	389	82
1410.72	929	461	87
1412.4	1030	473	104
1414.08	1022	452	106
1415.76	985	426	81
1417.44	1042	446	110
1419.12	993	421	60
1420.8	1032	431	94
1422.48	1000	398	72
1424.16	949	417	55
1425.84	962	433	78
1427.52	915	398	101
1429.19	975	410	93
1430.87	894	340	53
1432.55	900	385	84
1434.23	856	405	82
1435.9	848	344	63
1437.58	841	363	70
1439.25	823	379	85
1440.93	820	371	66
1442.6	895	418	90
1444.28	824	369	74
1445.95	848	379	58
1447.62	850	379	97
1449.3	827	379	62
1450.97	832	379	73
1452.64	822	364	64
1454.31	869	369	95
1455.98	871	397	84
1457.65	803	373	58
1459.32	825	386	66
1460.99	793	365	67
1462.66	819	406	95
1464.33	811	402	69
1466	816	371	77
1467.67	842	381	64
1469.34	766	384	75
1471.01	847	428	84
1472.67	838	419	78
1474.34	783	355	89
1476.01	846	385	92
1477.67	776	395	79
1479.34	870	357	85
1481	816	366	96
1482.67	785	356	72
1484.33	829	359	87
1486	777	346	71
1487.66	826	358	93
1489.32	791	354	58
1490.99	840	353	78
1492.65	823	368	91
1494.31	832	373	74
1495.97	798	360	80
1497.64	860	354	91
1499.3	839	394	77
1500.96	877	383	105
1502.62	783	367	78
1504.28	806	378	85
1505.93	828	370	71
1507.59	833	352	87
1509.25	805	370	90
1510.91	826	344	63
1512.57	764	400	79
1514.23	831	357	68
1515.88	731	340	37
1517.54	771	385	66
1519.2	771	387	92
1520.85	759	361	49
1522.51	804	372	58
1524.16	805	379	84
1525.82	795	341	63
1527.47	806	321	54
1529.12	785	337	54
1530.78	763	344	49
1532.43	743	331	55
1534.08	728	325	78
1535.74	687	327	60
1537.39	690	342	60
1539.04	655	317	82
1540.69	625	329	58
1542.34	623	341	70
1543.99	659	329	56
1545.64	602	325	47
1547.29	588	342	81
1548.94	607	334	83
1550.59	652	341	59
1552.24	651	326	62
1553.88	655	348	72
1555.53	606	305	54
1557.18	617	324	72
1558.82	631	352	61
1560.47	566	319	64
1562.12	595	344	61
1563.76	605	346	72
1565.41	599	331	69
1567.05	563	329	82
1568.7	612	322	42
1570.34	585	322	42
1571.98	565	299	32
1573.63	586	305	71
1575.27	576	342	74
1576.91	583	302	50
1578.56	595	320	62
1580.2	591	340	111
1581.84	605	310	48
1583.48	587	291	75
1585.12	579	323	69
1586.76	581	340	63
1588.4	605	344	54
1590.04	582	313	98
1591.68	577	289	46
1593.32	587	323	77
1594.95	665	367	90
1596.59	589	312	41
1598.23	651	326	41
1599.86	646	325	106
1601.5	660	332	74
1603.14	643	327	59
1604.77	653	313	87
1606.41	671	330	89
1608.04	664	353	86
1609.68	612	315	64
1611.31	607	294	69
1612.95	618	336	78
1614.58	644	332	53
1616.21	625	290	74
1617.85	604	303	56
1619.48	621	284	92
1621.11	605	310	87
1622.74	590	339	71
1624.37	593	348	66
1626	601	285	73
1627.63	629	307	58
1629.26	595	314	67
1630.89	617	322	53
1632.52	654	346	76
1634.15	634	336	48
1635.78	643	302	44
1637.41	670	313	62
1639.04	661	287	81
1640.66	711	320	51
1642.29	721	322	54
1643.92	792	351	74
1645.54	814	341	108
1647.17	872	356	84
1648.79	980	352	83
1650.42	1055	393	73
1652.04	1131	384	78
1653.67	1204	456	82
1655.29	1229	484	82
1656.92	1238	467	76
1658.54	1223	466	78
1660.16	1206	449	91
1661.78	1176	452	96
1663.41	1101	395	40
1665.03	980	373	77
1666.65	918	396	60
1668.27	865	357	86
1669.89	810	346	88
1671.51	725	328	76
1673.13	731	333	71
1674.75	738	334	88
1676.37	670	318	72
1677.99	634	311	68
1679.6	615	304	74
1681.22	607	324	76
1682.84	590	320	83
1684.46	628	307	69
1686.07	596	285	54
1687.69	592	300	53
1689.31	593	309	74
1690.92	579	296	80
1692.53	602	314	80
1694.15	551	318	73
1695.76	593	298	78
1697.38	578	295	95
1698.99	583	295	81
1700.61	613	287	63
1702.22	561	316	75
1703.83	586	284	71
1705.44	597	300	80
1707.05	582	272	61
1708.66	619	301	64
1710.27	612	308	93
1711.89	635	322	84
1713.5	587	312	66
1715.11	571	302	74
1716.71	644	348	68
1718.32	571	310	53
1719.93	609	310	93
1721.54	547	301	60
1723.15	567	284	64
1724.76	594	283	64
1726.36	562	314	67
1727.97	608	325	90
1729.58	587	288	78
1731.18	583	293	69
1732.79	583	299	67
1734.39	579	302	51
1736	598	326	87
1737.6	614	284	80
1739.21	599	288	57
1740.81	641	354	91
1742.41	625	341	92
1744.02	630	307	79
1745.62	578	317	84
1747.22	603	307	61
1748.82	584	278	92
1750.42	542	251	49
1752.02	595	265	76
1753.62	510	301	58
1755.23	575	257	78
1756.83	568	285	61
1758.43	550	263	53
1760.02	566	293	77
1761.62	545	291	75
1763.22	522	251	43
1764.82	577	306	97
1766.42	513	283	39
1768.01	579	290	92
1769.61	523	308	60
1771.21	534	270	54
1772.81	557	267	35
1774.4	528	294	123
1776	536	310	80
1777.59	544	295	111
1779.19	525	278	53
1780.78	545	286	86
1782.37	531	325	75
1783.97	527	295	80
1785.56	512	280	66
1787.15	523	285	73
1788.75	547	291	78
1790.34	509	276	59
1791.93	511	276	72
1793.52	508	271	64
1795.11	491	285	53
1796.7	485	275	86
1798.29	519	268	65
1799.88	504	277	68
1801.47	520	296	78
1803.06	490	256	77
1804.65	485	274	59
1806.24	489	251	52
1807.83	520	274	55
1809.41	473	301	75
1811	506	257	70
1812.59	452	247	41
1814.17	477	292	45
1815.76	457	285	61
1817.35	496	268	57
1818.93	510	267	48
1820.52	503	277	68
1822.1	496	247	57
1823.68	474	244	46
1825.27	483	283	43
1826.85	500	274	70
1828.44	511	284	69
1830.02	488	266	56
1831.6	503	268	94
1833.18	489	293	72
1834.76	481	274	42
1836.35	539	274	77
1837.93	490	262	60
1839.51	498	253	22

## Sheet: Figure 1c
# Channel: Height
# Width: 500.0 nm
# Height: 500.0 nm
# Value units: m
4.8006e-10	4.7654e-10	3.685e-10	2.6047e-10	4.8466e-11	5.667e-10	2.5451e-09	3.1679e-09	3.1644e-09	2.9524e-09	2.8446e-09	3.3626e-09	2.8376e-09	2.521e-09	2.3093e-09	1.8888e-09	1.3635e-09	1.2558e-09	9.3953e-10	5.1877e-10	3.0677e-10	-1.1399e-10	-5.3448e-10	-2.25e-10	-1.9224e-11	-2.2744e-11	-2.5993e-11	-2.8971e-11	-3.222e-11	-1.3971e-10	1.0048e-09	1.6275e-09	1.6246e-09	1.6213e-09	1.7223e-09	1.7193e-09	1.4033e-09	1.2959e-09	8.7536e-10	2.4612e-10	3.4386e-11	-5.9459e-10	-9.1056e-10	-1.2265e-09	-1.3338e-09	-1.4412e-09	-1.653e-09	-1.8644e-09	-2.0762e-09	-1.8707e-09
1.9413e-10	1.9413e-10	8.6101e-11	-1.259e-10	4.8466e-11	5.667e-10	2.4718e-09	3.1679e-09	3.2608e-09	3.1644e-09	2.8714e-09	2.7639e-09	2.521e-09	2.4404e-09	2.2405e-09	2.0196e-09	1.8076e-09	1.3635e-09	1.1061e-09	8.6183e-10	5.1877e-10	3.0677e-10	-1.1399e-10	-2.25e-10	-2.25e-10	-4.167e-10	-5.2446e-10	-5.2446e-10	-5.2771e-10	-5.2771e-10	-1.3971e-10	1.0048e-09	1.6213e-09	1.6246e-09	1.7193e-09	1.7193e-09	1.4033e-09	1.2959e-09	8.7536e-10	2.4612e-10	-1.9089e-10	-3.9368e-10	-7.8114e-10	-9.1056e-10	-1.3221e-09	-1.4412e-09	-1.653e-09	-1.8401e-09	-1.8707e-09	-1.94e-09
2.0686e-10	8.6101e-11	5.4152e-12	-1.259e-10	1.2022e-10	1.4903e-09	2.4225e-09	3.0623e-09	3.2608e-09	3.0623e-09	2.8714e-09	2.7566e-09	2.4439e-09	2.4404e-09	2.3437e-09	2.2405e-09	2.035e-09	1.8076e-09	1.4913e-09	1.1061e-09	1.0048e-09	9.0352e-10	4.9278e-10	2.87e-10	-2.38e-10	-4.4459e-10	-5.4477e-10	-6.4305e-10	-6.4711e-10	-6.4711e-10	-6.3412e-10	-5.2663e-10	-4.1643e-10	-3.1489e-10	6.3006e-10	6.3276e-10	6.3276e-10	3.2572e-10	-1.9089e-10	-2.9242e-10	-3.1462e-10	-4.1345e-10	-6.2031e-10	-8.0578e-10	-1.2019e-09	-1.4134e-09	-1.6321e-09	-1.761e-09	-1.8401e-09	-2.0708e-09
-1.917e-10	1.2644e-10	1.2644e-10	7.1778e-10	8.2554e-10	8.2933e-10	1.4903e-09	2.2229e-09	2.7471e-09	2.9602e-09	2.6415e-09	2.1228e-09	1.7088e-09	1.8198e-09	2.2405e-09	2.3055e-09	2.3055e-09	2.1014e-09	2.0423e-09	1.5249e-09	1.2712e-09	1.2141e-09	1.0638e-09	6.4955e-10	2.87e-10	1.7735e-10	-4.4459e-10	-6.4305e-10	-6.4711e-10	-6.4711e-10	-6.3412e-10	-5.2663e-10	-5.2663e-10	-5.9107e-10	-5.3123e-10	-5.3123e-10	-5.3123e-10	-6.3331e-10	-4.2103e-10	-4.2103e-10	-5.1959e-10	-7.0397e-10	-7.0397e-10	-9.0731e-10	-1.0359e-09	-1.2428e-09	-1.5168e-09	-1.7339e-09	-1.761e-09	-1.9316e-09
7.1399e-10	2.5776e-10	3.7365e-10	7.1778e-10	8.2554e-10	8.2744e-10	9.3547e-10	1.056e-09	1.2758e-09	1.3565e-09	1.464e-09	1.464e-09	1.3633e-09	1.3633e-09	1.8864e-09	2.3055e-09	2.3055e-09	2.1014e-09	2.0423e-09	1.6855e-09	1.4984e-09	1.2712e-09	1.206e-09	1.0638e-09	2.3339e-10	7.8791e-11	-2.38e-10	-4.4459e-10	-6.2139e-10	-6.4711e-10	-7.4729e-10	-7.4729e-10	-7.454e-10	-7.454e-10	-7.4134e-10	-7.9874e-10	-1.0037e-09	-1.0048e-09	-1.1058e-09	-1.1058e-09	-1.0005e-09	-9.9856e-10	-9.9748e-10	-1.0359e-09	-1.2051e-09	-1.4499e-09	-1.62e-09	-1.761e-09	-1.9316e-09	-2.1393e-09
5.4775e-10	2.5776e-10	2.5776e-10	3.7365e-10	5.2419e-10	8.1363e-10	8.2933e-10	1.056e-09	1.1729e-09	1.3565e-09	1.464e-09	1.464e-09	1.3633e-09	1.3633e-09	1.8864e-09	2.3055e-09	2.3071e-09	2.3071e-09	2.1014e-09	1.7903e-09	1.5921e-09	1.4044e-09	1.206e-09	1.0638e-09	5.2473e-10	2.2283e-10	-7.6896e-11	-4.2265e-10	-5.8051e-10	-4.6543e-10	-3.8719e-10	-1.7599e-10	-1.7599e-10	-5.9107e-10	-5.9107e-10	-7.9874e-10	-1.0037e-09	-1.0048e-09	-1.1058e-09	-1.1058e-09	-1.0005e-09	-9.9856e-10	-9.9748e-10	-1.0435e-09	-1.2051e-09	-1.337e-09	-1.5168e-09	-1.62e-09	-1.8279e-09	-2.0288e-09
-1.5157e-09	-1.1911e-09	-1.0752e-09	-5.3042e-10	3.7365e-10	7.2049e-10	1.1616e-09	1.1729e-09	1.7058e-09	2.0283e-09	2.0526e-09	2.0526e-09	2.168e-09	2.3876e-09	2.41e-09	2.4209e-09	2.41e-09	2.3385e-09	2.3277e-09	2.1523e-09	1.8493e-09	1.546e-09	1.4044e-09	1.0359e-09	5.2473e-10	7.8791e-11	-3.9287e-10	-5.8051e-10	-5.908e-10	-4.6543e-10	-1.5812e-10	-3.4386e-11	-3.4386e-11	-1.1101e-10	-1.1101e-10	-9.0163e-11	2.3827e-11	2.3827e-11	-5.009e-11	-1.6435e-10	-2.5316e-10	-6.4576e-10	-7.4026e-10	-8.5154e-10	-1.0435e-09	-1.2425e-09	-1.2425e-09	-9.287e-10	-9.287e-10	-1.9454e-09
-1.9175e-09	-1.5157e-09	-1.3633e-09	-1.0752e-09	-1.3565e-10	5.2419e-10	1.2338e-09	1.7058e-09	2.0283e-09	2.1433e-09	2.1931e-09	2.2581e-09	2.5194e-09	2.6077e-09	2.6372e-09	2.6334e-09	2.6334e-09	2.4349e-09	2.3494e-09	2.3407e-09	2.2465e-09	1.9427e-09	1.5533e-09	1.3511e-09	8.3556e-10	2.2283e-10	1.3809e-11	-1.8899e-10	-1.8899e-10	-1.6814e-10	-4.4134e-11	-1.6787e-11	1.4242e-10	1.4865e-10	1.9305e-10	2.1228e-10	2.4287e-10	2.2148e-10	8.0415e-11	-5.009e-11	-1.5785e-10	-2.5316e-10	-6.2654e-10	-7.1941e-10	-7.565e-10	-8.5154e-10	-9.287e-10	-9.287e-10	-9.287e-10	-1.9454e-09
-1.624e-09	-1.506e-09	-1.3741e-09	-1.0817e-09	-6.3628e-10	2.12e-10	1.2338e-09	1.5899e-09	1.8666e-09	2.1931e-09	2.2581e-09	2.4233e-09	2.5817e-09	2.6434e-09	2.6496e-09	2.6564e-09	2.6656e-09	2.6656e-09	2.6656e-09	2.5779e-09	2.2711e-09	2.1718e-09	1.8642e-09	1.5533e-09	1.2485e-09	7.3213e-10	2.1607e-10	-1.6814e-10	-1.6814e-10	-1.5812e-10	-3.4386e-11	1.3294e-10	1.9305e-10	4.5136e-10	4.676e-10	4.6706e-10	3.7311e-10	2.7699e-10	1.3619e-10	4.1426e-11	-1.1643e-10	-2.1471e-10	-2.5316e-10	-6.2654e-10	-7.3403e-10	-7.3809e-10	-9.287e-10	-1.4545e-09	-2.3716e-09	-2.4644e-09
-1.2915e-09	-1.6172e-09	-1.506e-09	-1.2796e-09	-1.0005e-09	-5.7428e-10	6.065e-11	9.0406e-10	1.3633e-09	1.9657e-09	2.1931e-09	2.3134e-09	2.514e-09	2.6372e-09	2.6434e-09	2.6564e-09	2.6656e-09	2.6716e-09	2.6716e-09	2.6716e-09	2.566e-09	2.2711e-09	2.1747e-09	1.8642e-09	1.5533e-09	1.2485e-09	7.3213e-10	2.1607e-10	1.3809e-11	-7.2563e-11	4.3592e-11	1.4865e-10	1.8114e-10	4.5136e-10	4.676e-10	4.6706e-10	3.1868e-10	2.8321e-10	2.3096e-10	8.0415e-11	-2.8971e-11	-1.1643e-10	-2.1471e-10	-2.4991e-10	-4.2617e-10	-8.1796e-10	-1.4545e-09	-2.3716e-09	-2.5974e-09	-3.2442e-09
-1.8804e-09	-1.4496e-09	-1.4496e-09	-1.0652e-09	-8.5072e-10	-5.7428e-10	6.065e-11	9.0406e-10	1.122e-09	1.3633e-09	1.7865e-09	2.1921e-09	2.514e-09	2.7314e-09	2.7533e-09	2.759e-09	2.7577e-09	2.6656e-09	2.6621e-09	2.6621e-09	2.4793e-09	2.1747e-09	2.1718e-09	1.7748e-09	1.327e-09	1.0126e-09	5.9377e-10	2.7915e-10	-1.7356e-10	-1.7356e-10	2.3556e-11	1.3294e-10	1.7301e-10	1.8114e-10	3.019e-10	3.019e-10	3.1868e-10	2.0605e-10	1.6922e-10	7.0127e-11	-6.5794e-11	-1.2834e-10	-2.2256e-10	-2.4991e-10	-7.3403e-10	-1.0422e-09	-1.4545e-09	-2.2535e-09	-3.2442e-09	-3.6133e-09
-1.1345e-09	-1.3254e-09	-1.3254e-09	-8.0091e-10	-5.8944e-10	-4.1237e-10	6.065e-11	9.0406e-10	1.122e-09	1.3024e-09	1.9657e-09	2.1831e-09	2.4639e-09	2.6756e-09	2.6783e-09	2.7314e-09	2.7577e-09	2.7577e-09	2.5849e-09	2.566e-09	2.4837e-09	2.1761e-09	2.1747e-09	1.7748e-09	1.327e-09	1.0126e-09	5.9377e-10	-1.056e-10	-4.5271e-10	-9.7934e-10	-7.7193e-10	-6.1625e-10	-1.9603e-10	1.8412e-11	1.8114e-10	2.0605e-10	3.019e-10	2.0605e-10	1.3619e-10	1.3375e-10	-6.5794e-11	-1.6868e-10	-1.7112e-10	-5.8321e-10	-1.2054e-09	-1.4163e-09	-2.2535e-09	-3.2442e-09	-3.9666e-09	-4.3416e-09
-1.0153e-09	-8.2581e-10	-7.2347e-10	-4.8249e-10	-2.7076e-10	3.1625e-10	9.7284e-10	1.2709e-09	1.3024e-09	2.0356e-09	2.0984e-09	2.5654e-09	2.9191e-09	3.0154e-09	3.0999e-09	3.0932e-09	2.9943e-09	2.8925e-09	2.6691e-09	2.5849e-09	2.4864e-09	2.4837e-09	2.1761e-09	1.97e-09	1.6598e-09	1.1407e-09	6.2193e-10	1.9684e-10	-7.4838e-10	-1.0803e-09	-1.1404e-09	-9.7934e-10	-6.6905e-10	-2.5289e-10	-8.8809e-11	1.8412e-11	-3.6173e-10	-3.6282e-10	-5.7293e-10	-6.7852e-10	-6.7961e-10	-6.7961e-10	-8.8971e-10	-1.2054e-09	-1.311e-09	-2.5083e-09	-3.2445e-09	-3.6731e-09	-3.9978e-09	-4.3159e-09
4.9522e-10	-6.6498e-10	4.6137e-10	5.8457e-10	8.6805e-10	9.7284e-10	9.7988e-10	1.2709e-09	1.5569e-09	2.0984e-09	2.6838e-09	2.9191e-09	3.0095e-09	3.0163e-09	3.0999e-09	3.0999e-09	3.0932e-09	2.9943e-09	2.8952e-09	3.4836e-09	3.4904e-09	3.4836e-09	3.47e-09	3.1506e-09	2.8311e-09	2.407e-09	1.5677e-09	6.2193e-10	-1.056e-10	-7.4838e-10	-7.6544e-10	-7.7464e-10	-7.7464e-10	-1.6186e-09	-2.045e-09	-2.3672e-09	-2.4804e-09	-2.4804e-09	-2.4734e-09	-2.3751e-09	-2.172e-09	-1.7607e-09	-1.2506e-09	-1.3107e-09	-2.873e-09	-3.2502e-09	-3.5163e-09	-3.6122e-09	-3.7419e-09	-3.9978e-09
-6.6498e-10	-6.6498e-10	4.6137e-10	5.8457e-10	8.6805e-10	9.7284e-10	9.7988e-10	1.174e-09	1.5569e-09	2.0984e-09	2.9191e-09	3.0766e-09	3.3745e-09	3.3745e-09	3.2112e-09	3.0999e-09	3.0932e-09	2.7666e-09	2.7666e-09	3.4836e-09	3.4904e-09	3.4836e-09	3.47e-09	3.1506e-09	2.8311e-09	2.407e-09	1.8271e-09	1.0381e-09	2.3366e-10	3.195e-11	-4.4296e-10	-7.6544e-10	-7.7464e-10	-1.6186e-09	-2.045e-09	-2.3672e-09	-2.4804e-09	-2.4804e-09	-2.4734e-09	-2.3751e-09	-2.3383e-09	-2.172e-09	-2.6713e-09	-2.9908e-09	-3.2445e-09	-3.2502e-09	-3.2502e-09	-3.5163e-09	-3.5247e-09	-3.646e-09
-9.0813e-10	-1.0931e-09	-1.0931e-09	-5.1417e-10	-3.1327e-10	2.0063e-10	6.1029e-10	7.0722e-10	1.1169e-09	1.7356e-09	2.6838e-09	3.0766e-09	3.3745e-09	3.3745e-09	3.2978e-09	3.1346e-09	3.1346e-09	3.1346e-09	3.2938e-09	3.2938e-09	2.8755e-09	2.8744e-09	2.6827e-09	2.6645e-09	2.2514e-09	1.8271e-09	1.298e-09	3.0596e-10	2.3366e-10	2.269e-10	2.3366e-10	3.1733e-10	3.1733e-10	-2.4368e-12	-4.2672e-10	-9.5524e-10	-1.2747e-09	-1.5945e-09	-1.9143e-09	-2.1366e-09	-2.1366e-09	-2.1366e-09	-2.6713e-09	-2.9908e-09	-3.2126e-09	-3.2126e-09	-3.121e-09	-3.121e-09	-3.1273e-09	-3.3485e-09
-1.5902e-09	-1.9042e-09	-2.4271e-09	-2.5327e-09	-2.7433e-09	-2.9529e-09	-2.7433e-09	-2.641e-09	-2.0551e-09	-5.5641e-10	-3.574e-11	2.7536e-10	9.7636e-10	1.9435e-09	2.5248e-09	2.5248e-09	2.5175e-09	2.406e-09	2.406e-09	2.4885e-09	2.5857e-09	2.5857e-09	2.5714e-09	2.2459e-09	1.5146e-09	5.334e-11	-4.8195e-11	-4.8195e-11	5.7401e-11	2.3366e-10	5.7076e-10	6.7338e-10	4.6354e-10	4.6246e-10	1.4838e-10	-2.6968e-10	-5.8403e-10	-7.9387e-10	-1.3167e-09	-1.3167e-09	-4.8385e-10	-4.4973e-10	9.75e-10	1.3903e-09	1.3903e-09	1.0763e-09	7.6219e-10	2.8944e-10	-6.4847e-10	-2.4753e-09
-2.1726e-09	-2.4271e-09	-2.5327e-09	-3.0401e-09	-3.3577e-09	-3.626e-09	-3.626e-09	-3.2055e-09	-2.7869e-09	-2.2248e-09	-9.0569e-10	-5.9134e-10	1.4052e-10	2.7536e-10	1.9167e-09	2.0223e-09	2.234e-09	2.234e-09	2.1306e-09	2.028e-09	1.9262e-09	1.9248e-09	1.51e-09	2.1471e-10	1.6246e-12	-2.7076e-12	-4.8195e-11	-4.8195e-11	4.0208e-10	6.0623e-10	6.8583e-10	8.9594e-10	8.9702e-10	6.8502e-10	5.8619e-10	1.7166e-10	1.7166e-10	1.7166e-10	-2.4233e-10	-2.4341e-10	1.4134e-10	1.3251e-09	2.0564e-09	2.0578e-09	2.0578e-09	1.6427e-09	1.3305e-09	9.1435e-10	3.4386e-10	-5.9621e-10
-1.983e-09	-2.1726e-09	-2.5094e-09	-2.9426e-09	-3.2115e-09	-3.626e-09	-3.626e-09	-3.2713e-09	-3.0669e-09	-2.9748e-09	-2.8671e-09	-2.6743e-09	-2.2692e-09	-1.8582e-09	-1.5241e-09	-9.0271e-10	-7.0262e-10	-5.2608e-10	-4.2807e-10	1.2347e-10	2.1931e-10	2.1931e-10	1.6246e-12	-1.565e-10	-1.5785e-10	-2.5803e-10	-2.5803e-10	-4.8195e-11	5.7401e-11	5.4991e-10	7.0614e-10	9.0217e-10	9.0217e-10	8.9811e-10	8.9811e-10	6.8502e-10	1.3029e-09	3.2808e-09	3.4811e-09	3.4811e-09	3.4811e-09	3.4026e-09	3.3639e-09	3.2556e-09	3.0428e-09	2.6212e-09	2.1999e-09	1.6741e-09	1.2528e-09	8.3123e-10
-1.0389e-09	-2.5094e-09	-2.5505e-09	-2.931e-09	-3.0401e-09	-3.1579e-09	-3.1579e-09	-3.1641e-09	-3.0661e-09	-2.9748e-09	-2.8671e-09	-2.6743e-09	-2.2692e-09	-1.8737e-09	-1.5747e-09	-1.5241e-09	-9.0271e-10	-7.0262e-10	-4.9847e-10	-2.4152e-10	-2.4152e-10	-2.3746e-10	-1.5081e-10	-1.5081e-10	-1.5081e-10	-1.5514e-10	-1.6435e-10	-1.6435e-10	3.5469e-11	6.0623e-10	9.1083e-10	2.3177e-09	2.4106e-09	2.5208e-09	2.8221e-09	3.1308e-09	3.3436e-09	3.4395e-09	3.4811e-09	3.4811e-09	3.4811e-09	3.427e-09	3.3639e-09	3.2556e-09	3.0428e-09	2.6212e-09	2.1999e-09	1.9332e-09	1.9332e-09	1.4811e-09
-2.6499e-09	-2.5505e-09	-2.5316e-09	-2.5316e-09	-2.8782e-09	-2.8833e-09	-2.9927e-09	-2.9927e-09	-2.5849e-09	-2.4853e-09	-2.2814e-09	-1.8737e-09	-1.5558e-09	-1.4656e-09	-1.4656e-09	-1.4656e-09	-9.417e-10	-7.2861e-10	-4.2807e-10	-2.3691e-10	-2.4152e-10	-2.3746e-10	-1.5081e-10	-1.5081e-10	-1.5081e-10	-1.5514e-10	-2.6968e-10	-2.6968e-10	-2.6968e-10	7.6841e-10	2.3177e-09	2.7406e-09	3.143e-09	3.143e-09	3.143e-09	3.1308e-09	3.3436e-09	3.2266e-09	3.2266e-09	3.2266e-09	3.3184e-09	3.3184e-09	3.0014e-09	2.6843e-09	2.367e-09	1.9419e-09	1.4155e-09	1.2111e-09	1.9332e-09	1.9332e-09
-3.8762e-09	-2.7642e-09	-2.5947e-09	-2.5316e-09	-2.4896e-09	-2.4888e-09	-2.4563e-09	-2.4506e-09	-2.2533e-09	-8.158e-10	4.37e-10	7.611e-10	6.4549e-10	4.3105e-10	-9.5578e-11	-4.1426e-10	-5.2988e-10	-1.278e-10	2.3529e-10	4.4594e-10	4.4811e-10	4.4811e-10	4.4811e-10	7.6273e-10	7.6273e-10	4.6571e-10	2.6264e-10	4.6571e-10	1.2831e-09	2.0153e-09	2.439e-09	2.7406e-09	3.143e-09	3.143e-09	3.0336e-09	3.0287e-09	3.0241e-09	3.019e-09	2.8056e-09	2.8007e-09	2.7961e-09	2.6867e-09	2.4734e-09	2.2598e-09	1.9311e-09	1.4155e-09	8.8971e-10	7.8953e-10	7.8953e-10	1.6259e-09
-3.6398e-09	-3.1175e-09	-2.5947e-09	-2.4888e-09	-2.3348e-09	-2.2792e-09	-1.4437e-09	-1.3384e-09	-8.158e-10	4.37e-10	1.0985e-09	1.0985e-09	1.0051e-09	6.4549e-10	5.1634e-10	5.1634e-10	4.4215e-10	5.2717e-10	5.38e-10	6.639e-10	5.6995e-10	5.5127e-10	7.0641e-10	7.6273e-10	1.1023e-09	1.2493e-09	1.2598e-09	1.6876e-09	1.8024e-09	2.0212e-09	2.1466e-09	2.5446e-09	2.5457e-09	2.5465e-09	2.5487e-09	2.5487e-09	2.5487e-09	2.4455e-09	2.344e-09	2.344e-09	2.3461e-09	2.3461e-09	2.243e-09	1.9311e-09	1.5149e-09	1.0982e-09	8.8484e-10	6.3655e-10	6.4576e-10	1.4903e-09
-3.512e-09	-3.0831e-09	-2.4896e-09	-2.4341e-09	-1.5883e-09	-1.3681e-09	-1.2528e-09	-8.158e-10	4.37e-10	1.0424e-09	1.0985e-09	1.0709e-09	9.8069e-10	8.5749e-10	6.9585e-10	5.4747e-10	5.38e-10	5.4287e-10	5.4287e-10	5.6995e-10	5.5127e-10	4.4811e-10	3.4468e-10	3.4468e-10	7.1697e-10	1.2493e-09	1.2598e-09	1.6876e-09	1.7058e-09	1.9153e-09	2.1252e-09	2.1466e-09	2.3654e-09	2.3654e-09	2.4525e-09	2.4525e-09	2.4525e-09	2.3434e-09	2.2947e-09	2.2822e-09	2.2947e-09	2.243e-09	2.243e-09	1.9311e-09	1.5366e-09	1.2333e-09	8.8971e-10	6.4576e-10	6.8556e-10	1.1662e-09
-3.2478e-09	-2.863e-09	-1.7721e-09	-1.1318e-09	-6.9991e-10	1.3727e-10	3.7256e-10	6.1192e-10	6.9748e-10	9.7175e-10	9.8069e-10	9.8069e-10	8.074e-10	6.9585e-10	6.0948e-10	5.5289e-10	5.4287e-10	5.5668e-10	6.639e-10	6.639e-10	5.6995e-10	3.3141e-10	1.6327e-10	6.9856e-11	1.0343e-10	3.5226e-10	4.4323e-10	7.8303e-10	9.0054e-10	1.2271e-09	1.5528e-09	1.5661e-09	1.8921e-09	2.1135e-09	2.2811e-09	2.3017e-09	2.3017e-09	2.2172e-09	2.2072e-09	2.1228e-09	1.9243e-09	1.8095e-09	1.7388e-09	1.7388e-09	1.6673e-09	1.4751e-09	1.0738e-09	7.3105e-10	6.4576e-10	6.5659e-10
-3.2984e-09	-2.6526e-09	-1.6947e-09	-8.4044e-10	-3.0406e-10	1.3727e-10	3.7256e-10	6.1192e-10	6.1192e-10	5.2663e-10	4.6002e-10	4.4134e-10	3.9314e-10	4.1155e-10	6.7175e-10	7.2401e-10	6.7581e-10	7.9847e-10	6.7581e-10	6.8854e-10	6.75e-10	5.2202e-10	3.3141e-10	1.0343e-10	1.0343e-10	1.2455e-11	-8.3935e-12	-8.3935e-12	1.6462e-10	2.648e-10	4.9089e-10	6.13e-10	8.3881e-10	1.1694e-09	1.3952e-09	1.4686e-09	1.5338e-09	1.5506e-09	1.6887e-09	1.7762e-09	1.7867e-09	1.8081e-09	1.8081e-09	1.8081e-09	1.7553e-09	1.6673e-09	1.4551e-09	8.5018e-10	5.5803e-10	-1.4567e-10
-4.2907e-09	-2.7e-09	-1.8252e-09	-9.8015e-10	-5.3773e-10	-2.7888e-10	-2.3718e-10	1.6327e-10	1.8791e-10	1.8791e-10	1.5731e-10	1.657e-10	3.046e-10	3.2951e-10	4.3024e-10	6.7175e-10	9e-10	1.0289e-09	1.1009e-09	1.1039e-09	1.1009e-09	9.1896e-10	8.3773e-10	6.5226e-10	4.6679e-10	1.7681e-10	-8.3935e-12	-1.4783e-10	-1.4783e-10	1.4323e-10	2.3421e-10	3.1408e-10	6.13e-10	8.2338e-10	1.0072e-09	1.0297e-09	1.282e-09	1.4085e-09	1.4085e-09	1.5347e-09	1.6887e-09	1.7388e-09	1.7388e-09	1.7388e-09	1.4751e-09	1.0738e-09	6.4793e-10	4.6029e-10	-1.4567e-10	-8.5993e-10
-4.0673e-09	-3.2071e-09	-1.9427e-09	-1.0874e-09	-5.3773e-10	-2.7888e-10	-2.3718e-10	1.6327e-10	1.8791e-10	1.8791e-10	1.5731e-10	2.8619e-10	3.1029e-10	5.6264e-10	7.5217e-10	9.0433e-10	1.0329e-09	1.2653e-09	1.2853e-09	1.2653e-09	1.2292e-09	1.1039e-09	9.6363e-10	8.3773e-10	7.213e-10	5.2202e-10	2.2283e-10	3.7365e-11	-1.4783e-10	-2.0632e-10	-2.0632e-10	1.8709e-10	3.1408e-10	4.6327e-10	7.7627e-10	8.4585e-10	9.7257e-10	1.0993e-09	1.2257e-09	1.2477e-09	1.2477e-09	1.083e-09	9.176e-10	5.8294e-10	6.4793e-10	4.6029e-10	4.6029e-10	-4.0343e-11	-5.4071e-10	-1.1456e-09
-3.8632e-09	-3.2158e-09	-1.9427e-09	-1.0874e-09	-3.9233e-10	1.8141e-11	2.8484e-10	2.8484e-10	2.1823e-10	2.1823e-10	3.417e-10	4.1453e-10	7.6841e-10	1.1012e-09	1.252e-09	1.252e-09	1.2615e-09	1.2615e-09	1.2615e-09	1.2292e-09	1.1486e-09	9.639e-10	9.639e-10	8.0226e-10	7.213e-10	5.2202e-10	2.2283e-10	3.7365e-11	-2.2906e-10	-3.6038e-10	-3.6038e-10	-2.185e-10	8.935e-12	2.5641e-10	4.6327e-10	4.6327e-10	3.9585e-10	3.0948e-10	1.1913e-10	-1.7599e-10	-5.7536e-10	-1.2065e-09	-1.2942e-09	-1.7824e-09	-2.1915e-09	-2.3919e-09	-2.5841e-09	-2.6716e-09	-2.5042e-09	-1.7567e-09
-5.2771e-09	-3.9485e-09	-3.2158e-09	-1.9427e-09	-2.315e-10	1.8141e-11	2.8484e-10	2.8484e-10	2.8484e-10	2.8728e-10	3.417e-10	6.4359e-10	1.1012e-09	1.3189e-09	1.3828e-09	1.3828e-09	1.3828e-09	1.4088e-09	1.3126e-09	1.2406e-09	1.1123e-09	9.4576e-10	9.1219e-10	7.2049e-10	5.8294e-10	4.1562e-10	2.2392e-10	1.056e-11	-3.6038e-10	-6.9044e-10	-8.3989e-10	-8.3989e-10	-5.9621e-10	-5.9621e-10	-7.8764e-10	-9.6174e-10	-9.6174e-10	-8.3421e-10	-6.1787e-10	-6.0975e-10	-9.0704e-10	-1.2065e-09	-1.4862e-09	-2.0004e-09	-2.3824e-09	-2.5841e-09	-2.7647e-09	-2.7647e-09	-2.5042e-09	-1.7567e-09
-4.6969e-09	-4.3749e-09	-3.7308e-09	-2.6293e-09	-1.9895e-09	-1.6598e-10	-5.2527e-11	1.9955e-10	2.1823e-10	1.9955e-10	2.8728e-10	3.9477e-10	1.3189e-09	1.4418e-09	1.4786e-09	1.4786e-09	1.3828e-09	1.4088e-09	1.3126e-09	1.3126e-09	1.1123e-09	9.639e-10	9.2085e-10	7.2049e-10	5.8294e-10	4.1562e-10	2.2392e-10	1.056e-11	-2.8132e-10	-6.9044e-10	-8.3989e-10	-8.908e-10	-1.3237e-09	-2.0223e-09	-2.7363e-09	-2.7363e-09	-1.6768e-09	-9.6174e-10	-9.1923e-10	-9.1923e-10	-1.2065e-09	-1.2942e-09	-1.7602e-09	-2.0754e-09	-2.5841e-09	-2.8579e-09	-3.0726e-09	-3.0726e-09	-2.2982e-09	-1.6673e-09
-4.167e-09	-3.9485e-09	-3.4422e-09	-2.6737e-09	-2.175e-09	-1.9895e-09	-1.6765e-09	-1.3709e-09	-1.1662e-09	-9.5876e-10	-5.7401e-10	2.4964e-10	1.148e-09	1.4786e-09	1.95e-09	1.9527e-09	2.3033e-09	2.3624e-09	2.3599e-09	2.3599e-09	2.3529e-09	2.3529e-09	2.2462e-09	2.1395e-09	1.7794e-09	1.5089e-09	1.298e-09	9.8258e-10	6.6715e-10	2.6805e-10	-1.7166e-10	-6.9098e-10	-1.4312e-09	-2.4739e-09	-3.0414e-09	-3.443e-09	-3.0414e-09	-1.6768e-09	-1.2344e-09	-1.2344e-09	-1.3408e-09	-1.7602e-09	-2.0754e-09	-2.9126e-09	-4.1353e-09	-4.1534e-09	-3.4422e-09	-3.4422e-09	-3.355e-09	-2.2982e-09
-7.6056e-10	-8.7672e-10	-1.3059e-09	-1.9552e-09	-1.9895e-09	-1.9552e-09	-1.6765e-09	-1.3709e-09	-1.1662e-09	-9.5876e-10	-7.5244e-10	-1.5406e-10	3.9477e-10	1.3316e-09	1.95e-09	1.9527e-09	2.3033e-09	2.3624e-09	2.3599e-09	2.4596e-09	2.7607e-09	2.7607e-09	2.4371e-09	2.3223e-09	2.2072e-09	1.7794e-09	1.5607e-09	1.298e-09	9.8258e-10	6.6715e-10	2.6805e-10	-1.7166e-10	-7.4269e-10	-2.2162e-09	-3.7362e-09	-3.7362e-09	-3.4132e-09	-3.2107e-09	-2.1152e-09	-2.1152e-09	-2.1249e-09	-2.9689e-09	-3.6699e-09	-4.1353e-09	-4.249e-09	-4.249e-09	-3.6412e-09	-3.4503e-09	-3.4422e-09	-3.4503e-09
1.3576e-09	8.0713e-10	8.0713e-10	1.1962e-09	1.1962e-09	6.6011e-10	-8.4477e-11	-6.2031e-10	-7.5244e-10	-8.4314e-10	-7.5244e-10	-5.7401e-10	-1.5406e-10	2.4964e-10	1.2818e-09	1.4605e-09	1.7464e-09	1.7464e-09	1.7464e-09	2.7709e-09	2.8874e-09	2.8971e-09	2.8874e-09	2.5933e-09	2.4309e-09	2.2072e-09	1.7794e-09	1.5607e-09	1.2896e-09	8.602e-10	2.9621e-10	7.7979e-11	-7.4269e-10	-2.0274e-09	-2.5679e-09	-3.3764e-09	-3.2965e-09	-2.9085e-09	-2.9085e-09	-3.1262e-09	-3.4373e-09	-3.6699e-09	-3.988e-09	-4.1353e-09	-4.4242e-09	-4.5276e-09	-4.1534e-09	-3.6412e-09	-3.7522e-09	-4.0765e-09
2.1655e-09	1.6329e-09	1.6218e-09	1.6218e-09	2.018e-09	2.018e-09	1.8926e-09	1.1521e-09	-1.1074e-10	-6.4278e-10	-7.5244e-10	-1.1748e-09	-1.4981e-09	-5.7942e-10	-2.7672e-10	-8.8538e-11	-7.8249e-11	5.1769e-10	1.206e-09	1.3048e-09	2.0329e-09	2.8971e-09	2.8874e-09	2.5933e-09	2.4309e-09	2.1081e-09	1.7326e-09	1.3587e-09	9.3195e-10	5.3448e-10	1.0451e-10	-7.4269e-10	-1.3679e-09	-1.5818e-09	-2.2162e-09	-2.5679e-09	-2.7948e-09	-2.8904e-09	-2.9085e-09	-3.1262e-09	-3.4373e-09	-3.5537e-09	-3.988e-09	-4.1367e-09	-4.4242e-09	-4.5276e-09	-4.1464e-09	-3.4273e-09	-3.7522e-09	-4.0765e-09
2.1506e-09	1.9359e-09	1.9359e-09	2.4458e-09	2.5441e-09	2.5441e-09	2.2191e-09	1.8926e-09	1.1521e-09	8.1742e-10	-6.4278e-10	-1.1748e-09	-1.4981e-09	-1.5084e-09	-1.1881e-09	-1.0671e-09	-4.4675e-10	-9.8556e-11	2.7834e-10	6.8989e-10	1.2376e-09	1.2991e-09	1.2883e-09	1.1894e-09	1.0741e-09	1.2996e-10	-1.3966e-09	-1.3966e-09	-1.0979e-09	-1.0906e-09	-8.9621e-10	-8.9621e-10	-1.0792e-09	-1.0792e-09	-9.6092e-10	-8.667e-10	-6.1868e-10	5.4152e-13	1.6137e-10	1.6137e-10	-4.7004e-10	-2.3529e-09	-3.0883e-09	-3.988e-09	-4.1367e-09	-4.1464e-09	-2.8993e-09	-2.074e-09	-2.074e-09	-2.1834e-09
1.6267e-09	2.1506e-09	3.1757e-09	3.8903e-09	3.7256e-09	3.5117e-09	3.0398e-09	2.6144e-09	2.0047e-09	1.686e-09	1.0541e-09	-2.491e-11	-6.5876e-10	-1.1881e-09	-1.1881e-09	-1.0671e-09	-1.0671e-09	-1.7602e-09	-1.9489e-09	-2.165e-09	-2.2917e-09	-1.7843e-09	-1.5761e-09	-1.5761e-09	-1.6879e-09	-1.695e-09	-1.695e-09	-1.4938e-09	-1.2869e-09	-1.0906e-09	-8.9621e-10	-7.9901e-10	-7.0181e-10	-6.0433e-10	-4.0289e-10	-3.9016e-10	-1.3132e-10	6.7148e-11	5.0145e-10	4.7951e-10	1.6137e-10	-1.3836e-10	-9.7988e-10	-1.8211e-09	-2.1477e-09	-2.1477e-09	-1.057e-09	2.3556e-11	2.3556e-11	1.7058e-11
5.2124e-09	3.9441e-09	3.9469e-09	3.8903e-09	3.7432e-09	3.6441e-09	3.5694e-09	3.5117e-09	3.5066e-09	3.3414e-09	2.9266e-09	2.5116e-09	2.3055e-09	1.3849e-09	9.5659e-10	2.2852e-10	-6.0325e-10	-1.7602e-09	-1.9552e-09	-2.2917e-09	-2.7187e-09	-2.5971e-09	-2.1022e-09	-2.1022e-09	-2.1022e-09	-2.0077e-09	-1.6993e-09	-1.3966e-09	-1.0979e-09	-1.0906e-09	-8.9621e-10	-7.0181e-10	-5.6724e-10	-4.5812e-10	-4.5812e-10	-4.0289e-10	-3.9016e-10	-8.1498e-11	5.0145e-10	5.0145e-10	3.88e-10	2.8592e-10	1.0424e-10	-5.2636e-10	-7.3917e-10	-7.3917e-10	2.9052e-10	5.5208e-10	9.3222e-10	9.3222e-10
3.9441e-09	4.3216e-09	4.1117e-09	3.9024e-09	3.7256e-09	3.5886e-09	3.5117e-09	3.5117e-09	3.5475e-09	3.5475e-09	3.3414e-09	2.9266e-09	2.3291e-09	1.7859e-09	9.5659e-10	2.2852e-10	-6.0325e-10	-1.7602e-09	-1.9552e-09	-1.9738e-09	-2.2917e-09	-2.4693e-09	-2.1022e-09	-2.1022e-09	-2.1022e-09	-2.0077e-09	-1.6993e-09	-1.2869e-09	-1.0828e-09	-9.2112e-10	-9.2112e-10	-8.185e-10	-5.648e-10	-4.5812e-10	-2.9919e-10	-2.9919e-10	-2.9919e-10	-8.1498e-11	5.3529e-10	5.3962e-10	7.0343e-10	7.0343e-10	8.0957e-10	3.945e-10	1.9061e-10	1.9061e-10	1.2406e-09	1.0343e-09	1.0164e-09	9.3222e-10
4.3224e-09	3.9441e-09	3.7432e-09	3.5886e-09	3.433e-09	3.3842e-09	3.3788e-09	3.2884e-09	3.2884e-09	2.984e-09	2.9266e-09	2.5116e-09	2.2248e-09	1.6703e-09	9.5659e-10	2.2852e-10	-6.0325e-10	-1.1226e-09	-1.4098e-09	-1.4098e-09	-1.4098e-09	-8.7184e-10	-7.5921e-10	-7.5081e-10	-7.5081e-10	-8.3908e-10	-1.2485e-09	-1.3072e-09	-1.3072e-09	-1.096e-09	-1.0936e-09	-9.8719e-10	-9.2193e-10	-5.6724e-10	-5.648e-10	-4.5812e-10	-2.9919e-10	1.1264e-09	2.1931e-09	2.2898e-09	2.3126e-09	2.2162e-09	2.1986e-09	1.9893e-09	1.8831e-09	2.0732e-09	2.0732e-09	1.9405e-09	1.2406e-09	9.3439e-10
2.8102e-09	2.7539e-09	2.7539e-09	2.7644e-09	2.7753e-09	2.7753e-09	2.752e-09	2.6459e-09	2.6459e-09	2.6884e-09	2.6884e-09	2.3166e-09	1.9097e-09	1.157e-09	5.3935e-10	-1.8249e-10	-9.0461e-10	-1.2092e-09	-1.4098e-09	-1.2092e-09	-8.7997e-10	-7.9603e-10	-7.5921e-10	-7.5081e-10	-7.5081e-10	-8.3908e-10	-1.0792e-09	-1.1737e-09	-1.3283e-09	-1.3283e-09	-1.3283e-09	-1.3199e-09	-1.3042e-09	-1.1846e-09	-5.0605e-10	2.2175e-10	1.6259e-09	2.3071e-09	2.6881e-09	2.6973e-09	2.7219e-09	2.612e-09	2.5367e-09	2.5367e-09	2.449e-09	2.4477e-09	2.1945e-09	1.9457e-09	1.6348e-09	1.4337e-09
2.628e-09	2.6101e-09	2.4103e-09	2.2102e-09	2.2102e-09	2.4363e-09	2.4937e-09	2.5045e-09	2.5045e-09	2.5045e-09	2.3166e-09	1.9097e-09	1.3982e-09	1.0955e-09	5.3935e-10	-1.8249e-10	-9.0461e-10	-1.2092e-09	-1.4098e-09	-1.4098e-09	-9.3033e-10	-8.7997e-10	-7.9603e-10	-7.5921e-10	-7.5081e-10	-8.3908e-10	-1.0792e-09	-1.1737e-09	-1.3283e-09	-1.3283e-09	-1.3283e-09	-1.3199e-09	-1.3042e-09	-1.1846e-09	7.8141e-10	1.6259e-09	2.4701e-09	2.5998e-09	2.6518e-09	2.6342e-09	2.612e-09	2.4948e-09	2.4948e-09	2.5367e-09	2.449e-09	2.2495e-09	2.0237e-09	1.832e-09	1.6348e-09	1.4337e-09
7.8303e-10	9.0704e-10	1.0308e-09	1.0505e-09	1.0505e-09	9.8529e-10	9.0027e-10	7.1101e-10	5.2148e-10	4.3646e-10	3.509e-10	5.6859e-11	-2.843e-11	-3.2247e-10	-8.2527e-10	-1.7331e-09	-2.5614e-09	-2.7515e-09	-2.7515e-09	-2.1926e-09	-1.425e-09	-9.1029e-10	-7.8601e-10	-4.4946e-10	2.9892e-10	7.3457e-10	9.6119e-10	1.2926e-09	1.9901e-09	2.1154e-09	2.2825e-09	2.1119e-09	2.1119e-09	2.2343e-09	2.3561e-09	2.3645e-09	2.4701e-09	2.5998e-09	2.6518e-09	2.6342e-09	2.612e-09	2.4948e-09	2.4774e-09	2.3031e-09	2.2156e-09	2.0237e-09	1.832e-09	1.6403e-09	1.4418e-09	1.2395e-09
-2.7455e-10	-2.5154e-10	-2.0605e-10	-1.2455e-10	1.5271e-10	2.7969e-10	1.9765e-10	1.9765e-10	-1.9711e-10	-2.7915e-10	-2.7915e-10	-3.6119e-10	-6.2951e-10	-1.1291e-09	-1.7456e-09	-2.5614e-09	-2.7544e-09	-2.7704e-09	-2.7558e-09	-2.1926e-09	-1.425e-09	2.9729e-10	8.4937e-10	1.2791e-09	1.3005e-09	1.4261e-09	1.7602e-09	1.8601e-09	1.9901e-09	2.1154e-09	2.2825e-09	2.1119e-09	2.1119e-09	2.2343e-09	2.3561e-09	2.3561e-09	2.3645e-09	2.4052e-09	2.4052e-09	2.3542e-09	2.3415e-09	2.1931e-09	2.1728e-09	2.1084e-09	1.9914e-09	1.7959e-09	1.6403e-09	1.5098e-09	1.2103e-09	8.3881e-10
-2.6962e-09	-2.2638e-09	-1.6227e-09	-9.8177e-10	-6.5334e-10	-6.3845e-10	-6.3845e-10	-6.9748e-10	-8.1688e-10	-9.9585e-10	-1.0852e-09	-1.1746e-09	-1.3684e-09	-2.1249e-09	-2.3675e-09	-2.3675e-09	-2.7544e-09	-2.7558e-09	-2.1033e-09	-9.4766e-12	8.3502e-10	1.0727e-09	1.2791e-09	1.3622e-09	1.6086e-09	1.846e-09	1.979e-09	1.9901e-09	1.9901e-09	1.9468e-09	1.9305e-09	1.9305e-09	1.9305e-09	1.9681e-09	1.882e-09	1.9725e-09	2.0139e-09	2.1043e-09	2.3407e-09	2.2573e-09	2.1593e-09	2.0686e-09	1.9914e-09	1.7959e-09	1.7312e-09	1.6408e-09	1.5431e-09	1.3719e-09	1.2103e-09	9.3764e-10
-5.1493e-09	-3.189e-09	-2.9832e-09	-2.7764e-09	-2.7122e-09	-2.7122e-09	-2.7122e-09	-2.6797e-09	-2.5931e-09	-2.3694e-09	-2.2665e-09	-2.3694e-09	-2.4783e-09	-2.4783e-09	-2.3751e-09	-2.3675e-09	-2.3675e-09	-2.1033e-09	-9.4766e-12	8.3502e-10	1.3687e-09	1.3687e-09	1.4873e-09	1.8317e-09	1.846e-09	1.9917e-09	1.9909e-09	1.9909e-09	1.9468e-09	1.8498e-09	1.8498e-09	1.7077e-09	1.6454e-09	1.6316e-09	1.5718e-09	1.5718e-09	1.5788e-09	1.6971e-09	1.7946e-09	1.9191e-09	1.9191e-09	1.7245e-09	1.7245e-09	1.7245e-09	1.6408e-09	1.5098e-09	1.2368e-09	1.2103e-09	9.3764e-10	7.1507e-10
-3.189e-09	-3.189e-09	-2.9832e-09	-2.7764e-09	-2.7122e-09	-2.7122e-09	-2.7122e-09	-2.6797e-09	-2.5931e-09	-2.6797e-09	-2.7872e-09	-3.2513e-09	-3.1757e-09	-2.8405e-09	-2.4783e-09	-2.3751e-09	-2.3778e-09	-2.3778e-09	-9.4766e-12	1.2498e-09	1.5265e-09	1.5265e-09	1.5203e-09	1.5203e-09	1.7843e-09	1.9917e-09	1.9909e-09	1.9909e-09	1.8853e-09	1.6755e-09	1.5701e-09	1.4025e-09	1.255e-09	1.2539e-09	1.1862e-09	1.1843e-09	1.1808e-09	1.1467e-09	1.1808e-09	1.2801e-09	1.2801e-09	9.3412e-10	6.2031e-10	5.1498e-10	2.315e-10	2.0063e-10	5.1119e-10	5.1119e-10	5.1119e-10	1.9765e-10
-1.7675e-09	-1.4567e-09	-1.0419e-09	-8.3556e-10	-2.12e-10	-2.12e-10	-3.2085e-10	-5.3177e-10	-9.5145e-10	-1.9971e-09	-2.2638e-09	-2.3694e-09	-2.3724e-09	-2.3857e-09	-2.3943e-09	-2.3943e-09	-2.6123e-09	-2.83e-09	-2.83e-09	4.3646e-10	1.6286e-09	1.7892e-09	1.8301e-09	1.8921e-09	1.6909e-09	1.6909e-09	1.6909e-09	1.673e-09	1.552e-09	1.4559e-09	1.4025e-09	1.255e-09	1.2539e-09	1.1862e-09	1.0925e-09	1.0784e-09	1.0432e-09	8.315e-10	8.315e-10	1.0746e-09	1.2801e-09	9.3412e-10	6.2031e-10	5.1498e-10	2.315e-10	2.0063e-10	5.1119e-10	5.1119e-10	3.4603e-10	9.1787e-11
3.5388e-10	2.4098e-10	4.4838e-10	9.6065e-10	8.2338e-10	5.1498e-10	8.8267e-11	-2.5451e-11	-2.4341e-10	-3.7879e-10	-7.0262e-10	-1.0262e-09	-2.2722e-09	-2.367e-09	-2.3943e-09	-2.6123e-09	-2.8422e-09	-2.9537e-09	-2.9537e-09	-3.6904e-10	1.6286e-09	1.8119e-09	1.8301e-09	1.7708e-09	1.5948e-09	1.552e-09	1.412e-09	1.229e-09	1.1957e-09	1.2303e-09	1.1957e-09	1.1916e-09	1.0855e-09	1.0855e-09	1.0838e-09	9.4197e-10	8.2825e-10	4.4215e-10	4.4215e-10	1.1976e-09	1.2818e-09	2.1179e-09	2.1179e-09	2.0995e-09	1.8815e-09	1.7337e-09	1.5171e-09	1.3005e-09	7.7085e-10	3.4603e-10
-6.8692e-10	9.6065e-10	1.8883e-09	1.8883e-09	1.356e-09	8.3746e-10	5.1498e-10	1.6462e-10	-5.5235e-11	-3.5686e-10	-6.7933e-10	-1.0015e-09	-1.3633e-09	-2.2132e-09	-2.3857e-09	-2.5186e-09	-2.5568e-09	-2.83e-09	-2.83e-09	-2.2592e-09	2.3015e-10	1.8119e-09	1.8301e-09	1.7708e-09	1.5948e-09	1.552e-09	1.229e-09	9.0623e-10	6.8773e-10	6.6796e-10	6.6796e-10	7.6246e-10	8.5722e-10	9.4197e-10	8.7536e-10	7.6192e-10	5.3231e-10	4.213e-10	4.213e-10	1.1976e-09	2.2316e-09	2.2871e-09	2.2316e-09	2.1666e-09	2.0995e-09	1.9321e-09	1.7337e-09	1.4369e-09	1.0107e-09	7.6489e-10
1.5414e-09	1.9549e-09	2.0469e-09	2.0307e-09	1.8883e-09	1.6053e-09	1.0757e-09	3.8394e-10	1.6462e-10	-3.7879e-10	-7.0262e-10	-1.0262e-09	-1.3633e-09	-1.882e-09	-2.4295e-09	-2.5416e-09	-2.7644e-09	-2.7658e-09	-2.7644e-09	-2.5646e-09	-1.0145e-09	2.3015e-10	4.2401e-10	4.3132e-10	4.2401e-10	2.0063e-10	-1.5433e-11	-1.5433e-11	6.7419e-11	1.3944e-10	1.5758e-10	4.4973e-10	6.7175e-10	7.6192e-10	7.6192e-10	6.547e-10	5.491e-10	4.4242e-10	4.213e-10	4.213e-10	1.1976e-09	2.1179e-09	2.1677e-09	2.1677e-09	2.2587e-09	2.0995e-09	1.9321e-09	1.7681e-09	1.4369e-09	1.0107e-09
1.8517e-09	1.8517e-09	2.0469e-09	2.0307e-09	1.8441e-09	1.6053e-09	1.0757e-09	2.3339e-10	-4.5704e-10	-7.7166e-10	-9.3791e-10	-1.1905e-09	-1.4006e-09	-1.9698e-09	-2.2132e-09	-2.4471e-09	-2.5495e-09	-2.5568e-09	-2.5568e-09	-2.5007e-09	-2.4991e-09	-2.0851e-09	-1.8777e-09	-1.0449e-09	-8.3935e-10	-8.3935e-10	-9.4522e-10	-9.4522e-10	-6.3683e-10	-2.7644e-10	-4.4134e-11	1.3944e-10	3.4684e-10	6.5605e-10	6.547e-10	6.4359e-10	5.491e-10	5.0009e-10	4.4377e-10	4.213e-10	5.9675e-10	1.8986e-09	2.1677e-09	2.37e-09	2.7309e-09	2.7309e-09	2.6242e-09	2.5189e-09	2.5167e-09	2.5159e-09
4.5244e-10	4.5244e-10	6.5794e-10	6.5794e-10	3.4143e-10	-1.8141e-10	-6.0027e-10	-1.2279e-09	-1.2279e-09	-1.0227e-09	-1.1301e-09	-1.3405e-09	-1.7407e-09	-1.9698e-09	-2.1547e-09	-2.2557e-09	-2.3919e-09	-2.3935e-09	-2.4577e-09	-2.4991e-09	-2.4991e-09	-2.3404e-09	-2.2329e-09	-1.7304e-09	-1.1829e-09	-9.4522e-10	-9.4522e-10	-9.4522e-10	-6.3683e-10	-4.2969e-10	-2.25e-10	-1.1751e-10	8.8809e-11	1.9143e-10	3.9856e-10	5.0009e-10	5.0009e-10	4.4377e-10	4.4242e-10	3.9098e-10	5.9675e-10	1.683e-09	2.2078e-09	3.6715e-09	4.0917e-09	4.1396e-09	4.1004e-09	3.9988e-09	3.6885e-09	3.4825e-09
1.9603e-10	-1.1345e-10	-2.1417e-10	-4.1941e-10	-6.241e-10	-1.1421e-09	-1.6606e-09	-1.6606e-09	-1.3338e-09	-1.0227e-09	-1.0227e-09	-1.1301e-09	-1.3405e-09	-1.7407e-09	-1.8639e-09	-2.1802e-09	-2.3903e-09	-2.3935e-09	-2.4577e-09	-2.3935e-09	-2.3404e-09	-2.2329e-09	-1.7077e-09	-1.0449e-09	-7.3349e-10	-6.5794e-10	-5.5045e-10	-5.472e-10	-5.4395e-10	-2.2825e-10	-1.1832e-10	-1.1832e-10	-1.1832e-10	-2.1579e-10	-2.1579e-10	-2.0713e-10	-2.0388e-10	2.9865e-10	4.9684e-10	9.4982e-10	1.683e-09	2.0556e-09	2.1531e-09	3.6715e-09	4.0917e-09	4.1396e-09	4.1004e-09	3.9988e-09	3.6885e-09	3.4825e-09
-1.5986e-09	-2.778e-10	-2.778e-10	-4.1941e-10	-6.241e-10	-1.1421e-09	-1.6606e-09	-1.6606e-09	5.843e-10	5.843e-10	4.9847e-10	2.0361e-10	1.3809e-11	-2.8078e-10	-8.4829e-10	-2.1041e-09	-2.2557e-09	-2.5029e-09	-3.1143e-09	-3.1795e-09	-2.3404e-09	-2.2329e-09	-1.4743e-09	-1.1434e-09	-6.9098e-10	-5.6886e-10	-5.472e-10	-3.4251e-10	-2.2825e-10	-2.2067e-10	-1.8574e-10	-2.1877e-10	-4.6408e-10	-4.6408e-10	-3.2518e-10	-3.1435e-10	-2.0388e-10	2.9865e-10	8.7347e-10	1.0116e-09	1.683e-09	1.9181e-09	2.1398e-09	2.1531e-09	2.2839e-09	2.3751e-09	2.2839e-09	2.2059e-09	1.9059e-09	1.6059e-09
-7.3322e-10	-2.778e-10	-1.9251e-10	5.4152e-11	3.7094e-10	4.8791e-10	5.0063e-10	6.2979e-10	6.7013e-10	6.7013e-10	5.843e-10	4.9847e-10	2.0361e-10	1.3809e-11	-3.3872e-10	-1.057e-09	-2.1041e-09	-2.5849e-09	-3.1143e-09	-3.1795e-09	-2.2357e-09	-2.1314e-09	-1.4743e-09	-1.1434e-09	-9.3547e-10	-6.1029e-10	-3.8989e-10	-2.7347e-10	-2.7347e-10	-2.2067e-10	-2.4991e-10	-4.3484e-10	-4.6408e-10	-4.6408e-10	-3.2518e-10	1.1047e-10	6.5497e-10	7.8628e-10	1.0029e-09	1.0116e-09	1.0116e-09	9.241e-10	7.4892e-10	7.6544e-10	7.6544e-10	6.9423e-10	6.9423e-10	6.065e-10	2.2175e-10	1.3375e-10
7.0397e-12	1.5352e-10	1.63e-10	2.4098e-10	3.7094e-10	4.8791e-10	5.0063e-10	6.1733e-10	6.1733e-10	5.5072e-10	4.9847e-10	4.1886e-10	1.5812e-10	-9.8015e-11	-3.3872e-10	-1.057e-09	-1.6706e-09	-2.2654e-09	-2.4931e-09	-2.3643e-09	-2.1433e-09	-1.943e-09	-1.6208e-09	-1.1561e-09	-9.8989e-10	-6.9098e-10	-5.6291e-10	-3.4251e-10	-2.7347e-10	-2.2067e-10	-2.4991e-10	-2.4991e-10	-4.3484e-10	-2.1444e-10	1.0533e-10	2.1877e-10	6.5497e-10	7.5217e-10	8.7347e-10	9.241e-10	7.3213e-10	7.1318e-10	4.5108e-10	3.1841e-10	2.5181e-10	-5.6589e-11	-2.6101e-10	-4.5975e-10	-4.7085e-10	-6.5713e-10
1.5352e-10	2.2825e-10	2.7184e-10	3.7094e-10	4.6273e-10	3.8285e-10	4.8791e-10	3.8285e-10	3.0027e-10	3.0027e-10	3.0027e-10	2.0551e-10	-3.8177e-11	-1.9738e-10	-3.3872e-10	-6.1002e-10	-1.2173e-09	-1.6706e-09	-1.9573e-09	-1.9478e-09	-1.943e-09	-1.7296e-09	-1.4811e-09	-9.8989e-10	-7.7654e-10	-5.6291e-10	-3.8989e-10	-1.3619e-10	-1.3159e-10	-1.7599e-11	-1.7599e-11	-1.7599e-11	-4.0614e-12	1.0533e-10	1.1047e-10	2.1877e-10	2.2365e-10	2.8376e-10	3.3249e-10	4.4648e-10	4.5108e-10	4.1155e-10	2.5181e-10	1.2103e-10	-7.6083e-11	-2.6155e-10	-5.7753e-10	-8.9323e-10	-1.1862e-09	-1.5246e-09
9.2627e-10	8.1905e-10	8.1905e-10	8.1471e-10	6.9829e-10	3.8285e-10	3.8123e-10	2.7482e-10	1.9143e-10	5.9838e-11	-1.5677e-10	-1.5677e-10	-2.6453e-10	-2.6832e-10	-5.8809e-10	-1.1109e-09	-1.2268e-09	-1.2268e-09	-1.2268e-09	-6.0488e-10	-6.0163e-10	-5.0388e-10	-2.9838e-10	1.1588e-10	2.1688e-10	3.1787e-10	5.1986e-10	5.1986e-10	4.1237e-10	4.0939e-10	2.9865e-10	2.9865e-10	2.9865e-10	2.8971e-10	2.1417e-10	2.1877e-10	2.1417e-10	1.7329e-10	1.611e-10	6.6065e-11	-1.454e-10	-1.4865e-10	-3.6038e-10	-3.6038e-10	-5.7184e-10	-6.7365e-10	-9.8204e-10	-1.2089e-09	-1.7031e-09	-2.533e-09
8.2284e-10	9.2248e-10	9.2248e-10	9.1137e-10	7.0262e-10	5.3773e-10	3.8123e-10	2.7482e-10	-8.3935e-11	-2.5695e-10	-3.5848e-10	-2.6453e-10	-2.6832e-10	-3.9179e-10	-7.0343e-10	-1.1199e-09	-1.4293e-09	-1.2268e-09	-8.0686e-10	-5.0063e-10	1.7599e-11	2.4233e-10	4.519e-10	4.5406e-10	4.5406e-10	4.5569e-10	5.2338e-10	6.6634e-10	7.6977e-10	6.6634e-10	4.6056e-10	4.5975e-10	3.9991e-10	3.5686e-10	2.5343e-10	1.6462e-10	7.7979e-11	-3.222e-11	-1.5542e-10	-1.5866e-10	-3.7067e-10	-4.7843e-10	-5.8619e-10	-9.0217e-10	-1.0097e-09	-1.0912e-09	-1.2089e-09	-1.4028e-09	-1.5246e-09	-2.3792e-09
9.5091e-10	8.2284e-10	8.1905e-10	7.0262e-10	5.3773e-10	3.8123e-10	3.3114e-10	-8.3935e-11	-8.5018e-11	-2.5695e-10	-2.5695e-10	-8.0686e-11	-3.6932e-10	-7.0343e-10	-8.9215e-10	-1.1199e-09	-1.6403e-09	-1.6403e-09	-1.0126e-09	-3.287e-10	1.7599e-11	2.4233e-10	4.519e-10	4.5406e-10	4.5406e-10	4.5406e-10	4.5569e-10	6.6634e-10	7.6977e-10	6.6634e-10	4.6056e-10	4.5975e-10	3.5686e-10	2.5343e-10	4.6571e-11	4.5758e-11	-5.6859e-11	-3.6796e-10	-4.7329e-10	-6.7988e-10	-1.0955e-09	-1.0955e-09	-9.0217e-10	-9.0217e-10	-1.0097e-09	-1.0912e-09	-1.1949e-09	-1.1949e-09	-1.4028e-09	-1.5062e-09
2.2906e-10	3.8448e-11	2.9783e-11	-1.5244e-10	-2.4774e-10	-2.4774e-10	-2.4774e-10	-3.4332e-10	-4.3051e-10	-4.3051e-10	3.2626e-10	3.2626e-10	2.1661e-11	-7.9603e-11	-3.9179e-10	-7.963e-10	-1.1199e-09	-1.6403e-09	-1.6752e-09	-1.0126e-09	-3.287e-10	-2.0767e-10	-1.1182e-10	-9.5307e-11	-8.7184e-11	-8.7184e-11	-1.6733e-10	-1.7518e-10	-2.5587e-10	-2.5587e-10	-1.435e-10	-1.435e-10	-2.3204e-10	-3.157e-10	-7.1859e-10	-1.0246e-09	-1.2187e-09	-1.3164e-09	-1.3164e-09	-1.5111e-09	-1.5111e-09	-1.4973e-09	-1.3998e-09	-1.3863e-09	-7.5325e-10	-4.5379e-10	3.9558e-10	3.9558e-10	3.1327e-10	3.0596e-10
-5.4423e-11	-6.6228e-10	-7.7545e-10	-9.6634e-10	-1.0622e-09	-1.262e-09	-1.7751e-09	-1.9749e-09	-1.8758e-09	-4.3051e-10	4.2157e-10	7.7952e-10	7.7952e-10	6.8367e-10	4.8303e-10	1.7843e-10	-1.435e-10	-1.0744e-09	-1.6752e-09	-1.8057e-09	-2.1106e-09	-8.1661e-10	-3.9125e-10	-3.9125e-10	-4.7275e-10	-4.7275e-10	-3.6065e-10	-3.6065e-10	-3.5307e-10	-3.3791e-10	-3.306e-10	-3.2329e-10	-4.1291e-10	-7.4594e-10	-1.0246e-09	-1.1553e-09	-1.2187e-09	-1.3164e-09	-1.3164e-09	-1.5111e-09	-1.5111e-09	-1.3998e-09	-1.2217e-09	-6.6986e-10	1.7978e-10	4.0099e-10	1.2425e-09	1.3598e-09	1.3598e-09	1.1643e-09
-1.324e-09	-1.3156e-09	-1.4033e-09	-1.516e-09	-1.6852e-09	-1.8885e-09	-2.2216e-09	-2.2893e-09	-1.9749e-09	7.6273e-10	1.2742e-09	1.2742e-09	1.1805e-09	8.778e-10	7.8006e-10	4.8303e-10	1.7843e-10	-1.435e-10	-1.0744e-09	-2.1106e-09	-2.2855e-09	-2.7382e-09	-3.4641e-09	-3.4641e-09	-2.4826e-09	-1.9684e-09	-1.8493e-09	-1.8493e-09	-1.842e-09	-1.9389e-09	-2.0215e-09	-2.0215e-09	-1.0752e-09	-1.0614e-09	-1.0246e-09	-1.0476e-09	-1.0246e-09	-1.0335e-09	-1.0335e-09	-1.131e-09	-1.2217e-09	-1.2217e-09	-8.7184e-10	-3.417e-10	4.0099e-10	9.8935e-10	1.4578e-09	1.7326e-09	1.7518e-09	1.7583e-09
-1.2845e-09	-1.516e-09	-1.5866e-09	-1.6852e-09	-1.8885e-09	-2.1961e-09	-2.2893e-09	-2.2893e-09	8.4585e-10	1.373e-09	1.373e-09	1.2742e-09	1.1775e-09	1.0755e-09	8.6914e-10	6.7392e-10	3.6607e-10	-1.435e-10	-9.9666e-10	-1.6007e-09	-2.1176e-09	-2.7382e-09	-3.4641e-09	-3.4641e-09	-2.4826e-09	-2.335e-09	-2.4826e-09	-2.5392e-09	-2.6459e-09	-2.7458e-09	-2.7458e-09	-2.6857e-09	-2.586e-09	-1.9462e-09	-1.0614e-09	-1.0026e-09	-3.6769e-10	-3.6309e-10	-3.6769e-10	-8.8024e-10	-8.8024e-10	-7.63e-10	-1.7193e-10	7.7383e-10	9.8935e-10	1.3088e-09	1.8777e-09	2.5966e-09	2.7181e-09	2.7181e-09
-1.5631e-09	-1.5866e-09	-1.6646e-09	-1.8885e-09	-2.1961e-09	-2.5037e-09	-2.2893e-09	3.5469e-11	8.4585e-10	1.2742e-09	1.1775e-09	1.1751e-09	8.7266e-10	8.6914e-10	6.7392e-10	3.8177e-10	1.4621e-10	-2.6859e-10	-9.9666e-10	-1.6007e-09	-2.1176e-09	-2.407e-09	-2.4482e-09	-2.1328e-09	-2.1287e-09	-2.1287e-09	-2.335e-09	-2.5392e-09	-2.6459e-09	-2.7458e-09	-2.7731e-09	-2.7731e-09	-2.6857e-09	-2.3683e-09	-8.5668e-10	1.0251e-09	1.1274e-09	1.1315e-09	1.1242e-09	8.2446e-10	8.2446e-10	8.2446e-10	8.2636e-10	9.3385e-10	1.0411e-09	1.6733e-09	1.9909e-09	2.5966e-09	2.7181e-09	2.7181e-09
-1.2498e-09	-1.5631e-09	-1.6622e-09	-1.8682e-09	-2.1788e-09	-2.1788e-09	-1.4431e-09	6.6607e-10	1.0849e-09	1.2826e-09	1.1775e-09	1.0755e-09	8.6914e-10	7.5027e-10	4.3376e-10	1.7789e-10	-9.5036e-11	-5.158e-10	-9.9666e-10	-1.516e-09	-1.9906e-09	-2.0353e-09	-1.9906e-09	-1.767e-09	-1.6579e-09	-1.6484e-09	-1.6484e-09	-1.7483e-09	-1.9522e-09	-2.3651e-09	-2.569e-09	-2.569e-09	-2.5598e-09	-6.704e-10	1.4142e-09	1.7318e-09	1.7318e-09	1.4277e-09	1.3281e-09	1.2382e-09	9.2681e-10	9.2464e-10	1.0373e-09	1.1434e-09	1.585e-09	1.797e-09	1.895e-09	2.1043e-09	2.1087e-09	2.1087e-09
-3.6011e-11	-3.8123e-10	-5.028e-10	-9.26e-10	-1.5122e-09	-1.7247e-09	-1.6733e-09	-9.4766e-12	6.6607e-10	6.7121e-10	6.7121e-10	4.898e-10	4.7654e-10	4.3376e-10	1.7789e-10	-9.5036e-11	-3.6092e-10	-5.4287e-10	-1.06e-09	-1.7783e-09	-2.2979e-09	-2.276e-09	-1.9803e-09	-1.6579e-09	-1.549e-09	-1.0649e-09	-1.0392e-09	-9.6715e-10	-1.0746e-09	-1.0779e-09	-1.1857e-09	-1.1857e-09	9.9233e-10	2.0358e-09	2.0358e-09	2.0358e-09	2.1309e-09	2.1309e-09	1.9191e-09	1.9162e-09	1.7042e-09	1.5972e-09	1.594e-09	1.594e-09	1.591e-09	1.6733e-09	1.6733e-09	1.8923e-09	1.8894e-09	1.8894e-09
-3.8123e-10	-7.3646e-11	-2.4856e-10	-5.028e-10	-9.26e-10	-1.3492e-09	-1.5103e-09	-1.311e-09	6.1056e-10	6.1056e-10	6.1056e-10	4.9116e-10	4.898e-10	3.6986e-10	-3.7365e-11	-1.4729e-10	-5.1444e-10	-8.935e-10	-1.5907e-09	-2.2332e-09	-2.4691e-09	-1.9906e-09	-1.9684e-09	-1.5831e-09	-1.1626e-09	-1.0616e-09	-9.639e-10	-9.398e-10	-4.982e-10	-3.287e-10	8.2717e-10	1.2314e-09	2.1433e-09	2.1558e-09	2.4642e-09	2.4642e-09	2.5638e-09	2.55e-09	2.55e-09	2.3326e-09	2.2137e-09	1.9906e-09	1.9056e-09	1.797e-09	1.7968e-09	1.797e-09	1.8923e-09	1.8894e-09	1.4892e-09	1.3576e-09
5.5506e-11	-1.3592e-10	-1.3592e-10	-2.0632e-10	-5.028e-10	-9.26e-10	-1.3492e-09	-1.8845e-10	4.7139e-10	4.7139e-10	4.7139e-10	3.6986e-10	2.491e-10	-8.0686e-11	-3.6092e-10	-5.1444e-10	-8.935e-10	-1.6294e-09	-2.2332e-09	-2.7225e-09	-2.739e-09	-2.739e-09	-2.276e-09	-1.66e-09	-1.5509e-09	-1.2539e-09	-1.0392e-09	-7.7952e-10	-4.2834e-10	1.4431e-10	8.2717e-10	1.2314e-09	2.0564e-09	2.1558e-09	2.4642e-09	2.4642e-09	2.5638e-09	2.55e-09	2.55e-09	2.3326e-09	2.2137e-09	2.1187e-09	1.9765e-09	1.9056e-09	1.7968e-09	1.6879e-09	1.8615e-09	1.8479e-09	1.4166e-09	1.1448e-09
-3.0894e-10	-1.3917e-10	-2.0632e-10	-1.3592e-10	2.6345e-10	8.7157e-10	9.4062e-10	9.2356e-10	6.2924e-10	5.0794e-10	4.7139e-10	2.4558e-10	7.2834e-11	-8.0686e-11	-3.1273e-10	-5.1444e-10	-8.4396e-10	-1.5907e-09	-2.168e-09	-2.4978e-09	-2.7225e-09	-1.9849e-09	-1.9684e-09	-1.6181e-09	-1.5831e-09	-1.2699e-09	-1.0768e-09	-6.9125e-10	7.0668e-11	1.4431e-10	4.2645e-10	4.4161e-10	8.2798e-10	1.2303e-09	1.7369e-09	1.9308e-09	2.0052e-09	2.0052e-09	2.0052e-09	2.1699e-09	2.1699e-09	1.9906e-09	1.9324e-09	1.8138e-09	1.8138e-09	2.0044e-09	2.0044e-09	1.9205e-09	1.8615e-09	1.4892e-09
-1.3917e-10	-4.9034e-10	-6.4007e-10	-4.9034e-10	2.6345e-10	8.7157e-10	9.4062e-10	9.2356e-10	5.9296e-10	4.0397e-10	7.2834e-11	-4.6706e-10	-5.1904e-10	-6.4007e-10	-6.4007e-10	-4.3484e-10	-4.3484e-10	-4.8358e-10	-5.7482e-10	-7.2347e-10	-1.027e-09	-1.1488e-09	-1.5837e-09	-1.5837e-09	-1.5509e-09	-1.2539e-09	-7.1318e-10	-4.1399e-10	7.0668e-11	4.4161e-10	4.2645e-10	4.4161e-10	4.3565e-10	5.2554e-10	5.2554e-10	7.1941e-10	8.9486e-10	9.6688e-10	9.8313e-10	1.2639e-09	1.6654e-09	1.767e-09	1.767e-09	1.767e-09	1.7529e-09	1.8431e-09	1.9061e-09	1.9061e-09	1.8615e-09	1.7881e-09
-1.8571e-09	-2.1344e-09	-2.2546e-09	-2.2546e-09	-2.3746e-09	-2.3746e-09	-1.4366e-09	-1.4366e-09	-9.3141e-10	-6.6796e-10	-6.0542e-10	-6.0542e-10	-6.0542e-10	-4.6706e-10	-3.1273e-10	-2.4314e-10	-3.1273e-10	-3.4847e-10	-4.676e-10	-4.9901e-10	-6.9666e-10	-7.3917e-10	-8.5912e-10	-8.5912e-10	-3.6823e-10	2.2717e-10	2.2717e-10	7.1372e-10	7.1859e-10	1.0164e-09	1.0164e-09	8.824e-10	6.5903e-10	5.2554e-10	5.2554e-10	7.0506e-10	7.0506e-10	4.8168e-10	4.8168e-10	5.5722e-10	1.1691e-09	1.572e-09	1.6338e-09	1.7529e-09	1.8114e-09	1.8431e-09	2.0117e-09	2.0242e-09	1.9061e-09	1.7881e-09
-3.2505e-09	-2.1344e-09	-2.2546e-09	-2.2546e-09	-2.3746e-09	-2.3746e-09	-1.4366e-09	-1.4366e-09	-9.3141e-10	-6.6796e-10	-6.0542e-10	-6.0542e-10	-6.0542e-10	-4.121e-10	-2.3394e-10	6.3899e-11	2.5776e-10	3.3195e-10	3.3195e-10	3.1679e-10	3.1679e-10	3.9179e-10	1.2116e-09	1.3013e-09	2.3302e-09	3.359e-09	3.5534e-09	3.4768e-09	3.4061e-09	3.1365e-09	3.0788e-09	2.9006e-09	2.6334e-09	1.6798e-09	1.3996e-09	8.648e-10	7.0506e-10	3.8664e-10	1.083e-10	-8.556e-11	1.7383e-10	1.0486e-09	1.4524e-09	1.7518e-09	1.7529e-09	1.8431e-09	1.9061e-09	2.0117e-09	1.9061e-09	1.7881e-09
-1.8552e-09	-1.8552e-09	-1.2598e-09	-1.0665e-09	-4.5542e-10	-2.6182e-10	-1.7247e-10	-8.3123e-11	-8.3935e-12	-8.3935e-12	-2.3285e-11	-2.3285e-11	-6.769e-12	-6.769e-12	8.935e-11	4.898e-10	1.6289e-09	2.1425e-09	2.1558e-09	2.3345e-09	2.3502e-09	2.5167e-09	2.6312e-09	2.9361e-09	3.2247e-09	3.4251e-09	3.5534e-09	3.5215e-09	3.4205e-09	3.3585e-09	3.1227e-09	2.9006e-09	2.8635e-09	2.5424e-09	1.666e-09	8.648e-10	8.4206e-10	5.1336e-10	1.083e-10	-1.2644e-10	-1.2644e-10	-8.556e-11	8.9107e-10	1.2953e-09	1.4911e-09	1.7786e-09	1.8298e-09	1.79e-09	1.9944e-09	1.79e-09
-1.0516e-09	-1.1407e-09	-1.0665e-09	-1.0408e-09	-4.5542e-10	-2.6182e-10	-1.7247e-10	-8.3123e-11	-8.3935e-12	-8.3935e-12	-2.3285e-11	-2.3285e-11	5.1986e-11	8.935e-11	7.9522e-10	1.7304e-09	2.1845e-09	2.2744e-09	2.3402e-09	2.4404e-09	2.5408e-09	2.5408e-09	2.6312e-09	2.9361e-09	3.1283e-09	3.2247e-09	3.4251e-09	3.4251e-09	3.3585e-09	3.1365e-09	2.8714e-09	2.8635e-09	2.5424e-09	2.0128e-09	1.7524e-09	1.3996e-09	8.648e-10	8.0199e-10	5.1336e-10	-3.6282e-11	-1.4756e-10	-2.3285e-10	-1.4756e-10	5.7672e-11	2.5857e-10	2.5857e-10	-6.9585e-11	-6.9585e-11	1.689e-09	1.689e-09
-9.2356e-10	-1.1407e-09	-1.1407e-09	-1.0451e-09	-1.0451e-09	-1.0451e-09	-9.4901e-10	-8.4937e-10	-5.445e-10	-5.4016e-10	-4.4432e-10	-6.769e-12	1.0587e-10	7.9522e-10	1.7304e-09	1.7329e-09	2.1425e-09	2.276e-09	2.3345e-09	2.3402e-09	2.4322e-09	2.4322e-09	2.3239e-09	2.3239e-09	2.6253e-09	2.6253e-09	2.6215e-09	2.5132e-09	2.4049e-09	1.9839e-09	1.6668e-09	1.4542e-09	1.4469e-09	1.3465e-09	8.4964e-10	8.4206e-10	8.4206e-10	6.2545e-10	1.9224e-10	-2.3285e-10	-2.4856e-10	-2.556e-10	-2.5939e-10	-2.5939e-10	-4.7166e-10	-4.7518e-10	-7.917e-10	-1.004e-09	-1.112e-09	-1.112e-09
-1.3971e-09	-1.7025e-09	-1.8961e-09	-1.8961e-09	-1.8812e-09	-1.7843e-09	-1.7691e-09	-1.6164e-09	-8.4937e-10	-5.4016e-10	-4.4432e-10	1.3979e-09	1.6673e-09	1.6868e-09	1.7329e-09	2.0098e-09	2.0529e-09	2.1642e-09	2.0743e-09	2.0388e-09	1.9841e-09	1.9841e-09	1.901e-09	1.901e-09	1.901e-09	1.2894e-09	1.0874e-09	9.8989e-10	7.8818e-10	5.9323e-10	2.7347e-10	-1.9224e-11	-2.5993e-11	-2.2121e-10	-2.2121e-10	-3.1868e-10	-6.1814e-10	-9.2437e-10	-9.2437e-10	-7.8331e-10	-7.7437e-10	-7.7437e-10	-7.7437e-10	-8.5235e-10	-8.6101e-10	-9.4793e-10	-1.148e-09	-1.3481e-09	-1.4437e-09	-1.4437e-09
-2.0009e-09	-2.0949e-09	-2.0949e-09	-1.9598e-09	-1.8961e-09	-1.8387e-09	-1.7691e-09	-1.6164e-09	7.2293e-11	7.0912e-10	1.3679e-09	1.3979e-09	1.6673e-09	1.6771e-09	1.6868e-09	1.7329e-09	1.9151e-09	1.9151e-09	1.944e-09	1.9535e-09	1.944e-09	1.6598e-09	1.6503e-09	1.4607e-09	1.157e-09	1.0622e-09	9.6688e-10	7.8818e-10	2.7347e-10	5.5776e-11	-2.4802e-10	-3.4305e-10	-5.426e-10	-9.1733e-10	-1.0116e-09	-2.035e-09	-2.3283e-09	-2.3283e-09	-1.5439e-09	-1.5374e-09	-8.9811e-10	-7.8331e-10	-7.7437e-10	-8.5235e-10	-8.6101e-10	-9.4793e-10	-1.148e-09	-1.3481e-09	-1.435e-09	-1.435e-09
-2.1961e-09	-2.1961e-09	-2.5801e-09	-2.5801e-09	-2.0746e-09	-1.9397e-09	-1.4746e-09	-6.6905e-10	7.2293e-11	7.0912e-10	1.357e-09	1.3679e-09	1.3784e-09	1.3893e-09	1.4001e-09	1.4212e-09	1.4212e-09	1.1296e-09	1.1296e-09	1.1505e-09	1.1505e-09	1.1505e-09	1.4607e-09	1.3367e-09	1.0773e-09	9.834e-10	8.8944e-10	6.3926e-10	2.5533e-10	-2.2771e-10	-5.8051e-10	-8.2311e-10	-9.1733e-10	-1.0811e-09	-1.3725e-09	-2.035e-09	-2.3283e-09	-2.3283e-09	-1.9565e-09	-1.5685e-09	-9.8692e-10	-7.8331e-10	-7.7437e-10	-7.6571e-10	-8.4179e-10	-8.4179e-10	-9.4793e-10	-1.1342e-09	2.3285e-11	1.3906e-09
-1.5452e-09	-2.3938e-09	-2.8895e-09	-3.0867e-09	-2.8546e-09	-2.4255e-09	-1.4746e-09	-9.417e-10	-5.1255e-10	2.0578e-11	3.4522e-10	8.8971e-10	1.0551e-09	1.0679e-09	1.0679e-09	8.6589e-10	8.1959e-10	7.2672e-10	7.3782e-10	8.6426e-10	9.5253e-10	9.6255e-10	9.6255e-10	1.0281e-09	1.0281e-09	9.3033e-10	8.3719e-10	6.2951e-10	3.2274e-10	-2.2771e-10	-6.3493e-10	-8.8294e-10	-1.0116e-09	-1.3145e-09	-1.5707e-09	-1.6221e-09	-2.0274e-09	-2.0274e-09	-1.9565e-09	-1.5918e-09	-1.4737e-09	-9.8692e-10	-8.4368e-10	-6.2897e-10	-6.2329e-10	-6.1137e-10	-5.0117e-10	-5.0117e-10	2.3285e-11	1.5983e-09
-1.5298e-09	-2.3578e-09	-3.0867e-09	-3.1855e-09	-3.3807e-09	-3.2694e-09	-3.0474e-09	-2.6163e-09	-2.2993e-09	-1.5666e-09	1.0885e-10	7.3944e-10	9.0136e-10	1.0551e-09	1.0679e-09	8.648e-10	7.6462e-10	7.2672e-10	6.6877e-10	6.6877e-10	7.7708e-10	7.7708e-10	7.8141e-10	8.1309e-10	9.3033e-10	8.3719e-10	6.3926e-10	6.0108e-10	3.3709e-10	1.5975e-11	-2.908e-10	-7.3917e-10	-8.8294e-10	-1.3573e-09	-1.562e-09	-1.5707e-09	-1.7204e-09	-2.0274e-09	-2.1195e-09	-1.9606e-09	-1.5858e-09	-9.8692e-10	-8.4368e-10	-6.2897e-10	-6.2329e-10	-6.1137e-10	-5.0117e-10	-5.9946e-10	-5.0117e-10	-7.2293e-11
-1.2907e-09	-1.5298e-09	-2.3578e-09	-3.1855e-09	-3.3807e-09	-3.2694e-09	-3.0542e-09	-2.687e-09	-2.6163e-09	-2.0616e-09	-8.1038e-10	3.1787e-10	7.3944e-10	1.0551e-09	1.0679e-09	8.648e-10	4.5515e-10	2.5289e-10	-5.361e-11	-8.6101e-11	-8.6101e-11	2.7861e-10	4.9359e-10	4.9359e-10	4.8033e-10	3.8421e-10	3.8421e-10	3.8421e-10	2.9215e-10	-1.7058e-11	-5.0794e-10	-7.3917e-10	-1.135e-09	-1.5301e-09	-1.7204e-09	-2.0274e-09	-2.08e-09	-2.3342e-09	-2.1831e-09	-2.1195e-09	-1.5858e-09	-8.4368e-10	-5.9242e-10	-5.889e-10	-4.8087e-10	-4.0885e-10	-3.7256e-10	-3.7256e-10	-3.6877e-10	-7.2293e-11
2.3827e-10	-2.8348e-10	-1.0145e-09	-2.0591e-09	-2.1631e-09	-2.3735e-09	-2.6163e-09	-2.2993e-09	-2.0616e-09	-1.7039e-09	-1.1943e-09	1.0885e-10	3.3601e-10	3.3601e-10	1.2617e-10	-8.3123e-11	-8.3665e-11	-1.8872e-10	-2.9269e-10	-1.8872e-10	-2.9486e-10	-2.9486e-10	-2.9594e-10	-3.9964e-10	-6.0975e-10	-7.1426e-10	-7.1426e-10	-6.111e-10	-5.0794e-10	-5.0794e-10	-7.1724e-10	-1.135e-09	-1.4486e-09	-1.9733e-09	-2.7149e-09	-2.9109e-09	-2.5993e-09	-2.3911e-09	-2.1831e-09	-1.9606e-09	-1.112e-09	-7.0451e-10	-2.8348e-10	-2.0578e-10	-1.2347e-10	1.7897e-10	4.8114e-10	6.7933e-10	7.6219e-10	7.7275e-10
2.6848e-09	2.2549e-09	1.8252e-09	1.187e-09	5.4856e-10	-2.9838e-10	-1.7716e-09	-1.7716e-09	-1.7039e-09	-1.1943e-09	-9.3628e-10	-3.2572e-10	2.3231e-10	3.3601e-10	1.2617e-10	-8.3123e-11	-2.9269e-10	-8.6101e-10	-8.7293e-10	-8.843e-10	-8.9621e-10	-9.1977e-10	-1.0124e-09	-1.1399e-09	-1.1515e-09	-1.3717e-09	-1.4875e-09	-1.6148e-09	-1.6148e-09	-1.1477e-09	-1.1477e-09	-1.4894e-09	-1.6489e-09	-1.9733e-09	-2.7149e-09	-2.9109e-09	-2.5993e-09	-2.3911e-09	-2.1831e-09	-1.5184e-09	-1.3032e-09	-7.167e-10	-3.2139e-10	-2.0578e-10	-1.2347e-10	1.7897e-10	6.7933e-10	8.9675e-10	9.1029e-10	1.2544e-09
3.0666e-09	2.2549e-09	2.1783e-09	1.8252e-09	1.5144e-09	1.2135e-09	5.7157e-10	-5.9188e-10	-7.1183e-10	-7.1183e-10	-3.2572e-10	7.5813e-11	7.5813e-11	4.4432e-10	4.4702e-10	4.4702e-10	-8.1228e-13	-8.6101e-10	-8.7293e-10	-8.9621e-10	-1.0573e-09	-1.8057e-09	-1.9692e-09	-2.1366e-09	-2.4314e-09	-2.3978e-09	-1.7894e-09	-1.7301e-09	-1.7301e-09	-1.6153e-09	-1.6376e-09	-1.5455e-09	-1.608e-09	-1.608e-09	-1.9354e-09	-1.9495e-09	-1.9495e-09	-1.8734e-09	-1.5184e-09	-1.112e-09	-9.834e-10	-9.834e-10	-1.1085e-09	-1.0313e-09	-4.2265e-10	-1.2347e-10	1.5542e-10	4.8114e-10	7.6219e-10	8.38e-10
-4.6506e-09	1.3457e-09	1.4672e-09	1.7507e-09	1.5144e-09	1.3048e-09	7.695e-10	4.2997e-10	4.2997e-10	4.167e-10	3.769e-10	4.4432e-10	4.4432e-10	4.4702e-10	4.4702e-10	4.4702e-10	2.0767e-10	-8.1228e-13	-5.4775e-10	-1.291e-09	-1.8252e-09	-1.9692e-09	-2.2676e-09	-2.4848e-09	-2.4848e-09	-2.3978e-09	-1.8068e-09	-1.7894e-09	-1.7301e-09	-1.5062e-09	-1.1477e-09	-1.1131e-09	-1.0208e-09	-9.4008e-10	-9.5172e-10	-9.6336e-10	-9.75e-10	-9.75e-10	-7.5813e-10	-7.5813e-10	-8.954e-10	-9.834e-10	-1.1085e-09	-1.0313e-09	-4.2265e-10	-1.5163e-11	1.5542e-10	8.9675e-10	9.1029e-10	1.4959e-09
1.0749e-10	8.8565e-10	1.3183e-09	1.3183e-09	1.3048e-09	1.3048e-09	1.2525e-09	1.1635e-09	7.2753e-10	7.2753e-10	8.074e-10	8.9865e-10	4.4432e-10	4.4432e-10	2.954e-10	3.3818e-10	2.0767e-10	2.2202e-11	-4.1318e-10	-1.0573e-09	-1.5371e-09	-1.8252e-09	-2.1366e-09	-2.1366e-09	-2.1046e-09	-1.7894e-09	-1.5942e-09	-1.5864e-09	-1.5062e-09	-1.3097e-09	-1.0411e-09	-8.2392e-10	-7.4486e-10	-4.6625e-10	-4.6625e-10	-4.8276e-10	-4.9955e-10	-6.2085e-10	-6.2085e-10	-1.917e-10	-1.8087e-10	-1.917e-10	-2.12e-10	-2.2229e-10	-2.2229e-10	-1.2563e-10	1.5542e-10	3.4793e-10	1.5014e-09	1.7074e-09
4.8114e-10	4.8114e-10	1.1732e-09	1.265e-09	1.1732e-09	7.695e-10	4.2997e-10	4.167e-10	4.2997e-10	5.074e-10	8.9865e-10	9.8962e-10	9.8962e-10	9.574e-10	3.3818e-10	3.3818e-10	2.0767e-10	7.4729e-11	-3.5442e-10	-8.8782e-10	-1.291e-09	-1.5601e-09	-1.6757e-09	-1.6757e-09	-1.5942e-09	-1.5734e-09	-1.4626e-09	-1.3714e-09	-1.0646e-09	-9.6688e-10	-8.6914e-10	-5.6886e-10	-5.6237e-10	-4.7112e-10	-3.7906e-10	-3.7284e-10	-3.7906e-10	-2.8132e-10	-8.5018e-11	-6.6065e-11	3.4657e-10	1.5761e-09	2.0867e-09	2.2728e-09	2.2728e-09	1.9487e-09	1.9376e-09	1.7074e-09	1.9089e-09	2.0033e-09
-3.8919e-09	-8.0605e-10	-4.6381e-10	2.5126e-10	3.482e-10	2.5126e-10	2.2906e-10	2.2148e-10	2.2148e-10	2.2148e-10	4.6164e-10	1.2829e-09	1.3476e-09	1.4063e-09	1.4375e-09	1.5144e-09	1.5144e-09	1.3072e-09	-6.5253e-11	-8.8782e-10	-1.0868e-09	-1.2336e-09	-1.3941e-09	-1.3941e-09	-1.4626e-09	-1.4949e-09	-1.4949e-09	-1.3714e-09	-1.0646e-09	-9.6688e-10	-8.6914e-10	-5.6886e-10	-5.6237e-10	-4.7112e-10	-3.7284e-10	2.6778e-10	2.6778e-10	4.8737e-11	4.8737e-11	2.2148e-10	1.9895e-09	2.3946e-09	2.7117e-09	2.8178e-09	2.8216e-09	2.8216e-09	2.7826e-09	2.7192e-09	2.6724e-09	2.5625e-09
-4.9833e-09	-3.8919e-09	-3.1034e-09	-7.0018e-10	-6.9856e-10	-6.9856e-10	-7.9739e-10	-1.0042e-09	-1.0042e-09	-1.0042e-09	-7.9197e-10	4.1562e-10	1.3476e-09	1.4063e-09	1.4375e-09	1.5144e-09	1.5144e-09	1.3072e-09	-6.5253e-11	-9.8421e-10	-1.0868e-09	-1.2336e-09	-1.3941e-09	-1.3941e-09	-1.4626e-09	-1.5734e-09	-1.7014e-09	-1.7014e-09	-1.4513e-09	-1.2785e-09	-1.0662e-09	-8.6914e-10	-5.6886e-10	-4.7112e-10	-3.7284e-10	5.0659e-10	7.1697e-10	1.2409e-09	1.8287e-09	2.0429e-09	2.5703e-09	2.6854e-09	2.8178e-09	2.8998e-09	2.8216e-09	2.8216e-09	2.8124e-09	2.7246e-09	2.7255e-09	2.7246e-09
-4.1261e-09	-4.5964e-09	-4.5964e-09	-4.6297e-09	-3.1627e-09	-1.5858e-09	-1.5858e-09	-1.7886e-09	-1.8902e-09	-1.9912e-09	-1.875e-09	-8.2554e-10	-4.0262e-10	-1.8222e-10	-1.8222e-10	-2.8078e-10	-9.0082e-10	-1.3121e-09	-1.7237e-09	-2.0307e-09	-2.2083e-09	-2.2338e-09	-2.3261e-09	-2.3204e-09	-2.309e-09	-2.2105e-09	-2.1179e-09	-1.8745e-09	-1.581e-09	-1.3413e-09	-1.2238e-09	-9.1814e-10	-8.5343e-10	4.4377e-10	8.7266e-10	1.0254e-09	1.3527e-09	1.6803e-09	1.9733e-09	2.1401e-09	2.3946e-09	2.6052e-09	2.6854e-09	2.801e-09	2.8067e-09	2.7192e-09	2.719e-09	2.7192e-09	2.7303e-09	2.8278e-09
-5.0304e-09	-4.3289e-09	-4.5964e-09	-4.6297e-09	-3.7584e-09	-2.993e-09	-2.1152e-09	-2.1152e-09	-2.5002e-09	-3.2147e-09	-2.5752e-09	-2.3483e-09	-2.2281e-09	-2.1967e-09	-2.0767e-09	-2.1967e-09	-2.2698e-09	-2.4474e-09	-2.5438e-09	-2.4474e-09	-2.5059e-09	-2.3865e-09	-2.3865e-09	-2.3567e-09	-2.3413e-09	-2.3031e-09	-2.1934e-09	-1.8907e-09	-1.8582e-09	-1.5292e-09	-1.2385e-09	-9.1814e-10	1.7193e-10	8.667e-10	9.3358e-10	1.3527e-09	1.5899e-09	1.8149e-09	2.0391e-09	2.2584e-09	2.3981e-09	2.3981e-09	2.3981e-09	2.533e-09	2.5478e-09	2.6821e-09	2.6821e-09	2.6821e-09	2.7246e-09	2.9442e-09
-3.7078e-09	-4.0029e-09	-4.0893e-09	-4.0893e-09	-3.8488e-09	-3.6209e-09	-3.062e-09	-3.0604e-09	-3.0604e-09	-3.2147e-09	-2.5752e-09	-2.3483e-09	-2.3483e-09	-2.4244e-09	-2.5237e-09	-2.5939e-09	-2.5939e-09	-2.5939e-09	-2.8495e-09	-2.8495e-09	-2.615e-09	-2.5273e-09	-2.494e-09	-2.3716e-09	-2.3442e-09	-2.2359e-09	-2.1179e-09	-2.064e-09	-1.8742e-09	-1.8582e-09	-1.5292e-09	-1.2238e-09	-4.6408e-10	3.3655e-10	9.3358e-10	1.1188e-09	1.3665e-09	1.6803e-09	1.7082e-09	2.0391e-09	2.2584e-09	2.2725e-09	2.2725e-09	2.2866e-09	2.5229e-09	2.5367e-09	2.5503e-09	2.5925e-09	2.6074e-09	2.8909e-09
-3.3014e-09	-3.7078e-09	-3.8036e-09	-3.7985e-09	-3.7135e-09	-3.466e-09	-3.062e-09	-3.0604e-09	-2.1022e-09	-2.0331e-09	-2.0331e-09	-2.045e-09	-2.2346e-09	-2.4244e-09	-2.5237e-09	-2.5939e-09	-2.5939e-09	-2.5939e-09	-3.082e-09	-3.1849e-09	-3.1849e-09	-3.1849e-09	-2.615e-09	-2.494e-09	-2.3567e-09	-2.2904e-09	-2.2359e-09	-2.1154e-09	-1.894e-09	-1.894e-09	-1.6806e-09	-1.246e-09	1.5839e-10	3.3655e-10	8.1932e-10	9.3358e-10	1.1188e-09	1.1356e-09	1.3616e-09	1.3952e-09	1.4827e-09	1.6208e-09	1.7418e-09	1.9671e-09	1.9836e-09	2.2086e-09	2.2086e-09	2.1533e-09	2.0651e-09	2.1533e-09
-3.1457e-09	-3.2304e-09	-3.4197e-09	-3.7135e-09	-3.6209e-09	-3.466e-09	-3.0046e-09	-2.1022e-09	-1.77e-09	-1.6094e-09	-1.3885e-09	-1.265e-09	-7.3538e-10	-7.2455e-10	-1.2945e-09	-1.2969e-09	-1.3885e-09	-1.7932e-09	-1.9698e-09	-3.1849e-09	-3.1849e-09	-3.1849e-09	-2.3442e-09	-2.3442e-09	-2.204e-09	-2.204e-09	-2.204e-09	-2.064e-09	-1.894e-09	-1.963e-09	-1.8653e-09	-1.4234e-09	-7.8547e-10	1.5839e-10	7.3213e-10	7.3213e-10	6.6201e-10	6.4495e-10	5.9134e-10	5.9134e-10	7.2915e-10	8.1688e-10	9.547e-10	9.7148e-10	1.4052e-09	1.735e-09	1.735e-09	1.6633e-09	1.4873e-09	1.5116e-09
-1.8198e-09	-1.8198e-09	-1.8839e-09	-2.0142e-09	-2.4079e-09	-2.4079e-09	-2.3662e-09	-1.9673e-09	-1.5303e-09	-1.3885e-09	-9.5713e-10	-7.2455e-10	-3.9639e-10	-3.9639e-10	-3.9639e-10	-8.9242e-10	-1.2761e-09	-1.2969e-09	-1.7794e-09	-1.7932e-09	-1.5593e-09	-1.1296e-09	-6.9937e-10	-5.7049e-10	-5.7049e-10	-7.5406e-10	-7.5406e-10	-7.5406e-10	-1.3557e-09	-1.6676e-09	-1.4234e-09	-1.1112e-09	-8.6453e-10	-7.7302e-10	-5.5289e-10	-5.4098e-10	-5.2879e-10	-4.1264e-10	-8.7455e-11	2.843e-11	1.4459e-10	2.6074e-10	2.7238e-10	2.8376e-10	6.0867e-10	1.0375e-09	1.2577e-09	1.3847e-09	1.3958e-09	1.3958e-09
-1.8406e-09	-1.702e-09	-1.702e-09	-1.793e-09	-2.0025e-09	-2.3662e-09	-2.0399e-09	-1.6094e-09	-1.3914e-09	-9.0082e-10	-4.7166e-10	-2.3448e-10	1.8601e-10	9.0758e-10	9.1896e-10	9.528e-10	9.528e-10	1.1727e-09	1.2883e-09	1.9254e-09	2.5627e-09	3.0024e-09	3.0024e-09	2.8048e-09	2.6069e-09	2.5135e-09	1.9097e-09	1.9037e-09	1.0857e-09	5.7482e-10	6.3628e-11	-7.8547e-10	-7.8547e-10	-7.8547e-10	-1.135e-09	-1.135e-09	-1.1245e-09	-1.1139e-09	-1.1139e-09	-1.1867e-09	-1.1867e-09	-8.6345e-10	-7.4865e-10	-6.241e-10	-5.2988e-10	-2.3394e-10	8.204e-11	2.4152e-10	2.5154e-10	2.6155e-10
-1.3094e-09	-1.3061e-09	-1.1986e-09	-7.7843e-10	-7.7843e-10	-9.4089e-10	-1.3914e-09	-1.3914e-09	-9.0082e-10	-4.4648e-10	6.1192e-11	7.2672e-10	9.1896e-10	1.444e-09	1.7602e-09	2.1807e-09	2.2882e-09	2.9172e-09	3.3376e-09	3.3406e-09	3.8656e-09	3.8713e-09	3.8713e-09	3.7476e-09	3.5645e-09	3.3293e-09	2.944e-09	2.107e-09	1.9097e-09	1.7006e-09	1.3906e-09	9.7636e-10	3.5307e-10	-4.7897e-10	-1.1564e-09	-1.4743e-09	-1.5796e-09	-1.6844e-09	-1.6844e-09	-1.7109e-09	-1.7109e-09	-1.604e-09	-1.4968e-09	-9.723e-10	-9.6932e-10	-6.241e-10	-4.0506e-10	-8.204e-11	8.4748e-11	9.0163e-11
1.4605e-09	1.4599e-09	1.2512e-09	1.0422e-09	8.334e-10	-4.2211e-10	-8.7618e-10	-9.4089e-10	-8.4314e-10	-3.157e-10	1.8601e-10	8.1498e-10	1.457e-09	2.3697e-09	2.3954e-09	2.4707e-09	2.5679e-09	2.9172e-09	3.3376e-09	3.3406e-09	3.8656e-09	3.8713e-09	3.8713e-09	3.7476e-09	3.5645e-09	3.3293e-09	2.944e-09	2.9426e-09	2.8419e-09	2.3886e-09	1.7621e-09	1.3906e-09	9.4603e-10	1.0803e-10	-5.2148e-10	-1.9857e-09	-2.1008e-09	-2.2408e-09	-2.0293e-09	-2.0293e-09	-1.999e-09	-2.1027e-09	-2.1041e-09	-2.2094e-09	-2.2094e-09	-9.7717e-10	-5.4964e-10	-4.8195e-11	-4.8195e-11	4.9007e-11
1.9993e-09	1.8913e-09	1.8877e-09	1.5709e-09	1.3584e-09	8.334e-10	-9.7744e-11	-7.2753e-10	-8.4314e-10	-3.1733e-10	-1.2347e-10	7.2672e-10	1.549e-09	2.3697e-09	2.3954e-09	2.4707e-09	2.4672e-09	2.4596e-09	2.3518e-09	2.3483e-09	2.3483e-09	2.55e-09	2.8595e-09	2.8595e-09	2.7444e-09	2.5394e-09	2.7444e-09	2.8419e-09	2.8419e-09	2.3886e-09	1.7621e-09	1.0313e-09	5.0903e-10	-1.8818e-10	-7.1345e-10	-1.9857e-09	-2.7027e-09	-3.228e-09	-3.3358e-09	-3.033e-09	-3.0295e-09	-2.9323e-09	-2.7271e-09	-2.3131e-09	-2.2094e-09	-9.7717e-10	4.7654e-10	4.7654e-10	-4.8195e-11	4.9007e-11
2.4322e-09	2.3201e-09	2.2124e-09	1.8877e-09	1.5601e-09	1.3584e-09	7.4053e-10	-9.7744e-11	-7.2753e-10	-3.1733e-10	-1.2347e-10	5.0984e-10	7.9359e-10	1.549e-09	1.7542e-09	1.9592e-09	2.1607e-09	2.1607e-09	2.0526e-09	1.8014e-09	1.7291e-09	1.7865e-09	2.1255e-09	2.3513e-09	2.132e-09	2.132e-09	1.8154e-09	1.6029e-09	8.6887e-10	8.6562e-10	5.4937e-10	2.3258e-10	-1.8818e-10	-7.1345e-10	-1.9857e-09	-2.6681e-09	-2.7774e-09	-3.228e-09	-3.3358e-09	-3.033e-09	-3.0295e-09	-2.9323e-09	-2.7271e-09	-2.2091e-09	-8.2311e-10	3.157e-10	4.7654e-10	4.7654e-10	3.065e-10	4.9007e-11
2.9375e-09	2.3201e-09	2.2124e-09	1.774e-09	1.4505e-09	9.2383e-10	6.0569e-10	-9.7744e-11	-7.2753e-10	-7.2753e-10	-3.1733e-10	-2.1688e-10	5.0984e-10	5.7482e-10	6.7419e-10	7.0722e-10	1.5498e-09	1.8014e-09	1.6768e-09	1.6768e-09	1.6871e-09	1.7865e-09	2.0128e-09	2.0128e-09	1.8192e-09	1.6259e-09	1.4247e-09	1.0148e-09	8.6562e-10	5.4937e-10	2.3258e-10	-1.8818e-10	-7.1345e-10	-1.4445e-09	-2.028e-09	-2.6681e-09	-2.7774e-09	-3.3079e-09	-3.3358e-09	-3.033e-09	-2.9323e-09	-2.7271e-09	-2.3174e-09	-2.2059e-09	-8.2311e-10	1.1155e-10	3.157e-10	3.065e-10	9.3141e-11	9.3141e-11
-2.4504e-10	-4.454e-10	-1.0633e-09	-1.3684e-09	-2.0908e-09	-2.0908e-09	-1.9714e-09	-1.6503e-09	-1.1209e-09	-1.1128e-09	-9.9314e-10	-1.0885e-10	5.7482e-10	5.7997e-10	6.7419e-10	7.0722e-10	1.5498e-09	1.7147e-09	1.8014e-09	1.8014e-09	2.0775e-09	2.0128e-09	2.0128e-09	1.983e-09	1.8038e-09	1.6259e-09	1.4093e-09	1.0148e-09	7.0912e-10	2.9919e-10	-1.1047e-10	-4.2374e-10	-9.3033e-10	-1.2393e-09	-1.751e-09	-2.3505e-09	-2.6681e-09	-2.984e-09	-3.4947e-09	-3.3726e-09	-3.0699e-09	-2.6237e-09	-2.3174e-09	-2.2059e-09	-1.5612e-09	-8.2175e-10	1.2672e-10	1.2672e-10	9.3141e-11	9.3141e-11
-1.0554e-09	-1.4626e-09	-1.8696e-09	-2.7501e-09	-2.7501e-09	-2.3505e-09	-2.2178e-09	-1.9714e-09	-1.663e-09	-1.2352e-09	-1.105e-09	-7.0262e-10	2.4693e-10	1.0925e-09	1.4163e-09	1.5904e-09	1.7147e-09	1.7721e-09	2.0957e-09	2.1019e-09	2.1019e-09	2.0128e-09	2.0204e-09	2.0025e-09	1.8561e-09	1.8038e-09	1.6259e-09	1.3551e-09	1.0148e-09	7.0912e-10	2.9919e-10	-1.1047e-10	-4.7139e-10	-9.3033e-10	-1.2393e-09	-1.751e-09	-2.4027e-09	-2.984e-09	-3.509e-09	-3.4947e-09	-3.2074e-09	-3.0699e-09	-2.7496e-09	-2.429e-09	-2.3012e-09	-1.6768e-09	-1.148e-09	-4.1101e-10	-8.3394e-11	5.4964e-10
-1.9598e-09	-2.4915e-09	-2.7983e-09	-2.7883e-09	-2.7883e-09	-2.2178e-09	-2.2064e-09	-1.7323e-09	-1.663e-09	-1.2352e-09	-5.7022e-10	1.6977e-10	2.8376e-10	1.0925e-09	1.4163e-09	1.5904e-09	1.6465e-09	1.7613e-09	2.0957e-09	2.0957e-09	2.0126e-09	1.9189e-09	1.9189e-09	1.9015e-09	1.9015e-09	1.8561e-09	1.8038e-09	1.5033e-09	1.1973e-09	7.8953e-10	5.9053e-10	1.8276e-10	-1.2076e-10	-4.7139e-10	-9.6769e-10	-1.3795e-09	-1.891e-09	-2.4184e-09	-3.2486e-09	-3.5911e-09	-3.3726e-09	-3.2074e-09	-3.0929e-09	-2.8646e-09	-2.6459e-09	-1.5612e-09	-8.5018e-11	4.4892e-10	6.7663e-10	8.9432e-10
-2.4915e-09	-2.9042e-09	-3.6284e-09	-3.6284e-09	-2.899e-09	-2.2064e-09	-1.6741e-09	-1.6473e-09	-9.9721e-10	-7.0262e-10	-3.5686e-10	1.2482e-10	2.7888e-10	7.0614e-10	1.1678e-09	1.2374e-09	1.3367e-09	1.2374e-09	1.1672e-09	9.5849e-10	8.3421e-10	3.3222e-10	6.4522e-10	1.6887e-09	1.8458e-09	1.8561e-09	1.8561e-09	1.8116e-09	1.5033e-09	1.4042e-09	1.0958e-09	7.8737e-10	4.7924e-10	1.9765e-11	-6.6986e-10	-9.7284e-10	-1.891e-09	-2.4184e-09	-3.4229e-09	-3.6309e-09	-3.5264e-09	-3.3385e-09	-3.2128e-09	-3.2126e-09	-2.7404e-09	-2.3131e-09	5.4368e-10	9.6228e-10	9.6282e-10	9.6228e-10
-3.4189e-09	-3.4189e-09	-3.5237e-09	-3.5247e-09	-2.6513e-09	-1.9286e-09	-1.5433e-09	-9.9721e-10	-5.7022e-10	-3.5686e-10	-8.3394e-11	1.6977e-10	2.8376e-10	7.0614e-10	1.0595e-09	1.063e-09	1.1678e-09	1.1672e-09	1.1672e-09	9.5849e-10	7.2536e-10	3.1706e-10	2.0009e-10	5.0605e-10	1.6885e-09	1.9015e-09	1.9603e-09	1.9568e-09	1.8458e-09	1.5845e-09	1.5842e-09	1.2715e-09	9.5849e-10	5.778e-10	1.9765e-11	-7.1047e-10	-1.4843e-09	-2.4184e-09	-3.4229e-09	-3.5066e-09	-3.5066e-09	-3.4053e-09	-3.2128e-09	-3.2126e-09	-1.536e-09	3.3655e-10	9.5659e-10	9.6228e-10	9.6282e-10	9.6228e-10
-3.4744e-09	-3.1779e-09	-3.0609e-09	-2.6578e-09	-2.4498e-09	-1.6473e-09	-1.0979e-09	-1.6273e-10	1.4621e-10	6.6444e-10	8.6914e-10	9.6959e-10	1.0665e-09	1.0665e-09	1.0665e-09	1.1672e-09	1.1678e-09	1.1911e-09	1.1911e-09	9.5849e-10	7.2536e-10	2.0009e-10	2.0009e-10	5.0605e-10	1.6887e-09	1.9603e-09	2.0015e-09	2.0015e-09	1.9568e-09	1.8975e-09	1.81e-09	1.6007e-09	1.2869e-09	9.5849e-10	5.778e-10	-5.1444e-11	-7.8439e-10	-2.1709e-09	-3.4229e-09	-3.4221e-09	-3.4221e-09	-3.1996e-09	-2.1601e-09	-1.846e-09	-1.2225e-09	2.3718e-10	6.5442e-10	9.5659e-10	9.5659e-10	8.5885e-10
-3.1779e-09	-2.9605e-09	-2.6513e-09	-2.4466e-09	-1.0814e-09	-2.4747e-10	2.6128e-10	4.7897e-10	5.7266e-10	6.7636e-10	9.6959e-10	1.4052e-09	1.5181e-09	1.5181e-09	1.5173e-09	1.3078e-09	1.4006e-09	1.4006e-09	1.4006e-09	1.1911e-09	7.2536e-10	4.676e-10	4.676e-10	2.449e-09	2.6475e-09	2.6475e-09	2.4382e-09	2.3331e-09	2.0199e-09	2.0199e-09	2.0193e-09	1.9438e-09	1.7318e-09	1.3917e-09	8.732e-10	4.5488e-10	-7.148e-11	-9.0623e-10	-2.1558e-09	-2.8901e-09	-2.8901e-09	-2.68e-09	-2.1601e-09	-1.846e-09	-1.536e-09	-9.1002e-10	2.3718e-10	6.5442e-10	7.454e-10	7.5758e-10
-2.6437e-09	-2.4994e-09	-2.1228e-09	-1.2558e-09	-6.769e-10	1.6895e-10	4.8006e-10	5.7347e-10	6.7636e-10	8.9459e-10	1.1299e-09	1.4155e-09	1.5393e-09	1.5393e-09	1.5181e-09	1.4012e-09	1.3227e-09	1.3199e-09	1.3051e-09	9.9666e-10	5.7699e-10	5.7266e-10	5.7428e-10	2.449e-09	2.6475e-09	2.6483e-09	2.6475e-09	2.5449e-09	2.4379e-09	2.3312e-09	2.2248e-09	1.9097e-09	1.6007e-09	1.3917e-09	9.6363e-10	4.5488e-10	-7.148e-11	-9.0623e-10	-1.5487e-09	-2.5741e-09	-2.7008e-09	-2.7008e-09	-2.6808e-09	-2.4726e-09	-2.3959e-09	-2.1609e-09	-1.0137e-09	-7.5542e-11	1.3159e-10	1.3159e-10
-2.0789e-09	-1.8866e-09	-1.1486e-09	-1.0814e-09	-2.4747e-10	4.0885e-11	2.7265e-10	7.037e-10	7.1589e-10	7.2807e-10	1.0229e-09	1.4155e-09	1.5393e-09	1.5393e-09	1.5181e-09	1.334e-09	1.3199e-09	1.3199e-09	1.3051e-09	1.1613e-09	9.9098e-10	9.6417e-10	1.6021e-09	1.95e-09	2.0304e-09	2.5497e-09	2.5497e-09	2.5449e-09	2.4379e-09	2.3312e-09	2.2248e-09	1.9097e-09	1.5942e-09	1.3833e-09	8.732e-10	2.3123e-10	-3.972e-10	-1.0251e-09	-1.5487e-09	-2.1558e-09	-2.7008e-09	-2.8876e-09	-3.2247e-09	-2.6808e-09	-2.4726e-09	-2.1609e-09	-1.9844e-09	-1.6736e-09	-1.6736e-09	-1.2598e-09
-1.8866e-09	-2.0789e-09	-1.8764e-09	-1.2558e-09	-1.1486e-09	-7.8141e-10	-6.769e-12	7.037e-10	7.1589e-10	7.1589e-10	7.2807e-10	1.2287e-09	1.5363e-09	1.5393e-09	1.5363e-09	1.3931e-09	1.3227e-09	1.334e-09	1.4166e-09	1.4193e-09	1.4166e-09	1.6021e-09	1.644e-09	1.7431e-09	1.7529e-09	1.7645e-09	1.7529e-09	1.4748e-09	1.4629e-09	1.3817e-09	1.2888e-09	1.0914e-09	8.9432e-10	8.5641e-10	2.3123e-10	-1.7166e-10	-4.7951e-10	-1.1004e-09	-1.5487e-09	-1.9197e-09	-2.5746e-09	-2.772e-09	-3.2247e-09	-2.3959e-09	-1.0481e-09	-1.0481e-09	-1.4542e-09	-1.6736e-09	-1.839e-09	-1.3484e-09
-5.4712e-09	-2.9805e-09	-2.3391e-09	-1.9067e-09	-1.5885e-09	-1.5885e-09	-1.5829e-09	-8.4152e-10	-3.1462e-10	-1.0045e-10	2.1823e-10	4.2726e-10	9.6471e-10	1.2726e-09	1.3931e-09	1.334e-09	1.294e-09	1.294e-09	1.2417e-09	1.2227e-09	1.2227e-09	1.6021e-09	1.644e-09	1.6497e-09	1.644e-09	1.5506e-09	1.347e-09	1.2479e-09	1.0446e-09	8.4612e-10	8.4125e-10	8.5641e-10	8.5641e-10	8.5641e-10	4.8845e-10	8.2311e-11	-4.2807e-10	-9.3845e-10	-1.304e-09	-1.7158e-09	-1.9197e-09	-1.9197e-09	1.7681e-10	2.4883e-10	2.4883e-10	4.7112e-11	-1.5487e-10	-4.611e-10	-9.6986e-10	-1.3484e-09
-5.1793e-09	-3.4774e-09	-2.5554e-09	-2.3391e-09	-2.0783e-09	-1.7946e-09	-1.6817e-09	-1.4475e-09	-9.371e-10	-6.0433e-10	-3.9314e-10	-1.9224e-10	2.4098e-11	2.3989e-10	4.5596e-10	6.7202e-10	7.8358e-10	1.1042e-09	1.2157e-09	1.2157e-09	1.1258e-09	9.8475e-10	9.3141e-10	7.3728e-10	7.2997e-10	6.4007e-10	5.7563e-10	3.7121e-10	8.4125e-10	8.4612e-10	8.4125e-10	8.5641e-10	1.1063e-09	1.216e-09	1.3227e-09	1.6376e-09	1.4472e-09	1.3565e-09	1.1255e-09	1.0232e-09	8.1661e-10	6.4657e-10	5.4856e-10	4.0289e-10	3.4657e-10	1.9847e-10	-6.769e-12	-1.5487e-10	-4.611e-10	-9.6986e-10
-5.322e-09	-3.1286e-09	-2.9754e-09	-2.5002e-09	-2.436e-09	-2.436e-09	-2.0109e-09	-1.6825e-09	-1.6541e-09	-1.1301e-09	-7.1047e-10	-4.083e-10	-1.5677e-10	2.4098e-11	2.3989e-10	3.6552e-10	5.5885e-10	5.7455e-10	6.7906e-10	6.7906e-10	8.7591e-10	6.6959e-10	6.7609e-10	5.7482e-10	5.7563e-10	4.7031e-10	3.7121e-10	3.6607e-10	5.7509e-10	8.9675e-10	1.0966e-09	1.216e-09	1.2179e-09	1.4096e-09	1.6422e-09	1.6489e-09	1.6435e-09	1.6178e-09	1.4366e-09	1.3045e-09	1.0503e-09	9.528e-10	8.1661e-10	5.4856e-10	3.0081e-10	1.9847e-10	-8.1228e-12	-1.1074e-10	-4.611e-10	-5.7455e-10
-4.2282e-09	-3.0799e-09	-2.5002e-09	-2.2893e-09	-2.2893e-09	-2.0783e-09	-2.0802e-09	-1.9746e-09	-2.0356e-09	-1.9746e-09	-1.722e-09	-8.8728e-10	-4.9549e-10	-1.5677e-10	-7.5813e-11	1.5677e-10	3.4765e-10	4.7004e-10	5.5885e-10	5.7455e-10	5.7455e-10	4.7031e-10	5.6941e-10	4.7031e-10	4.7031e-10	3.6471e-10	3.6607e-10	3.6607e-10	8.8782e-10	1.0966e-09	1.3051e-09	1.4207e-09	1.5138e-09	1.6376e-09	1.8265e-09	1.8265e-09	1.8011e-09	1.6435e-09	1.6178e-09	1.3855e-09	1.2815e-09	1.1775e-09	9.6878e-10	8.185e-10	5.7401e-10	3.0081e-10	1.9847e-10	-8.1228e-12	-7.1751e-11	-4.8872e-10
-2.504e-09	-2.0859e-09	-4.1426e-10	-4.1426e-10	-8.2988e-10	-1.1131e-09	-1.7681e-09	-1.9746e-09	-2.0802e-09	-2.1826e-09	-2.2852e-09	-2.1799e-09	-1.9265e-09	-1.6067e-09	-1.6032e-09	-1.6067e-09	-1.8052e-09	-1.8052e-09	-1.5493e-09	-1.5493e-09	-1.4792e-09	-1.3714e-09	-1.337e-09	-1.337e-09	-1.1277e-09	-1.0227e-09	-6.046e-10	2.1931e-11	2.315e-10	8.8782e-10	1.2747e-09	1.4843e-09	1.5834e-09	1.6181e-09	1.8265e-09	1.8265e-09	1.8011e-09	1.6178e-09	1.5133e-09	1.3847e-09	1.2815e-09	1.1854e-09	9.9152e-10	8.8728e-10	7.6137e-10	5.7401e-10	4.741e-10	3.4522e-10	6.1733e-11	-7.1751e-11
1.2642e-09	1.164e-09	1.0633e-09	4.4107e-10	1.3186e-10	-6.991e-10	-8.2988e-10	-1.5268e-09	-1.9405e-09	-1.9746e-09	-2.2852e-09	-2.1799e-09	-1.9265e-09	-1.6067e-09	-1.6032e-09	-1.6067e-09	-1.8052e-09	-1.8052e-09	-1.5493e-09	-1.5493e-09	-1.4792e-09	-1.4494e-09	-1.3714e-09	-1.3714e-09	-1.3681e-09	-1.3652e-09	-1.0227e-09	-3.7419e-10	-1.4946e-10	-2.4612e-10	-2.4612e-10	1.2726e-11	1.5804e-09	1.5804e-09	1.4821e-09	1.3833e-09	1.3806e-09	1.2848e-09	1.1829e-09	1.1854e-09	1.1829e-09	1.0868e-09	9.6878e-10	7.7897e-10	7.611e-10	5.5316e-10	4.741e-10	3.4522e-10	6.1733e-11	-1.4431e-10
1.9089e-09	1.4903e-09	1.3925e-09	1.3099e-09	1.1101e-09	2.843e-10	-1.2428e-10	-6.371e-10	-9.4116e-10	-9.4116e-10	1.1913e-10	3.4495e-10	5.6237e-10	3.62e-10	5.6237e-10	5.7915e-10	5.9594e-10	5.9594e-10	5.0009e-10	-4.2238e-10	-4.3051e-10	-7.2726e-10	-1.3681e-09	-1.3681e-09	-1.3681e-09	-1.3652e-09	-3.7419e-10	-1.4946e-10	-1.4946e-10	-2.4612e-10	-8.2229e-10	-8.2229e-10	-4.9793e-10	6.195e-10	8.3583e-10	8.4287e-10	8.5072e-10	8.5804e-10	8.5804e-10	7.6868e-10	7.6868e-10	7.9766e-10	7.9766e-10	6.046e-10	6.046e-10	4.7139e-10	4.0614e-10	1.9305e-10	-8.1228e-12	-2.0984e-10
1.4903e-09	1.8135e-09	1.7123e-09	1.7123e-09	1.6143e-09	1.725e-09	1.6405e-09	1.6405e-09	1.2357e-09	1.2357e-09	1.2357e-09	1.255e-09	1.1572e-09	1.1572e-09	1.0652e-09	1.0652e-09	1.3847e-09	1.7033e-09	1.7033e-09	1.6113e-09	1.3045e-09	1.3045e-09	1.1136e-09	1.4326e-09	1.2298e-09	1.2298e-09	1.027e-09	8.2419e-10	5.2256e-10	5.1688e-10	1.1453e-10	-5.3583e-10	-5.3583e-10	-4.9793e-10	-3.88e-10	-1.741e-10	2.4883e-10	3.5848e-10	4.6841e-10	5.7807e-10	5.7807e-10	5.8349e-10	5.9946e-10	5.9946e-10	5.8917e-10	4.0614e-10	1.9305e-10	-8.1228e-12	-2.0957e-10	-4.1291e-10
2.0098e-09	2.022e-09	2.3223e-09	2.4119e-09	2.3209e-09	2.2941e-09	2.2151e-09	2.2143e-09	2.2143e-09	2.2143e-09	2.2137e-09	2.2121e-09	2.107e-09	2.107e-09	2.1068e-09	2.0012e-09	2.0012e-09	2.1043e-09	2.1043e-09	2.1043e-09	2.2078e-09	2.4152e-09	2.4152e-09	2.3098e-09	2.2757e-09	2.0607e-09	1.7415e-09	1.4729e-09	1.2636e-09	1.0543e-09	5.3204e-10	2.1525e-10	-4.0803e-10	-4.0803e-10	-4.9793e-10	-8.2771e-10	-8.2771e-10	-4.1101e-10	-3.0731e-10	-9.9098e-11	3.1733e-10	5.25e-10	5.9946e-10	5.9946e-10	5.2311e-10	4.0614e-10	9.8286e-11	-1.0505e-10	-4.1291e-10	-6.1652e-10
2.022e-09	2.198e-09	2.4003e-09	2.4257e-09	2.4119e-09	2.3209e-09	2.2941e-09	2.2763e-09	2.2638e-09	2.2638e-09	2.3494e-09	2.4222e-09	2.7601e-09	2.9567e-09	2.9567e-09	2.9567e-09	2.8459e-09	2.8273e-09	2.7295e-09	2.7108e-09	2.6126e-09	2.6006e-09	2.4157e-09	2.4146e-09	2.3098e-09	2.2757e-09	2.1533e-09	2.0483e-09	1.7415e-09	1.608e-09	1.0806e-09	7.6137e-10	3.3845e-10	-1.7247e-10	-4.0316e-10	-8.2771e-10	-1.0313e-09	-8.2852e-10	-8.2852e-10	-6.3141e-10	-5.2148e-10	-4.343e-10	-4.343e-10	-4.3971e-10	-6.5415e-10	-6.5984e-10	-7.7004e-10	-7.7545e-10	-8.8538e-10	-1.2041e-09
1.7938e-09	2.022e-09	2.198e-09	2.4003e-09	2.4054e-09	2.2941e-09	2.2874e-09	2.2763e-09	2.2638e-09	2.2573e-09	2.2573e-09	2.3494e-09	2.7601e-09	2.9567e-09	2.9567e-09	2.9567e-09	2.8459e-09	2.8273e-09	2.785e-09	2.785e-09	2.6126e-09	2.6006e-09	2.3689e-09	2.2814e-09	2.2817e-09	2.2817e-09	2.3561e-09	2.266e-09	2.1357e-09	1.9533e-09	1.608e-09	1.0806e-09	7.6137e-10	2.8457e-10	-8.4206e-11	-4.0316e-10	-7.2184e-10	-8.2852e-10	-1.0313e-09	-1.5791e-09	-1.5791e-09	-1.2718e-09	-1.2718e-09	-1.184e-09	-1.3871e-09	-1.3982e-09	-1.409e-09	-1.409e-09	-1.409e-09	-1.6286e-09
1.5268e-09	1.7358e-09	1.7873e-09	2.0494e-09	1.9462e-09	1.9465e-09	1.9465e-09	1.9465e-09	1.8428e-09	1.6346e-09	1.4266e-09	1.4266e-09	1.5311e-09	2.0534e-09	2.2619e-09	2.4712e-09	2.576e-09	2.68e-09	2.576e-09	2.4726e-09	2.4723e-09	2.2814e-09	2.2646e-09	2.1604e-09	2.1604e-09	2.1533e-09	2.3561e-09	2.266e-09	2.1357e-09	1.7448e-09	1.5831e-09	1.275e-09	1.0711e-09	7.6137e-10	2.8457e-10	-2.7617e-11	-4.0316e-10	-6.5334e-10	-9.8637e-10	-1.5791e-09	-1.6779e-09	-2.3334e-09	-2.4265e-09	-2.4265e-09	-2.5305e-09	-2.322e-09	-2.5302e-09	-2.5302e-09	-2.6345e-09	-2.843e-09
9.0379e-10	9.0379e-10	8.1498e-10	8.0984e-10	5.074e-10	5.074e-10	4.083e-10	2.1552e-10	2.1011e-10	2.1552e-10	3.2978e-10	3.2978e-10	1.3646e-10	1.3646e-10	4.5488e-10	7.7302e-10	7.7789e-10	7.7789e-10	8.8755e-10	8.9757e-10	8.9757e-10	8.0849e-10	8.0849e-10	9.176e-10	1.027e-09	1.1361e-09	1.1461e-09	1.3589e-09	1.6944e-09	1.6944e-09	1.5785e-09	1.4039e-09	1.2065e-09	9.0433e-10	4.5515e-10	7.6354e-11	-1.056e-10	-4.4486e-10	-6.7852e-10	-1.1905e-09	-2.2181e-09	-2.7634e-09	-2.8438e-09	-3.0658e-09	-3.0439e-09	-3.0333e-09	-2.9077e-09	-2.814e-09	-2.843e-09	-2.9166e-09
-4.1968e-10	-4.0749e-10	-6.0379e-10	-6.0379e-10	-4.0993e-10	-4.0993e-10	-6.0785e-10	-8.9892e-10	-9.0975e-10	-8.2094e-10	-6.0054e-10	-4.4865e-10	-1.2482e-10	-9.7473e-12	1.3646e-10	3.352e-10	3.352e-10	3.352e-10	2.6291e-10	2.5235e-10	2.3502e-10	2.3502e-10	1.8005e-10	-1.8141e-11	-4.3321e-11	8.3935e-11	1.1361e-09	1.2555e-09	1.6944e-09	1.6944e-09	1.5831e-09	1.497e-09	1.275e-09	1.0348e-09	8.3637e-10	3.0054e-10	-8.2311e-11	-3.8529e-10	-8.9702e-10	-1.1905e-09	-1.6072e-09	-2.2129e-09	-2.7634e-09	-3.0658e-09	-3.0439e-09	-3.0333e-09	-2.9077e-09	-2.814e-09	-2.7926e-09	-2.7926e-09
-3.6119e-10	-4.1968e-10	-6.0379e-10	-6.0379e-10	-5.583e-10	-4.0993e-10	-6.0785e-10	-8.9892e-10	-9.0975e-10	-8.5885e-10	-8.2094e-10	-7.5244e-10	-5.8863e-10	-5.3502e-10	-4.7247e-10	-2.2013e-10	2.204e-10	3.0406e-10	2.6291e-10	2.5235e-10	2.3502e-10	2.3502e-10	1.8005e-10	-1.8141e-11	-4.3321e-11	8.3935e-11	6.371e-10	1.5807e-09	1.6944e-09	1.6944e-09	1.497e-09	1.3814e-09	1.2065e-09	9.6878e-10	7.0668e-10	2.204e-10	-1.056e-10	-3.8529e-10	-8.9702e-10	-1.304e-09	-1.7272e-09	-2.0356e-09	-2.2129e-09	-2.0989e-09	-1.9286e-09	-1.8168e-09	-1.7098e-09	-1.7098e-09	-1.7074e-09	-1.6324e-09
-2.5154e-10	-2.5154e-10	-5.583e-10	-3.1679e-10	-2.4125e-10	-2.4125e-10	-4.0993e-10	-5.4991e-10	-7.5379e-10	-7.5379e-10	-7.5379e-10	-6.6959e-10	-6.6959e-10	-5.3502e-10	-9.7473e-12	2.5587e-10	3.0406e-10	3.4603e-10	4.389e-10	5.3042e-10	5.3042e-10	4.1968e-10	4.0695e-10	4.0695e-10	4.0695e-10	6.371e-10	1.5807e-09	1.9121e-09	1.9121e-09	1.8284e-09	1.6172e-09	1.3375e-09	1.1751e-09	9.6878e-10	5.537e-10	3.4386e-11	-1.7193e-10	-4.8006e-10	-1.1036e-09	-1.454e-09	-1.7272e-09	-1.9099e-09	-2.0356e-09	-1.8804e-09	-1.4044e-09	-1.4044e-09	-1.6422e-09	-1.6422e-09	-1.6227e-09	-1.5087e-09
2.4829e-10	-2.2094e-10	-2.4964e-10	-4.4215e-10	-2.4125e-10	-2.4125e-10	-3.4359e-10	-4.2699e-10	-5.4991e-10	-5.5181e-10	-6.6282e-10	-6.6282e-10	-6.6959e-10	-5.3502e-10	5.009e-11	2.5587e-10	3.1625e-10	4.324e-10	6.176e-10	6.176e-10	6.065e-10	5.2608e-10	4.1968e-10	5.2608e-10	6.658e-10	1.4894e-09	1.7808e-09	1.77e-09	1.5831e-09	1.5506e-09	1.3814e-09	1.2745e-09	1.1949e-09	9.6878e-10	5.4802e-10	3.4386e-11	-1.8574e-10	-6.0812e-10	-1.1518e-09	-1.6681e-09	-2.1111e-09	-2.0356e-09	-1.9286e-09	-1.4296e-09	-1.4044e-09	-1.4017e-09	-1.3446e-09	-1.0792e-09	-7.8168e-10	-7.7627e-10
0	-2.2094e-10	-4.4215e-10	-4.6733e-10	-4.6733e-10	-3.8773e-10	-4.2699e-10	-5.3827e-10	-5.5072e-10	-5.5072e-10	-5.5181e-10	-2.759e-10	-2.5154e-10	-7.9874e-11	1.4242e-10	2.4964e-10	2.4964e-10	3.1625e-10	3.1625e-10	5.3042e-10	4.1968e-10	4.1345e-10	4.1291e-10	4.6814e-10	6.658e-10	1.4894e-09	1.7808e-09	1.77e-09	1.5506e-09	1.3311e-09	1.2983e-09	1.1949e-09	9.7961e-10	5.4802e-10	2.8809e-10	-3.574e-11	-5.1607e-10	-1.1356e-09	-1.454e-09	-1.8823e-09	-2.4891e-09	-2.5481e-09	-2.5481e-09	-1.5241e-09	-1.4296e-09	-1.2885e-09	-9.7988e-10	-8.8132e-10	-5.8836e-10	-7.6896e-11
-2.3773e-10	-4.4215e-10	-5.7726e-10	-6.6363e-10	-7.9901e-10	-8.9459e-10	-7.2103e-10	-6.4224e-10	-6.4224e-10	-6.482e-10	-4.5054e-10	-2.5262e-10	-2.5154e-10	-7.9874e-11	-6.5253e-11	-6.5253e-11	-1.2942e-10	-3.5009e-10	-3.5009e-10	-7.3376e-11	-6.1462e-11	1.8953e-11	1.1182e-10	4.1291e-10	4.9414e-10	4.9414e-10	4.9414e-10	6.6796e-10	6.7933e-10	6.6796e-10	5.3015e-10	3.3222e-10	3.1029e-10	2.9919e-10	1.2022e-10	-3.5957e-10	-6.9179e-10	-1.1518e-09	-1.4751e-09	-2.1653e-09	-2.8514e-09	-3.1362e-09	-2.729e-09	-1.7028e-09	-1.5241e-09	-1.2885e-09	-8.8565e-10	-5.8836e-10	-4.9359e-10	9.6932e-11
-3.2708e-10	-5.7726e-10	-7.0018e-10	-7.9901e-10	-7.9901e-10	-8.9459e-10	-9.2816e-10	-9.2816e-10	-7.7302e-10	-7.7302e-10	-7.722e-10	-6e-10	-2.759e-10	-2.5262e-10	-2.6345e-10	-2.8457e-10	-5.0388e-10	-6.4657e-10	-8.6697e-10	-1.0565e-09	-1.0565e-09	-1.0876e-09	-1.0876e-09	-1.0505e-09	-9.0921e-10	-9.0921e-10	-9.0921e-10	-6.6607e-10	-6.6607e-10	-6.8773e-10	-6.8773e-10	-3.4116e-10	5.713e-11	5.713e-11	-4.7383e-10	-6.9179e-10	-1.0143e-09	-1.4407e-09	-2.1653e-09	-2.9196e-09	-3.7633e-09	-3.7633e-09	-3.6471e-09	-2.729e-09	-1.7028e-09	-8.8565e-10	-8.8132e-10	-5.8836e-10	-5.602e-10	-3.7094e-10
-2.1236e-09	-1.7694e-09	-1.4182e-09	-8.9459e-10	-8.8294e-10	-8.4991e-10	-8.4991e-10	-8.6426e-10	-9.2816e-10	-8.6426e-10	-7.8493e-10	-6.9233e-10	-6.9233e-10	-7.278e-10	-7.3917e-10	-7.278e-10	-8.2744e-10	-9.0677e-10	-9.1165e-10	-1.0565e-09	-1.0565e-09	-1.0876e-09	-1.0876e-09	-1.0505e-09	-1.0478e-09	-1.0478e-09	-1.0614e-09	-1.0725e-09	-9.4793e-10	-9.4793e-10	-9.4793e-10	-9.7473e-10	-9.7473e-10	-1.0836e-09	-1.5051e-09	-1.8225e-09	-2.2124e-09	-2.8489e-09	-3.2919e-09	-3.818e-09	-4.8699e-09	-4.8826e-09	-4.2566e-09	-3.3217e-09	-2.1996e-09	-9.574e-10	-8.8565e-10	-5.8971e-10	-5.6968e-10	-5.6968e-10
-1.869e-09	-1.7694e-09	-1.4182e-09	-7.0018e-10	-6.084e-10	-6.084e-10	-6.3249e-10	-6.509e-10	-7.6083e-10	-7.7302e-10	-7.7302e-10	-6.9233e-10	-6.9233e-10	-7.278e-10	-7.3917e-10	-7.278e-10	-7.3917e-10	-8.6697e-10	-8.6697e-10	-7.0749e-10	-6.1246e-10	-6.1246e-10	-8.2554e-10	-8.2988e-10	-9.3899e-10	-1.0478e-09	-1.0478e-09	-6.6607e-10	-6.6607e-10	-6.8773e-10	-6.8773e-10	-9.7473e-10	-9.7473e-10	-1.0836e-09	-1.5051e-09	-1.8225e-09	-2.2124e-09	-2.8489e-09	-3.2919e-09	-3.818e-09	-4.445e-09	-4.8699e-09	-3.8494e-09	-3.1289e-09	-2.9088e-09	-2.8083e-09	-2.8083e-09	-2.3951e-09	-1.7732e-09	-1.673e-09
-1.4908e-09	-1.0741e-09	-5.5262e-10	-3.1408e-11	6.5984e-10	6.5984e-10	4.5894e-10	3.6228e-10	2.732e-10	1.6137e-10	-3.482e-10	-4.5298e-10	-4.5406e-10	-5.5803e-10	-4.5515e-10	-4.5569e-10	-4.5569e-10	-4.5569e-10	-2.4829e-10	-1.4459e-10	-1.4459e-10	-1.4567e-10	-1.4621e-10	-4.6002e-10	-5.6507e-10	-5.6507e-10	-5.6562e-10	-5.6697e-10	-5.6697e-10	-5.6751e-10	-4.6489e-10	-4.6489e-10	-3.6119e-10	6.8069e-10	6.815e-10	8.8863e-10	8.8863e-10	6.7771e-10	3.639e-10	-5.4152e-11	-5.7618e-10	-1.1662e-09	-1.6814e-09	-2.5099e-09	-2.7699e-09	-2.8083e-09	-2.8083e-09	-2.4853e-09	-2.4853e-09	-2.4853e-09
9.9098e-11	9.9098e-11	2.0469e-10	7.3755e-10	6.5984e-10	6.5984e-10	6.5984e-10	9.0515e-10	9.0515e-10	4.8953e-10	4.8953e-10	1.8915e-09	1.9581e-09	1.8915e-09	1.8192e-09	1.621e-09	1.4228e-09	1.1204e-09	9.6634e-10	9.6634e-10	9.8773e-10	1.1515e-09	1.1515e-09	1.2764e-09	1.3909e-09	1.3909e-09	1.4212e-09	1.4212e-09	1.431e-09	1.431e-09	1.5452e-09	1.5745e-09	1.5745e-09	1.281e-09	1.2712e-09	1.0906e-09	9.9152e-10	6.7771e-10	5.7888e-10	6.6877e-11	-5.4937e-10	-9.574e-10	-1.203e-09	-1.6814e-09	-1.9343e-09	-2.2887e-09	-2.2887e-09	-2.3873e-09	-2.4853e-09	-2.4853e-09
-1.1968e-10	9.9098e-11	2.0469e-10	3.4305e-10	1.2292e-10	5.1986e-11	3.6228e-10	4.5894e-10	1.2452e-09	1.5669e-09	1.8019e-09	1.8915e-09	1.9581e-09	1.8915e-09	1.8192e-09	1.621e-09	1.4228e-09	1.1678e-09	1.0194e-09	9.6634e-10	9.8773e-10	1.1515e-09	1.1515e-09	1.2764e-09	1.3909e-09	1.3909e-09	1.4212e-09	1.4212e-09	1.431e-09	1.431e-09	1.5452e-09	1.5745e-09	1.5745e-09	1.281e-09	1.2712e-09	1.0817e-09	6.7392e-10	5.7888e-10	6.6877e-11	-3.7581e-10	-8.8998e-10	-1.1954e-09	-1.2612e-09	-1.2338e-09	-1.2249e-09	-1.2338e-09	-1.6243e-09	-1.6243e-09	-1.5108e-09	-1.2934e-09
-5.9242e-10	-5.8321e-10	-3.6525e-10	-2.5181e-10	-1.2915e-10	-1.5975e-11	1.5271e-10	1.2089e-09	1.4134e-09	1.5669e-09	1.6803e-09	1.7063e-09	1.7063e-09	1.5152e-09	1.5065e-09	1.3151e-09	1.2192e-09	1.0194e-09	8.1905e-10	4.102e-10	2.0984e-10	2.0984e-10	5.3962e-10	5.4802e-10	5.6426e-10	5.7238e-10	5.7238e-10	5.7238e-10	2.7563e-10	1.8737e-10	1.8737e-10	3.0785e-10	3.157e-10	3.157e-10	3.157e-10	1.3051e-10	1.2265e-10	3.3845e-11	-5.4937e-10	-9.574e-10	-1.2612e-09	-1.7017e-09	-1.3963e-09	-1.1388e-09	-9.5632e-10	-8.4477e-10	-7.3294e-10	-7.3294e-10	-8.2257e-10	-9.1977e-10
-1.9552e-09	-1.7421e-09	-1.7377e-09	-1.0216e-09	-2.5181e-10	-1.5975e-11	5.5127e-10	1.0809e-09	1.2452e-09	1.3172e-09	1.3172e-09	1.1209e-09	1.1169e-09	1.0208e-09	8.1607e-10	6.1137e-10	5.1119e-10	2.0226e-10	-2.4368e-12	-1.3348e-10	-2.0713e-10	-2.0307e-10	-1.9576e-10	-1.9197e-10	-1.9197e-10	-2.8457e-10	-2.8457e-10	-2.8051e-10	-2.7699e-10	-2.732e-10	-2.6561e-10	-1.6489e-10	-2.583e-10	-2.583e-10	-5.6751e-10	-6.6498e-10	-6.685e-10	-7.6571e-10	-1.1792e-09	-1.4884e-09	-1.8325e-09	-1.8953e-09	-1.6137e-09	-9.639e-10	-6.685e-10	-6.6525e-10	-5.5749e-10	-5.5424e-10	-5.5099e-10	-5.4775e-10
-3.228e-09	-3.1137e-09	-2.5941e-09	-2.1731e-09	-1.3162e-09	-6.861e-10	1.5271e-10	8.8755e-10	1.0771e-09	8.7591e-10	7.7572e-10	6.75e-10	5.7455e-10	2.6534e-10	6.065e-11	-4.0072e-11	-1.3727e-10	-1.3727e-10	-2.0713e-10	-2.3421e-10	-3.2654e-10	-3.2654e-10	-2.1931e-10	-2.1119e-10	-2.1931e-10	-4.1291e-10	-5.1417e-10	-7.2672e-10	-8.2365e-10	-8.2744e-10	-9.1354e-10	-1.0145e-09	-9.1354e-10	-1.0075e-09	-1.0075e-09	-1.1161e-09	-1.2171e-09	-1.422e-09	-1.7315e-09	-2.0066e-09	-2.2465e-09	-2.2118e-09	-1.7104e-09	-1.2864e-09	-6.6525e-10	-5.5749e-10	-5.2527e-10	-5.1823e-10	-5.1823e-10	-5.445e-10
-3.1137e-09	-3.1197e-09	-3.0452e-09	-2.8939e-09	-2.3681e-09	-1.5295e-09	-1.1088e-09	-7.917e-10	-4.7518e-10	-2.6291e-10	-1.546e-10	-1.4756e-10	-1.4756e-10	-3.5226e-10	-4.4919e-10	-4.5298e-10	-6.5036e-10	-6.5036e-10	-5.426e-10	-3.5469e-10	-3.3493e-10	-3.2654e-10	-2.1931e-10	-2.1931e-10	-3.3628e-10	-5.1417e-10	-7.3024e-10	-7.4405e-10	-8.3448e-10	-8.3935e-10	-9.1354e-10	-1.0145e-09	-1.0145e-09	-1.1231e-09	-1.2238e-09	-1.4209e-09	-1.8349e-09	-2.2489e-09	-2.468e-09	-2.5676e-09	-2.765e-09	-2.4441e-09	-1.7104e-09	-1.5024e-09	-1.0809e-09	-6.593e-10	-5.5424e-10	-2.3339e-10	-2.3339e-10	-5.445e-10
-1.3917e-10	-2.3247e-09	-2.8939e-09	-2.8939e-09	-2.6876e-09	-2.6876e-09	-3.1297e-09	-3.1297e-09	-2.3946e-09	-2.2855e-09	-1.6543e-09	-1.1283e-09	-1.1234e-09	-1.014e-09	-8.0063e-10	-8.0063e-10	-9.9504e-10	-7.8168e-10	-7.6679e-10	-4.3457e-10	-3.2302e-10	-2.1498e-10	-1.4107e-10	-2.0767e-10	-2.1119e-10	-3.3628e-10	-5.1417e-10	-7.3944e-10	-8.3448e-10	-8.3448e-10	-7.2455e-10	-7.2455e-10	-9.1354e-10	-1.2336e-09	-1.4377e-09	-1.8506e-09	-2.3681e-09	-2.5587e-09	-2.5676e-09	-2.8681e-09	-2.5546e-09	-2.0526e-09	-1.7155e-09	-1.5024e-09	-1.0809e-09	-6.593e-10	-4.4865e-10	-2.1119e-11	-2.0307e-11	2.9702e-10
4.2563e-10	1.1643e-11	-1.9359e-10	-1.6557e-09	-2.3876e-09	-3.1346e-09	-3.3282e-09	-3.3282e-09	-3.196e-09	-3.0179e-09	-2.8795e-09	-1.9373e-09	-1.9338e-09	-1.4088e-09	-1.4055e-09	-1.1935e-09	-1.1903e-09	-1.083e-09	-9.463e-10	-7.7654e-10	-3.5469e-10	-2.1986e-10	-1.3673e-10	-1.2455e-11	8.9621e-11	1.9847e-10	9.7202e-11	9.7202e-11	-1.083e-10	-2.0957e-10	-6.1706e-10	-6.482e-10	-8.5804e-10	-1.2433e-09	-1.6952e-09	-2.2189e-09	-2.468e-09	-2.5676e-09	-2.5676e-09	-2.0526e-09	-1.9514e-09	-1.8376e-09	-1.5024e-09	-1.0809e-09	-8.7022e-10	-6.6498e-10	-5.7374e-10	-2.3339e-10	6.3358e-11	3.7148e-10
8.537e-10	4.2563e-10	1.7139e-10	-1.9359e-10	-1.6557e-09	-2.2579e-09	-2.6876e-09	-3.3282e-09	-3.196e-09	-3.0179e-09	-2.8795e-09	-2.1073e-09	-1.9817e-09	-1.9817e-09	-1.5669e-09	-1.4613e-09	-1.206e-09	-1.1903e-09	-9.463e-10	-9.463e-10	-9.463e-10	-5.3069e-10	-2.1986e-10	-1.2455e-11	8.9621e-11	1.9847e-10	9.7202e-11	9.7202e-11	-1.083e-10	-2.0957e-10	-6.482e-10	-8.5804e-10	-1.1724e-09	-1.2433e-09	-1.6573e-09	-2.009e-09	-2.2189e-09	-2.2189e-09	-2.0126e-09	-2.0126e-09	-1.9481e-09	-1.8376e-09	-1.0175e-09	-8.9242e-10	-7.6706e-10	-5.7374e-10	-4.5731e-10	-6.4982e-12	2.9025e-10	8.9702e-10
1.0359e-09	2.25e-10	1.7139e-10	-1.262e-09	-1.5079e-09	-1.7264e-09	-2.2579e-09	-2.2771e-09	-2.2771e-09	-1.8796e-09	-1.8699e-09	-1.8796e-09	-1.9817e-09	-1.9817e-09	-1.6676e-09	-1.5669e-09	-1.206e-09	-8.0713e-10	-8.0713e-10	-9.463e-10	-9.463e-10	-5.3069e-10	-3.3141e-10	-3.3141e-10	-3.3141e-10	-3.5848e-10	-2.4504e-10	2.8213e-10	2.8213e-10	8.4477e-11	-1.2563e-10	-6.482e-10	-6.482e-10	-3.1543e-10	-2.2798e-10	-2.2798e-10	-7.5813e-10	-1.1843e-09	-1.3876e-09	-1.4028e-09	-1.4028e-09	-1.4028e-09	-1.0175e-09	-8.7022e-10	-6.0352e-10	-5.1201e-10	-3.1679e-10	-3.0812e-10	6.3358e-11	2.9025e-10
3.222e-11	-6.0433e-10	-1.356e-09	-1.356e-09	-1.356e-09	-1.5079e-09	-1.7107e-09	-1.7107e-09	-1.5125e-09	-1.4182e-09	-1.3343e-09	-1.3343e-09	-1.4486e-09	-1.5734e-09	-1.5734e-09	-1.8141e-11	1.2238e-09	1.5171e-09	1.5171e-09	9.8529e-10	6.6255e-10	2.3556e-10	-8.7184e-11	-3.3141e-10	-3.3141e-10	-3.5848e-10	-2.4504e-10	2.8213e-10	7.8493e-10	7.8493e-10	3.5848e-10	3.5848e-10	6.5253e-10	6.5253e-10	6.2383e-10	2.074e-10	-1.167e-10	-5.3908e-10	-8.6318e-10	-1.2796e-09	-1.702e-09	-1.9481e-09	-1.9481e-09	-1.1166e-09	-8.1688e-10	-5.1201e-10	-3.1679e-10	-3.1679e-10	-3.2545e-10	-3.2545e-10
-2.1003e-09	-2.2107e-09	-2.5297e-09	-2.5297e-09	-1.356e-09	-7.6787e-10	6.3845e-10	7.3619e-10	7.3267e-10	5.5316e-10	5.2067e-10	5.2067e-10	6.1814e-10	7.1914e-10	1.1621e-09	1.5737e-09	1.9587e-09	2.0597e-09	1.9587e-09	1.754e-09	1.7483e-09	1.2211e-09	7.982e-10	2.713e-10	2.6589e-10	2.6589e-10	8.8051e-10	1.4028e-09	1.4028e-09	1.1911e-09	1.0622e-09	7.6814e-10	7.4729e-10	7.3349e-10	6.3358e-10	3.0569e-10	1.2753e-10	-2.9242e-10	-5.3908e-10	-8.6318e-10	-1.2796e-09	-1.702e-09	-2.0802e-09	-2.0802e-09	-1.9262e-09	-1.7274e-09	-1.7226e-09	-1.7274e-09	-1.9459e-09	-1.9508e-09
-2.2622e-09	-2.2107e-09	-2.5297e-09	-2.5297e-09	-1.9037e-09	-7.6787e-10	6.3845e-10	7.3619e-10	7.3619e-10	7.3267e-10	7.3267e-10	7.5596e-10	8.5452e-10	1.1943e-09	1.5737e-09	2.022e-09	2.0662e-09	2.0662e-09	2.0153e-09	2.0597e-09	2.0502e-09	2.0502e-09	2.0442e-09	1.9427e-09	1.9367e-09	1.7247e-09	1.6145e-09	1.6145e-09	1.6056e-09	1.4028e-09	1.1911e-09	9.5253e-10	8.1634e-10	7.389e-10	6.2383e-10	3.0569e-10	1.2753e-10	-2.9242e-10	-5.3908e-10	-8.5722e-10	-1.2885e-09	-1.503e-09	-1.702e-09	-2.0802e-09	-1.9262e-09	-1.8301e-09	-1.8301e-09	-2.0415e-09	-2.1487e-09	-2.1515e-09
-2.0978e-09	-2.2622e-09	-1.8964e-09	-1.8964e-09	-1.7959e-09	-4.0722e-10	-1.9792e-10	3.2545e-10	3.2681e-10	7.3267e-10	1.1624e-09	1.1632e-09	1.1943e-09	1.2379e-09	1.2699e-09	1.608e-09	1.9587e-09	2.012e-09	1.9587e-09	2.012e-09	2.0502e-09	2.0502e-09	2.0442e-09	1.9427e-09	1.9367e-09	1.7247e-09	1.6145e-09	1.513e-09	1.4028e-09	1.1911e-09	9.6905e-10	7.6814e-10	7.6489e-10	4.9982e-10	2.8836e-10	1.2753e-10	-2.9242e-10	-5.0388e-10	-8.2013e-10	-1.2885e-09	-1.503e-09	-1.6283e-09	-1.6267e-09	-1.7301e-09	-1.6267e-09	-1.7301e-09	-1.8301e-09	-2.0415e-09	-2.1487e-09	-2.1515e-09
-3.6444e-09	-2.7046e-09	-1.8929e-09	-1.3478e-09	-4.0722e-10	-1.9792e-10	1.1372e-11	7.4729e-11	7.4729e-11	3.2599e-10	1.1624e-09	1.1632e-09	1.1943e-09	1.1976e-09	1.269e-09	1.3749e-09	1.3749e-09	1.3771e-09	1.2734e-09	1.3771e-09	1.4832e-09	1.5883e-09	1.5894e-09	1.5894e-09	1.3828e-09	1.3828e-09	1.3828e-09	1.2804e-09	1.0725e-09	9.6905e-10	7.611e-10	5.5343e-10	3.4549e-10	-7.0939e-11	-4.8737e-10	-8.6237e-10	-1.1751e-09	-1.2791e-09	-1.2885e-09	-1.4875e-09	-1.503e-09	-1.503e-09	-1.4014e-09	-1.4014e-09	-1.5114e-09	-1.5114e-09	1.2975e-09	1.3313e-09	1.4036e-09	1.4036e-09
-4.62e-09	-2.8465e-09	-1.1044e-09	-4.7816e-10	-1.9792e-10	-1.6435e-10	1.1372e-11	7.4729e-11	7.4729e-11	7.4729e-11	1.7924e-10	4.9197e-10	5.9621e-10	5.9621e-10	5.9621e-10	5.9648e-10	5.9648e-10	8.0524e-10	9.8692e-10	1.1959e-09	1.1959e-09	1.0925e-09	1.0925e-09	1.0925e-09	1.0145e-09	1.0145e-09	1.0145e-09	1.0143e-09	9.1029e-10	5.9729e-10	3.8881e-10	1.8033e-10	-2.3691e-10	-5.4991e-10	-9.0379e-10	-1.3202e-09	-1.3202e-09	-1.2791e-09	-1.2791e-09	-1.2791e-09	-4.4432e-10	-4.4432e-10	1.8195e-10	2.8673e-10	6.8285e-10	1.1012e-09	1.3107e-09	1.3313e-09	1.4036e-09	1.4036e-09
-4.2347e-09	-1.4459e-09	-6.1273e-10	-4.0749e-10	-3.7338e-10	-1.6435e-10	-1.6435e-10	-1.6435e-10	-2.0361e-10	-1.6381e-10	-1.6327e-10	2.7076e-12	4.1941e-10	4.9197e-10	5.9621e-10	5.9648e-10	5.9648e-10	8.0524e-10	9.3412e-10	9.3412e-10	9.1002e-10	9.1002e-10	9.1002e-10	7.7979e-10	6.7554e-10	2.5857e-10	1.546e-10	-5.361e-11	-5.7482e-10	-7.8331e-10	-1.3042e-09	-1.8257e-09	-2.3469e-09	-2.3469e-09	-1.5111e-09	-1.3838e-09	-9.5822e-10	-3.3276e-10	8.3665e-11	3.6769e-10	3.9423e-10	1.8466e-10	1.8466e-10	4.9576e-10	7.0343e-10	1.1012e-09	1.3102e-09	1.3102e-09	1.3107e-09	1.2076e-09
-1.4459e-09	-1.0698e-09	-6.1273e-10	-4.7816e-10	-4.0749e-10	-4.0749e-10	-4.083e-10	-4.5108e-10	-2.6805e-10	-2.0469e-10	-2.0361e-10	-1.4323e-10	4.1941e-10	5.8457e-10	7.8899e-10	7.8899e-10	7.8764e-10	7.8764e-10	9.3412e-10	9.3412e-10	8.8836e-10	6.2004e-10	4.6841e-10	1.5298e-10	9.5849e-11	-5.9838e-11	-5.9838e-11	-5.7482e-10	-1.0554e-09	-1.4735e-09	-1.8918e-09	-2.3469e-09	-2.5698e-09	-2.468e-09	-2.2091e-09	-1.2181e-09	-8.0226e-10	-7.3105e-11	2.3881e-10	3.6769e-10	3.9423e-10	2.3664e-10	1.8466e-10	5.7807e-10	8.5885e-10	1.1708e-09	1.2241e-09	1.2068e-09	1.1193e-09	9.574e-10
-3.1554e-09	-9.0569e-10	-6.1354e-10	-5.8186e-10	-4.4811e-10	-4.4811e-10	-4.5217e-10	-4.5217e-10	-4.1155e-10	-2.0469e-10	2.7076e-12	4.1941e-10	4.8601e-10	5.935e-10	7.8899e-10	7.8899e-10	7.8764e-10	7.1832e-10	7.1832e-10	7.1832e-10	5.1498e-10	4.0966e-10	9.5849e-11	-9.6661e-11	-9.6661e-11	-1.6137e-10	-1.944e-10	-4.7843e-10	-1.0554e-09	-1.4735e-09	-1.8918e-09	-2.5698e-09	-2.5714e-09	-2.468e-09	-2.2091e-09	-1.2181e-09	-7.8845e-10	-5.5235e-11	8.3665e-11	2.3881e-10	2.3746e-10	2.3664e-10	1.8466e-10	7.9495e-10	1.1112e-09	1.2244e-09	1.2241e-09	1.1193e-09	1.0143e-09	8.158e-10
-2.2654e-09	-1.6801e-09	-9.0569e-10	-6.5415e-10	-5.8186e-10	-4.5108e-10	-4.5108e-10	-3.9883e-10	-2.4639e-10	1.5244e-10	1.6598e-10	2.7347e-10	4.8601e-10	4.963e-10	4.963e-10	4.9955e-10	6.0731e-10	6.8069e-10	6.8069e-10	4.0885e-10	3.0758e-10	-1.9386e-10	-2.8457e-10	-9.6661e-11	-6.8773e-11	-5.9838e-11	-5.9838e-11	-1.8791e-10	-1.9116e-10	-8.1065e-10	-1.2246e-09	-1.8474e-09	-2.468e-09	-2.2906e-09	-1.8431e-09	-1.7626e-09	-1.2181e-09	-3.8691e-10	-5.5235e-11	2.3746e-10	2.6697e-10	5.8321e-10	8.5885e-10	1.1708e-09	1.2739e-09	1.3771e-09	1.2739e-09	1.2244e-09	1.0189e-09	8.158e-10
-2.1127e-09	-1.7802e-09	-1.6801e-09	-1.3598e-09	-7.1914e-10	-5.8186e-10	-3.9883e-10	-3.5903e-10	-2.1011e-10	1.6598e-10	2.2067e-10	2.4747e-10	3.8827e-10	4.871e-10	4.9414e-10	4.963e-10	4.9955e-10	6.0731e-10	6.3899e-10	4.0885e-10	3.0758e-10	-1.9386e-10	-2.8457e-10	-6.8773e-11	2.5099e-10	3.62e-10	5.778e-10	5.778e-10	3.8231e-10	-2.8159e-11	-2.3015e-10	-4.3213e-10	-1.0505e-09	-1.7691e-09	-1.7626e-09	-1.7626e-09	-1.1307e-09	-3.8691e-10	-5.1986e-11	2.6697e-10	7.9468e-10	1.1908e-09	1.7315e-09	1.7315e-09	1.5344e-09	1.5016e-09	1.3386e-09	1.2406e-09	1.0216e-09	9.0975e-10
-9.5957e-10	-1.6801e-09	-1.7802e-09	-1.5301e-09	-1.3522e-09	-4.4269e-10	-2.5099e-10	-1.1047e-10	2.4206e-10	2.4206e-10	2.3421e-10	2.4747e-10	4.6923e-10	4.9414e-10	4.9549e-10	5.0849e-10	5.0849e-10	6.3899e-10	7.3051e-10	7.5623e-10	9.7798e-10	1.5125e-09	1.5125e-09	1.3294e-09	1.2504e-09	1.1334e-09	1.0541e-09	9.7473e-10	9.7473e-10	9.7473e-10	5.8186e-10	2.8132e-10	-2.2825e-10	-9.4739e-10	-1.1307e-09	-1.193e-09	-1.1307e-09	-3.8691e-10	4.0614e-11	6.0542e-10	7.9468e-10	1.1908e-09	1.7315e-09	1.7315e-09	1.4247e-09	1.4247e-09	1.3045e-09	1.2406e-09	9.3358e-10	6.0785e-10
-6.5253e-11	-4.1724e-10	-1.0405e-09	-1.5301e-09	-1.4524e-09	-4.4269e-10	-2.5099e-10	-1.1047e-10	4.213e-10	7.4377e-10	8.556e-10	1.2758e-09	1.2783e-09	1.594e-09	2.0139e-09	2.0163e-09	2.0718e-09	2.1948e-09	2.1948e-09	2.1092e-09	2.1092e-09	2.3269e-09	2.345e-09	2.345e-09	1.9365e-09	1.8412e-09	1.7456e-09	1.5458e-09	1.5458e-09	1.3462e-09	1.1548e-09	1.0592e-09	6.5036e-10	4.5054e-10	-6.2545e-11	-5.9729e-10	-1.232e-10	-5.1986e-11	-3.7094e-11	3.8827e-10	5.0957e-10	4.1345e-10	2.1282e-10	2.0848e-11	-9.2058e-11	-1.7193e-10	-1.7193e-10	-1.6408e-10	-4.3592e-11	-4.3592e-11
2.0307e-10	-2.3854e-10	-4.4025e-10	-9.4657e-10	-1.0405e-09	-9.4657e-10	-3.287e-10	-1.1047e-10	4.213e-10	7.4377e-10	8.556e-10	1.2758e-09	1.3987e-09	1.594e-09	2.0139e-09	2.0163e-09	2.0718e-09	2.2844e-09	2.2901e-09	2.6499e-09	2.7569e-09	2.938e-09	2.938e-09	2.938e-09	2.5625e-09	2.5598e-09	2.3461e-09	1.9432e-09	1.8412e-09	1.5634e-09	1.5246e-09	1.3221e-09	1.2244e-09	9.3087e-10	9.1571e-10	5.2636e-10	3.241e-10	-3.7094e-11	-8.6914e-11	-9.1517e-10	-1.6817e-09	-1.6817e-09	-1.6205e-09	-1.3603e-09	-1.3581e-09	-1.2517e-09	-1.0809e-09	-9.7067e-10	-8.6047e-10	-1.3998e-10
1.7112e-10	-2.3854e-10	-5.9134e-10	-9.4657e-10	-1.1153e-09	-1.2211e-09	-1.4524e-09	-1.5347e-09	-1.9676e-09	-2.1631e-09	-1.0159e-09	-1.8249e-10	2.3421e-10	1.2783e-09	1.526e-09	1.5333e-09	1.8528e-09	2.2844e-09	2.318e-09	2.6499e-09	2.7569e-09	2.938e-09	2.938e-09	2.938e-09	2.5625e-09	2.5598e-09	2.3461e-09	1.9998e-09	1.8948e-09	1.6855e-09	1.4762e-09	1.3286e-09	1.2244e-09	9.3087e-10	9.1571e-10	5.2636e-10	3.241e-10	-8.6914e-11	-6.1462e-10	-1.6817e-09	-1.8883e-09	-1.8883e-09	-1.8685e-09	-1.7648e-09	-1.4001e-09	-1.3018e-09	-1.0809e-09	-9.7067e-10	-8.6047e-10	-1.9765e-11
-1.7329e-10	-1.7329e-10	-4.4025e-10	-8.4964e-10	-9.4657e-10	-1.1153e-09	-1.2211e-09	-1.5347e-09	-1.9676e-09	-2.1631e-09	-1.7851e-09	-1.4242e-09	-8.9513e-10	1.5514e-10	6.5036e-10	6.509e-10	1.2003e-09	1.8528e-09	2.2324e-09	2.3172e-09	2.4203e-09	2.4203e-09	2.3153e-09	2.2156e-09	2.2102e-09	2.1005e-09	1.9998e-09	1.9354e-09	1.7662e-09	1.5246e-09	1.3286e-09	1.2311e-09	9.2437e-10	8.0578e-10	6.9666e-10	2.2121e-10	1.6435e-10	-1.9711e-10	-6.8042e-10	-1.2412e-09	-1.7434e-09	-2.0442e-09	-2.1707e-09	-1.8685e-09	-1.4001e-09	-1.0809e-09	4.2807e-10	2.1877e-09	2.1877e-09	2.0783e-09
4.8466e-11	4.8466e-11	4.2238e-11	1.4079e-11	-1.8439e-10	-3.991e-10	-8.3394e-10	-1.0373e-09	-1.3562e-09	-1.4664e-09	-1.7851e-09	-1.895e-09	-1.895e-09	-1.6955e-09	-1.4954e-09	-1.2926e-09	-5.6534e-10	9.9531e-10	1.3037e-09	2.1228e-09	2.2213e-09	2.2156e-09	2.2105e-09	2.2097e-09	2.0006e-09	1.9909e-09	1.8948e-09	1.7662e-09	1.5837e-09	1.4751e-09	1.2338e-09	1.154e-09	8.0578e-10	6.241e-10	2.2121e-10	1.2184e-11	-2.5803e-10	-6.8042e-10	-1.2412e-09	-1.6343e-09	-1.9722e-09	-1.9722e-09	-1.8685e-09	-1.7648e-09	-1.0351e-09	1.8298e-09	2.1317e-09	2.1877e-09	2.1877e-09	2.1279e-09
4.5027e-10	4.4594e-10	4.3619e-10	3.3682e-10	2.9783e-11	-1.2942e-10	-3.0785e-10	-6.1381e-10	-9.4278e-10	-1.1602e-09	-1.2604e-09	-1.7851e-09	-1.895e-09	-1.6955e-09	-1.4954e-09	-1.2926e-09	-7.0506e-10	-5.6534e-10	9.9531e-10	1.3037e-09	1.6083e-09	1.6083e-09	1.6042e-09	1.6002e-09	1.6002e-09	1.5959e-09	1.5837e-09	1.5206e-09	1.5206e-09	1.4104e-09	1.2542e-09	1.2338e-09	9.6553e-10	6.241e-10	1.6977e-10	-8.8809e-11	-5.3529e-10	-1.0386e-09	-1.3162e-09	-1.6343e-09	-1.3162e-09	-1.1843e-09	-7.5813e-10	-6.4847e-10	6.5794e-11	5.824e-10	1.9305e-09	2.1317e-09	2.0783e-09	2.0201e-09
1.0551e-09	1.1532e-09	1.1532e-09	8.2798e-10	6.13e-10	6.0677e-10	9.7473e-12	-1.3565e-10	-2.5181e-10	-2.5803e-10	-2.5803e-10	-6.8123e-10	-6.8719e-10	-1.1107e-09	-1.1107e-09	-9.9558e-10	-9.9558e-10	-1.03e-09	-1.823e-09	-2.1894e-09	-4.0614e-12	4.0722e-10	9.2302e-10	1.1204e-09	1.1204e-09	1.0102e-09	1.0102e-09	1.4104e-09	1.4104e-09	1.158e-09	1.158e-09	1.154e-09	6.241e-10	4.1128e-10	-8.8809e-11	-5.3529e-10	-1.0611e-09	-2.0077e-09	-2.0077e-09	-2.0077e-09	-1.1843e-09	-6.4847e-10	-6.2275e-10	3.7663e-10	9.5497e-10	1.0719e-09	1.2869e-09	1.4039e-09	1.5111e-09	1.5203e-09
1.294e-09	1.5861e-09	1.7255e-09	1.7396e-09	1.7464e-09	1.7464e-09	1.7534e-09	1.7672e-09	1.7737e-09	1.7672e-09	1.4678e-09	1.0573e-09	7.5109e-10	3.4061e-10	-1.7437e-10	-3.9802e-10	-4.806e-10	-9.9558e-10	-1.823e-09	-2.2879e-09	-2.3459e-09	-2.5478e-09	-2.3459e-09	-1.9917e-09	-1.2552e-09	-1.144e-09	-7.2022e-10	-7.1345e-10	-7.0668e-10	-7.0668e-10	-7.982e-10	-1.1047e-09	-1.3067e-09	-1.5089e-09	-1.9194e-09	-2.2262e-09	-2.2262e-09	-2.0876e-09	-1.366e-09	-1.0549e-09	-6.2275e-10	-3.1652e-10	-1.9928e-10	4.9468e-10	7.5244e-10	1.0719e-09	1.2869e-09	1.4039e-09	1.5111e-09	1.5203e-09
1.5861e-09	1.5861e-09	1.8219e-09	1.9413e-09	2.2324e-09	2.5522e-09	2.7756e-09	2.7807e-09	2.5852e-09	2.3938e-09	2.07e-09	1.7635e-09	1.3527e-09	1.1507e-09	9.4847e-10	6.417e-10	3.352e-10	-3.8881e-10	-9.0406e-10	-1.4193e-09	-2.7693e-09	-2.7693e-09	-2.7287e-09	-2.5478e-09	-2.3269e-09	-2.2099e-09	-1.891e-09	-2.0932e-09	-2.0932e-09	-2.1915e-09	-2.2895e-09	-2.4923e-09	-2.5906e-09	-2.6889e-09	-2.6889e-09	-2.6583e-09	-2.6369e-09	-1.9218e-09	-1.0811e-09	-3.1652e-10	-1.4323e-10	1.9549e-10	4.9468e-10	7.5244e-10	1.1323e-09	1.5555e-09	1.9787e-09	2.0886e-09	2.1986e-09	2.413e-09
-3.9098e-10	7.7139e-10	1.6971e-09	2.2324e-09	2.7455e-09	2.7756e-09	2.8633e-09	2.8633e-09	2.7807e-09	2.5852e-09	2.4081e-09	2.1081e-09	1.9974e-09	1.5866e-09	1.1762e-09	9.4847e-10	5.9513e-10	8.6372e-11	-4.6625e-10	-9.0406e-10	-1.6487e-09	-2.5478e-09	-3.1657e-09	-4.5154e-09	-5.0537e-09	-5.4341e-09	-5.1152e-09	-4.7832e-09	-4.5807e-09	-4.0403e-09	-3.6108e-09	-3.0766e-09	-2.7515e-09	-2.7515e-09	-2.6889e-09	-2.6583e-09	-1.7258e-09	-8.8538e-10	-2.5343e-10	-1.2996e-10	2.9377e-10	4.9468e-10	7.0912e-10	1.1461e-09	1.5693e-09	1.9787e-09	2.2021e-09	2.7349e-09	2.9551e-09	2.9667e-09
-1.2875e-09	-5.9242e-10	9.3114e-10	2.0182e-09	2.6602e-09	2.7455e-09	2.7756e-09	2.7967e-09	2.6997e-09	2.4991e-09	2.3938e-09	2.1301e-09	1.9974e-09	1.6397e-09	1.2382e-09	9.9964e-10	5.9513e-10	8.6372e-11	-4.5812e-10	-8.7699e-10	-1.6487e-09	-2.9163e-09	-4.3622e-09	-4.8217e-09	-5.0537e-09	-5.4341e-09	-5.1152e-09	-4.7832e-09	-4.5807e-09	-4.0403e-09	-3.6108e-09	-3.0766e-09	-2.7515e-09	-2.5305e-09	-1.4751e-09	-6.287e-10	-4.0776e-10	4.5054e-10	3.7284e-10	3.7284e-10	3.7284e-10	6.1841e-10	1.1461e-09	1.5409e-09	1.657e-09	1.9928e-09	2.2579e-09	2.7349e-09	2.9551e-09	2.9667e-09
-1.9958e-09	3.8989e-10	1.2422e-09	1.7813e-09	2.4677e-09	2.5879e-09	2.4677e-09	2.4111e-09	2.3954e-09	2.1301e-09	2.1141e-09	1.8328e-09	1.6397e-09	1.2382e-09	9.9964e-10	5.9513e-10	8.6372e-11	-4.5812e-10	-6.7527e-10	-1.2774e-09	-2.1574e-09	-3.0252e-09	-3.6057e-09	-4.1231e-09	-4.1231e-09	-3.0645e-09	-2.7219e-09	-2.7219e-09	-2.7969e-09	-2.7969e-09	-2.6778e-09	-2.5587e-09	-9.7934e-10	-9.6498e-10	-3.2464e-10	-1.0153e-10	6.4332e-10	6.574e-10	6.574e-10	5.9567e-10	9.4197e-10	1.027e-09	1.5409e-09	1.657e-09	1.9175e-09	2.2021e-09	2.6859e-09	2.9239e-09	2.9551e-09	2.9892e-09
3.8989e-10	1.1304e-09	1.7813e-09	2.0017e-09	2.0017e-09	2.0136e-09	1.8168e-09	1.7364e-09	1.4353e-09	1.3427e-09	1.311e-09	1.294e-09	1.1686e-09	1.076e-09	8.2338e-10	4.2265e-10	2.2202e-11	-4.5812e-10	-8.4937e-10	-1.2774e-09	-2.2013e-09	-3.0252e-09	-3.6214e-09	-4.121e-09	-3.1849e-09	-2.8581e-09	-2.4238e-09	-2.3144e-09	-2.2931e-09	-2.2931e-09	-2.2931e-09	-1.7394e-09	-9.6498e-10	-3.2464e-10	-1.0153e-10	6.4332e-10	6.574e-10	1.0895e-09	1.3135e-09	1.161e-09	1.161e-09	1.171e-09	1.8073e-09	2.4436e-09	2.671e-09	2.6859e-09	2.9239e-09	3.1473e-09	3.0574e-09	3.1473e-09
1.1304e-09	1.5217e-09	1.6411e-09	1.6411e-09	1.5209e-09	1.5209e-09	1.4339e-09	1.2598e-09	1.1727e-09	1.1727e-09	1.1572e-09	1.1193e-09	1.076e-09	5.6562e-10	4.2265e-10	-3.7094e-11	-4.8303e-10	-8.4937e-10	-1.076e-09	-1.9979e-09	-2.5126e-09	-3.1181e-09	-3.4099e-09	-3.1849e-09	-2.8581e-09	-2.3737e-09	-2.093e-09	-1.8682e-09	-1.748e-09	-1.4077e-09	-3.7608e-10	8.8267e-11	2.8132e-10	7.4567e-10	7.4567e-10	9.1137e-10	1.3135e-09	1.4431e-09	1.4486e-09	1.4486e-09	1.4486e-09	1.8073e-09	2.6264e-09	2.8649e-09	2.8709e-09	3.2984e-09	3.5004e-09	3.7151e-09	3.7213e-09	3.7454e-09
1.5217e-09	1.6481e-09	1.6481e-09	1.6411e-09	1.6343e-09	1.4477e-09	1.4123e-09	1.2539e-09	1.0527e-09	9.5578e-10	7.6164e-10	4.5596e-10	3.3574e-10	-5.1173e-11	-2.5289e-10	-7.6706e-10	-1.073e-09	-1.4832e-09	-1.9979e-09	-2.5126e-09	-2.9228e-09	-3.6214e-09	-3.6214e-09	-3.2895e-09	-2.798e-09	-1.8452e-09	-1.63e-09	-1.4077e-09	-1.0879e-09	-1.0879e-09	-2.4693e-10	2.8132e-10	8.2121e-10	1.024e-09	1.024e-09	1.3308e-09	1.6378e-09	1.6765e-09	1.6765e-09	1.6955e-09	1.6955e-09	2.5365e-09	3.2732e-09	3.2792e-09	3.3699e-09	3.6214e-09	3.7213e-09	3.7454e-09	3.7522e-09	3.7579e-09
1.7662e-09	1.5217e-09	1.4404e-09	1.4477e-09	1.4188e-09	1.3508e-09	1.0925e-09	9.815e-10	8.5858e-10	6.6173e-10	4.4648e-10	2.5451e-10	-2.9675e-10	-6.1625e-10	-9.3601e-10	-1.4643e-09	-1.6795e-09	-2.3123e-09	-2.9448e-09	-3.5773e-09	-4.3771e-09	-4.4388e-09	-4.3771e-09	-3.2895e-09	-2.798e-09	-1.8452e-09	-1.63e-09	-9.9693e-10	-4.3646e-10	-2.3881e-10	-5.1715e-11	2.8132e-10	8.2121e-10	1.024e-09	1.024e-09	1.3308e-09	1.6568e-09	1.8791e-09	2.1003e-09	2.3662e-09	2.6632e-09	3.2732e-09	3.2773e-09	3.3899e-09	3.6769e-09	3.7741e-09	3.7635e-09	3.7579e-09	3.7522e-09	3.7522e-09
4.0885e-10	1.8845e-10	1.6408e-10	1.6408e-10	2.5668e-10	4.4161e-10	4.4161e-10	3.2518e-10	3.1354e-10	-3.241e-10	-4.4025e-10	-1.0779e-09	-1.4028e-09	-1.832e-09	-2.0521e-09	-2.3312e-09	-2.8863e-09	-3.1608e-09	-3.1608e-09	-3.5773e-09	-3.8968e-09	-4.4388e-09	-4.0327e-09	-3.2895e-09	-3.2895e-09	-3.3479e-09	-2.0949e-09	-1.22e-09	-4.3646e-10	-2.3881e-10	-1.454e-10	-6.2816e-11	-5.1715e-11	2.0036e-11	3.0596e-11	5.2013e-10	1.0037e-09	1.6568e-09	2.0903e-09	2.4774e-09	2.6632e-09	3.1795e-09	3.2732e-09	3.3699e-09	3.6769e-09	3.7741e-09	3.7635e-09	3.743e-09	3.7327e-09	3.5139e-09
-1.8655e-10	-6.3845e-10	-7.7735e-10	-1.3335e-09	-1.8195e-09	-1.8195e-09	-1.2615e-09	-1.0167e-09	-8.8836e-10	-8.5533e-10	-1.0779e-09	-1.3199e-09	-1.6565e-09	-1.8883e-09	-2.0521e-09	-2.3312e-09	-2.8863e-09	-3.1608e-09	-3.1219e-09	-3.1219e-09	-3.1219e-09	-2.3521e-09	-2.3128e-09	-2.3128e-09	-3.0753e-09	-3.3479e-09	-2.557e-09	-1.5016e-09	-1.2452e-09	-1.1472e-09	-7.6164e-10	-5.1092e-10	-4.7978e-10	-4.3782e-10	-5.1444e-11	9.2058e-12	1.2617e-10	8.2609e-10	1.6568e-09	2.0166e-09	2.3662e-09	2.6559e-09	2.7303e-09	3.0872e-09	3.2215e-09	3.3409e-09	3.3409e-09	3.3409e-09	3.3569e-09	3.3569e-09
-1.3451e-09	-7.3782e-10	-1.2772e-09	-1.9153e-09	-2.4425e-09	-2.6946e-09	-2.7038e-09	-1.8171e-09	-1.2615e-09	-1.0167e-09	-8.5533e-10	-1.0876e-09	-1.3199e-09	-1.6565e-09	-1.6565e-09	-1.4943e-09	-1.3088e-09	-1.3088e-09	-1.3551e-09	-1.3551e-09	-9.019e-10	-9.019e-10	-1.1334e-09	-1.5956e-09	-1.7819e-09	-1.5956e-09	-1.3273e-09	-1.2452e-09	-1.22e-09	-1.1472e-09	-1.1247e-09	-1.0424e-09	-1.0424e-09	-1.0424e-09	-1.0032e-09	-1.0032e-09	-6.0704e-10	-2.4368e-12	1.8493e-10	4.5569e-10	4.7654e-10	6.4332e-10	1.2485e-09	1.6449e-09	2.0207e-09	2.0415e-09	2.188e-09	2.2083e-09	2.188e-09	2.0426e-09
3.4116e-10	-7.3782e-10	-1.2772e-09	-1.9153e-09	-2.6946e-09	-2.9992e-09	-2.9992e-09	-2.7038e-09	-9.4711e-10	-8.315e-10	4.7897e-10	8.7699e-10	8.7943e-10	1.1764e-09	1.3722e-09	1.6719e-09	1.8209e-09	1.8041e-09	1.7239e-09	1.5623e-09	1.2328e-09	1.0598e-09	5.9025e-10	1.565e-10	1.565e-10	7.5e-10	7.5e-10	7.1805e-10	7.5542e-11	-9.8394e-10	-9.9964e-10	-1.0424e-09	-1.1247e-09	-1.4764e-09	-1.6974e-09	-2.4395e-09	-2.4655e-09	-2.4655e-09	-2.1677e-09	-1.4529e-09	-1.2593e-09	-6.4847e-10	-4.5488e-10	3.6552e-11	5.1444e-11	1.1128e-10	1.1128e-10	1.1128e-10	4.3673e-10	5.1904e-10
1.0262e-10	-3.8285e-10	-1.0733e-09	-1.7131e-09	-2.7704e-09	-3.0972e-09	-2.9992e-09	-2.7038e-09	-9.463e-10	4.7897e-10	9.1733e-10	1.099e-09	1.1764e-09	1.3722e-09	1.5116e-09	1.6719e-09	1.8209e-09	1.8041e-09	1.7239e-09	1.5899e-09	1.3749e-09	1.1532e-09	1.1407e-09	1.1407e-09	1.2555e-09	1.644e-09	1.7394e-09	1.7394e-09	1.7421e-09	1.5858e-09	1.307e-09	6.6905e-10	2.4585e-10	-1.4764e-09	-1.6974e-09	-2.485e-09	-2.5543e-09	-2.8037e-09	-3.2055e-09	-3.2055e-09	-3.2174e-09	-3.1476e-09	-3.1476e-09	-2.8573e-09	-2.4515e-09	-3.4386e-10	-1.1236e-10	1.1128e-10	4.3673e-10	5.1904e-10
4.1697e-11	-6.1652e-10	-1.2455e-09	-2.1856e-09	-3.0972e-09	-3.7495e-09	-3.111e-09	-1.6684e-09	9.0433e-11	9.1733e-10	9.3683e-10	1.0386e-09	1.099e-09	1.1764e-09	1.3094e-09	1.3722e-09	1.3876e-09	1.3876e-09	1.3876e-09	1.3982e-09	1.3749e-09	1.3416e-09	1.1532e-09	1.3416e-09	1.6535e-09	1.6565e-09	1.7394e-09	1.7394e-09	1.7421e-09	1.5858e-09	1.3649e-09	1.0205e-09	6.6905e-10	2.8782e-10	-2.5993e-11	-2.3556e-10	-2.4395e-09	-2.8037e-09	-3.2055e-09	-3.2174e-09	-3.3447e-09	-3.6609e-09	-3.3447e-09	-3.0547e-09	-2.6339e-09	-1.5977e-09	-3.4386e-10	2.7861e-10	5.908e-10	6.945e-10
-6.1652e-10	-1.2455e-09	-2.1068e-09	-2.5879e-09	-3.7519e-09	-4.1705e-09	-3.7663e-09	-1.6684e-09	9.0433e-11	7.2536e-10	9.3547e-10	9.3683e-10	1.0378e-09	1.0386e-09	1.1396e-09	1.1396e-09	1.0346e-09	1.0335e-09	1.0335e-09	1.3749e-09	1.4467e-09	1.4467e-09	1.4467e-09	1.6565e-09	1.6565e-09	1.6516e-09	1.644e-09	1.5455e-09	1.4402e-09	1.307e-09	1.1699e-09	1.0671e-09	9.6661e-10	6.547e-10	2.4585e-10	3.0867e-11	-2.3556e-10	-6.9639e-10	-1.2173e-09	-2.3245e-09	-3.6609e-09	-3.8903e-09	-3.6609e-09	-2.8492e-09	-1.5977e-09	-3.4386e-10	2.5181e-10	3.574e-10	6.8881e-10	9.0271e-10
-1.7954e-09	-2.0388e-09	-2.2091e-09	-3.7519e-09	-4.438e-09	-4.3939e-09	-4.1716e-09	-3.7663e-09	-1.203e-09	3.13e-10	7.2536e-10	7.2536e-10	5.1959e-10	5.1959e-10	4.167e-10	3.6282e-10	3.6282e-10	1.0324e-09	1.0335e-09	1.4475e-09	1.7819e-09	1.8236e-09	1.8236e-09	1.7892e-09	1.7567e-09	1.6508e-09	1.5455e-09	1.3757e-09	1.3018e-09	1.1976e-09	1.1976e-09	1.0698e-09	1.0205e-09	8.1092e-10	4.9711e-10	2.3881e-10	-2.5993e-11	-2.8024e-10	-6.8177e-10	-1.2035e-09	-2.3245e-09	-3.8903e-09	-3.6038e-09	-2.8492e-09	-1.7261e-09	-6.8285e-10	-1.3836e-10	2.5587e-10	5.908e-10	9.0271e-10
-2.0388e-09	-2.4561e-09	-2.9012e-09	-3.7083e-09	-4.438e-09	-4.438e-09	-4.3335e-09	-3.7663e-09	-2.6989e-09	-7.1859e-10	1.5352e-10	2.1931e-10	4.167e-10	5.1959e-10	4.167e-10	3.6282e-10	3.6282e-10	9.4414e-10	1.3587e-09	1.5661e-09	1.7819e-09	1.8236e-09	1.8236e-09	1.7892e-09	1.7691e-09	1.6148e-09	1.4524e-09	1.3744e-09	1.2425e-09	1.1976e-09	1.3018e-09	1.3018e-09	1.0698e-09	9.6661e-10	7.1183e-10	4.6652e-10	1.5325e-10	-1.5975e-10	-3.685e-10	-6.9639e-10	-1.2173e-09	-2.155e-09	-3.2908e-09	-3.2908e-09	-2.537e-09	-1.5994e-09	-2.4422e-10	4.7383e-11	3.574e-10	6.7148e-10
-3.0033e-09	-2.4561e-09	-2.9001e-09	-3.3206e-09	-3.4243e-09	-3.7392e-09	-3.7392e-09	-3.4262e-09	-2.9066e-09	-2.3867e-09	-1.203e-09	4.9549e-11	4.9549e-11	2.583e-10	3.3953e-10	6.5361e-10	7.6056e-10	9.4414e-10	1.1515e-09	1.4063e-09	1.5639e-09	1.5639e-09	1.666e-09	1.6671e-09	1.666e-09	1.6633e-09	1.6059e-09	1.4524e-09	1.3454e-09	1.3454e-09	1.3454e-09	1.3427e-09	1.1946e-09	1.0273e-09	8.843e-10	6.7554e-10	3.6336e-10	5.1173e-11	-2.6128e-10	-5.4585e-10	-8.8619e-10	-1.3833e-09	-1.9281e-09	-3.1795e-09	-3.1795e-09	-2.6651e-09	-1.7261e-09	-6.8285e-10	-3.7094e-11	2.5587e-10
-1.3495e-09	-1.5569e-09	-1.9727e-09	-2.2841e-09	-2.5955e-09	-2.8029e-09	-2.9066e-09	-2.9066e-09	-2.6729e-09	-2.5885e-09	-1.751e-09	-1.0901e-09	-9.9017e-10	-3.9233e-10	3.3953e-10	6.5361e-10	7.5948e-10	7.6056e-10	8.6589e-10	8.6724e-10	8.6832e-10	1.1824e-09	1.2877e-09	1.2888e-09	1.6029e-09	1.6029e-09	1.5577e-09	1.4748e-09	1.4524e-09	1.3744e-09	1.3454e-09	1.3413e-09	1.2815e-09	1.0803e-09	9.2166e-10	7.7491e-10	4.6516e-10	1.8872e-10	-4.9549e-11	-4.63e-10	-6.6823e-10	-1.0822e-09	-1.4071e-09	-1.9281e-09	-3.1795e-09	-3.1795e-09	-2.8357e-09	-1.9251e-09	-1.2986e-09	-4.6327e-10
-2.0469e-10	-3.0433e-10	-6.1273e-10	-9.2112e-10	-1.4383e-09	-1.6424e-09	-2.2641e-09	-2.4682e-09	-2.5885e-09	-2.2741e-09	-1.8146e-09	-1.751e-09	-1.19e-09	-6.6417e-10	-4.3782e-10	-2.3421e-10	-2.1904e-10	-1.2563e-10	-1.7329e-11	2.0794e-10	4.213e-10	7.3917e-10	1.0419e-09	1.1502e-09	1.2585e-09	1.3887e-09	1.471e-09	1.471e-09	1.4028e-09	1.4001e-09	1.4001e-09	1.2815e-09	1.1946e-09	1.1031e-09	8.8322e-10	7.7491e-10	4.6516e-10	2.5993e-10	-1.787e-11	-3.2654e-10	-6.3547e-10	-1.0484e-09	-1.2875e-09	-1.5972e-09	-2.3242e-09	-3.1145e-09	-2.8649e-09	-2.38e-09	-1.9977e-09	-1.7421e-09
3.1868e-10	2.1959e-10	2.1931e-11	1.6246e-11	-7.7437e-11	-3.8529e-10	-5.8863e-10	-1.0007e-09	-1.5171e-09	-1.6162e-09	-1.6162e-09	-1.4892e-09	-1.19e-09	-8.4558e-10	-5.5235e-10	-3.287e-10	-2.1904e-10	-1.3403e-10	-1.7329e-11	2.0794e-10	4.213e-10	7.3917e-10	8.4856e-10	1.0132e-09	1.0616e-09	1.1754e-09	1.2585e-09	1.3887e-09	1.3782e-09	1.3782e-09	1.3782e-09	1.2853e-09	1.2033e-09	1.0939e-09	8.7563e-10	6.9964e-10	4.6516e-10	2.5993e-10	-1.787e-11	-3.2654e-10	-6.1841e-10	-8.1986e-10	-1.0822e-09	-1.431e-09	-1.7662e-09	-2.3881e-09	-2.9813e-09	-2.9813e-09	-2.38e-09	-2.0591e-09
1.0189e-09	9.2383e-10	7.2428e-10	5.2527e-10	4.3024e-10	2.3069e-10	3.0867e-11	-2.732e-10	-4.7247e-10	-8.4991e-10	-1.0809e-09	-1.4805e-09	-9.4441e-10	-6.1164e-10	-4.1995e-10	-2.3421e-10	-1.9386e-10	2.3231e-10	5.537e-10	6.9856e-10	7.3917e-10	7.8791e-10	8.4856e-10	9.352e-10	1.0132e-09	9.1706e-10	1.0294e-09	1.3887e-09	1.3982e-09	1.4071e-09	1.4169e-09	1.4071e-09	1.2033e-09	1.1077e-09	1.053e-09	7.9928e-10	6.5334e-10	3.9098e-10	1.8655e-10	-1.787e-11	-3.2654e-10	-6.1841e-10	-8.1986e-10	-1.021e-09	-1.431e-09	-1.7662e-09	-2.38e-09	-2.9813e-09	-2.9599e-09	-2.9526e-09
1.3438e-09	9.2383e-10	7.2428e-10	6.4197e-10	5.5397e-10	4.3024e-10	1.6354e-10	-3.4928e-11	-3.3791e-10	-7.7654e-10	-9.4441e-10	-1.1218e-09	-9.4441e-10	-8.4558e-10	-4.1995e-10	-1.9386e-10	2.2581e-10	5.537e-10	5.7482e-10	7.7085e-10	7.7085e-10	8.093e-10	9.352e-10	9.4468e-10	1.0132e-09	9.1706e-10	1.0294e-09	1.3484e-09	1.3749e-09	1.3749e-09	1.4169e-09	1.3987e-09	1.1396e-09	1.1088e-09	1.053e-09	9.2924e-10	6.9233e-10	5.5722e-10	3.463e-10	4.7654e-11	-1.4702e-10	-4.1724e-10	-5.4802e-10	-8.5235e-10	-1.03e-09	-1.4334e-09	-2.1501e-09	-2.749e-09	-2.9599e-09	-2.9526e-09
5.9188e-10	9.2952e-10	9.574e-10	9.574e-10	7.5894e-10	5.5397e-10	3.5253e-10	4.9549e-11	-2.5397e-10	-5.5695e-10	-8.6047e-10	-9.4441e-10	-9.3439e-10	-6.1164e-10	-2.0605e-10	-7.0397e-11	4.4784e-10	5.6995e-10	6.9856e-10	8.093e-10	8.093e-10	9.352e-10	9.4468e-10	1.1838e-09	1.2728e-09	1.5737e-09	1.5737e-09	1.4377e-09	1.4079e-09	1.3484e-09	1.2005e-09	9.7527e-10	1.0178e-09	1.1088e-09	1.1088e-09	1.053e-09	9.482e-10	7.3511e-10	5.5722e-10	3.463e-10	6.1192e-11	-1.657e-10	-4.7058e-10	-8.5235e-10	-1.03e-09	-1.4334e-09	-2.107e-09	-2.6583e-09	-2.749e-09	-2.4726e-09
9.2004e-10	7.7816e-10	8.7672e-10	7.8872e-10	7.6029e-10	5.5397e-10	1.741e-10	4.9549e-11	-2.5397e-10	-5.5695e-10	-9.5524e-10	-1.1218e-09	-8.6507e-10	-5.361e-10	-1.0289e-10	1.1697e-10	4.3538e-10	5.5424e-10	7.7031e-10	9.88e-10	1.082e-09	1.1109e-09	1.3286e-09	1.4101e-09	1.5737e-09	1.7732e-09	1.6313e-09	1.6313e-09	1.4402e-09	1.2959e-09	1.1545e-09	9.6065e-10	9.7527e-10	1.0191e-09	1.2355e-09	1.2355e-09	1.0622e-09	7.5379e-10	6.4495e-10	3.463e-10	4.7654e-11	-1.657e-10	-5.361e-10	-8.7997e-10	-1.1843e-09	-1.7172e-09	-2.1501e-09	-2.6583e-09	-2.749e-09	-2.1114e-09
7.6706e-10	9.019e-10	8.8782e-10	7.8872e-10	7.6029e-10	3.5253e-10	7.5e-11	-2.3258e-10	-5.4043e-10	-8.6047e-10	-9.5524e-10	-8.6047e-10	-5.7563e-10	-2.0605e-10	1.1182e-10	3.5876e-10	4.6002e-10	7.7031e-10	9.6715e-10	1.082e-09	1.2883e-09	1.3286e-09	1.4954e-09	1.7732e-09	1.9097e-09	2.0415e-09	1.8425e-09	1.7913e-09	1.644e-09	1.4959e-09	1.2959e-09	1.2005e-09	1.0327e-09	1.3557e-09	1.3557e-09	1.2661e-09	1.0622e-09	9.482e-10	7.4161e-10	4.435e-10	2.1607e-10	-1.657e-10	-5.8349e-10	-8.7997e-10	-1.3042e-09	-1.7732e-09	-2.234e-09	-2.9337e-09	-3.7603e-09	-3.7603e-09
1.0078e-09	7.6706e-10	5.8728e-10	6.3899e-11	-2.5262e-10	-3.5524e-10	-6.7175e-10	-1.0909e-09	-1.5098e-09	-1.5098e-09	-1.161e-09	-1.0351e-09	-5.7563e-10	-1.0018e-10	1.1697e-10	4.3538e-10	5.6589e-10	8.7428e-10	1.0768e-09	1.2883e-09	1.2956e-09	1.614e-09	1.6411e-09	1.95e-09	2.221e-09	2.4268e-09	2.3478e-09	2.1125e-09	2.005e-09	2.0039e-09	2.0039e-09	2.0023e-09	1.6876e-09	1.582e-09	1.569e-09	1.2661e-09	1.0622e-09	7.5379e-10	5.4991e-10	4.2617e-10	2.1607e-10	-1.0533e-10	-5.8349e-10	-9.4739e-10	-1.4588e-09	-1.7732e-09	-2.234e-09	-2.736e-09	-3.7852e-09	-3.864e-09
3.7148e-10	1.5866e-10	-1.5866e-10	-7.8926e-10	-7.9332e-10	-1.0061e-09	-1.532e-09	-1.745e-09	-2.2709e-09	-2.3832e-09	-2.3832e-09	-1.8466e-09	-1.0351e-09	-2.6426e-10	4.7383e-11	4.1751e-10	5.6589e-10	7.7139e-10	8.7428e-10	1.2899e-09	1.4954e-09	1.7496e-09	1.95e-09	2.3589e-09	2.442e-09	2.4636e-09	2.442e-09	2.4268e-09	2.3437e-09	2.3437e-09	2.4068e-09	2.4068e-09	2.3283e-09	2.1157e-09	1.695e-09	1.3722e-09	1.1653e-09	9.5172e-10	6.7609e-10	4.2617e-10	2.1607e-10	-1.0533e-10	-6.2139e-10	-9.4739e-10	-1.4732e-09	-1.894e-09	-2.3962e-09	-3.0279e-09	-3.5743e-09	-3.864e-09
-5.0388e-10	-7.2022e-10	-1.0411e-09	-1.0484e-09	-1.682e-09	-1.6898e-09	-1.745e-09	-2.0486e-09	-2.2709e-09	-2.3832e-09	-2.3832e-09	-1.8466e-09	-1.0351e-09	-7.0397e-10	-7.0397e-10	-6.482e-10	-6.3114e-10	-4.5569e-10	1.3836e-10	7.1101e-10	1.33e-09	1.6411e-09	1.95e-09	2.3589e-09	2.442e-09	2.4636e-09	2.442e-09	2.3478e-09	2.3437e-09	2.3437e-09	2.4068e-09	2.4068e-09	2.3283e-09	2.1157e-09	1.695e-09	1.575e-09	1.3362e-09	1.1128e-09	7.4432e-10	5.3204e-10	2.5181e-11	-1.0533e-10	-6.3006e-10	-9.4739e-10	-1.6527e-09	-2.0155e-09	-2.1062e-09	-2.3962e-09	-3.2375e-09	-3.5635e-09
-1.6335e-09	-1.6335e-09	-1.5054e-09	-1.5054e-09	-1.682e-09	-1.6898e-09	-1.6898e-09	-1.5436e-09	-1.3684e-09	-1.3519e-09	-1.2807e-09	-6.8746e-10	-6.8746e-10	-6.8746e-10	-7.0397e-10	-6.482e-10	-6.3114e-10	-4.5569e-10	1.3836e-10	7.1101e-10	1.1499e-09	1.33e-09	1.4469e-09	1.7442e-09	2.0415e-09	2.1146e-09	2.2346e-09	2.1883e-09	2.1883e-09	2.1728e-09	1.9487e-09	1.725e-09	1.7096e-09	1.5902e-09	1.575e-09	1.5601e-09	1.3362e-09	9.9585e-10	6.7609e-10	2.6697e-10	2.5181e-11	-2.0686e-10	-7.0072e-10	-9.7473e-10	-1.3248e-09	-1.865e-09	-2.0767e-09	-2.1964e-09	-2.1964e-09	-2.1769e-09
-2.5053e-09	-2.3981e-09	-2.3391e-09	-2.1463e-09	-1.7448e-09	-1.4477e-09	-1.0459e-09	-1.0459e-09	-7.4865e-10	-4.2428e-10	-2.537e-10	1.1264e-10	1.1264e-10	-7.0397e-12	-2.2744e-11	-1.4242e-10	-1.4242e-10	3.4874e-10	8.5533e-10	1.3508e-09	1.3508e-09	1.3508e-09	1.4469e-09	1.705e-09	1.705e-09	1.3771e-09	1.2579e-09	8.1309e-10	7.7383e-10	7.7383e-10	7.1507e-10	9.0379e-10	7.8006e-10	8.6535e-10	7.8006e-10	5.3285e-10	5.1363e-10	4.9468e-10	2.6697e-10	2.5181e-11	-2.0686e-10	-6.3006e-10	-9.3899e-10	-1.0974e-09	-1.2033e-09	-1.3248e-09	-1.3248e-09	-1.731e-09	-1.0151e-09	-5.2175e-10
-4.2894e-09	-2.9488e-09	-2.423e-09	-1.7448e-09	-1.4477e-09	-9.3601e-10	-7.4865e-10	-5.4856e-10	-4.2617e-10	-2.778e-10	-2.3502e-10	1.2807e-10	2.4314e-10	2.6941e-10	2.6941e-10	4.102e-10	5.713e-10	1.0156e-09	1.6844e-09	2.0177e-09	2.0624e-09	2.0624e-09	2.0475e-09	2.0326e-09	1.705e-09	1.3771e-09	1.2579e-09	8.1309e-10	7.7383e-10	6.4955e-10	5.9269e-10	3.7879e-10	-1.4838e-10	-2.5776e-10	-8.889e-10	-1.4158e-09	-1.3224e-09	-1.1962e-09	-8.0686e-10	-6.0731e-10	-6.0217e-10	-6.0731e-10	-7.4729e-10	-9.7473e-10	-1.0974e-09	-1.0974e-09	5.5695e-10	1.1691e-09	1.5433e-09	1.5433e-09
-4.3497e-09	-3.5147e-09	-2.993e-09	-2.3391e-09	-2.1463e-09	-1.6608e-09	-1.0459e-09	-1.0459e-09	-7.4865e-10	-6.4684e-10	-2.583e-10	-2.3502e-10	-7.0397e-12	-7.0397e-12	-7.0397e-12	1.3809e-10	5.713e-10	9.8286e-10	1.7074e-09	2.286e-09	2.5378e-09	2.5378e-09	2.5145e-09	2.3987e-09	2.2887e-09	1.9706e-09	1.7039e-09	1.5994e-09	1.2295e-09	8.0686e-10	5.9269e-10	3.7879e-10	-1.4838e-10	-2.5776e-10	-8.889e-10	-1.4158e-09	-1.3224e-09	-1.1962e-09	-8.0686e-10	-6.0731e-10	-6.0217e-10	-3.046e-10	-1.9522e-10	4.519e-10	5.2527e-10	8.3313e-10	1.3446e-09	1.3906e-09	1.5433e-09	1.5433e-09
-2.889e-09	-2.9932e-09	-2.993e-09	-2.3654e-09	-2.3654e-09	-2.3654e-09	-2.367e-09	-2.3667e-09	-1.6362e-09	-1.532e-09	-1.5317e-09	-1.1158e-09	-1.0097e-09	-1.7681e-10	2.6941e-10	7.8547e-10	1.2858e-09	2.0131e-09	2.4301e-09	2.7341e-09	2.7341e-09	2.7341e-09	2.6423e-09	2.533e-09	2.4282e-09	2.2887e-09	2.1146e-09	1.9059e-09	1.6522e-09	1.3906e-09	1.2864e-09	1.1821e-09	1.0779e-09	9.7338e-10	7.5623e-10	3.4738e-10	-1.741e-10	-1.741e-10	-1.741e-10	3.4657e-11	2.4341e-10	2.4341e-10	4.5217e-10	5.4639e-10	5.5641e-10	1.0673e-09	1.3446e-09	1.3446e-09	1.2866e-09	1.1821e-09
-6.9423e-10	-1.2165e-09	-1.3998e-09	-2.1563e-09	-2.3654e-09	-2.4712e-09	-3.2004e-09	-3.4094e-09	-2.9927e-09	-2.3672e-09	-2.0775e-09	-1.4274e-09	-1.0097e-09	-1.7681e-10	3.4386e-10	8.732e-10	1.5961e-09	2.0131e-09	2.2654e-09	2.4812e-09	2.6423e-09	2.6973e-09	2.6426e-09	2.6069e-09	2.4282e-09	2.3296e-09	2.217e-09	1.9121e-09	1.8135e-09	1.8011e-09	1.6963e-09	1.5918e-09	1.3828e-09	1.174e-09	8.0388e-10	6.019e-10	2.3448e-10	-4.3321e-12	3.4657e-11	1.0641e-10	2.4341e-10	2.4341e-10	4.519e-10	4.5217e-10	5.4639e-10	5.6859e-10	1.0673e-09	1.0673e-09	1.1713e-09	1.0671e-09
3.509e-10	-2.9323e-10	-5.9405e-10	-1.2171e-09	-2.1563e-09	-2.658e-09	-3.4097e-09	-4.0898e-09	-3.1283e-09	-2.7842e-09	-2.0775e-09	-8.1823e-10	-3.8773e-10	-1.5704e-10	3.4386e-10	8.732e-10	1.5961e-09	1.7293e-09	2.2584e-09	2.2654e-09	2.4812e-09	2.5998e-09	2.6069e-09	2.533e-09	2.4119e-09	2.3144e-09	2.217e-09	1.9107e-09	1.8135e-09	1.8011e-09	1.6963e-09	1.5918e-09	1.3828e-09	1.174e-09	8.9026e-10	6.019e-10	2.3448e-10	1.8005e-10	-4.3321e-12	8.6643e-12	1.0641e-10	1.194e-10	2.3015e-10	2.3637e-10	4.5136e-10	4.5785e-10	4.5785e-10	3.7256e-10	3.7256e-10	3.7879e-10
-2.1228e-10	-2.9323e-10	-5.9405e-10	-1.0519e-09	-1.3998e-09	-2.6367e-09	-4.0273e-09	-4.0898e-09	-3.1283e-09	-2.0775e-09	-1.0476e-09	-7.2293e-10	-5.0307e-10	-2.7238e-10	-1.5704e-10	-1.4594e-10	1.7816e-10	8.1498e-10	9.306e-10	1.2544e-09	1.3695e-09	1.6931e-09	1.8081e-09	1.934e-09	1.934e-09	1.8506e-09	1.8401e-09	1.6527e-09	1.35e-09	1.2663e-09	1.2561e-09	1.1727e-09	1.0784e-09	8.9026e-10	6.6417e-10	4.7789e-10	3.8475e-10	-4.3321e-12	-1.083e-11	-3.1164e-10	-3.1219e-10	-4.9062e-10	-4.9062e-10	-4.9062e-10	-2.5803e-10	-2.5803e-10	-4.343e-10	-4.4486e-10	-5.2771e-10	-5.2771e-10
-4.6435e-10	-4.6435e-10	-6.6011e-10	-1.0519e-09	-1.3524e-09	-2.0797e-09	-2.8922e-09	-3.9425e-09	-3.9425e-09	-2.6583e-09	-1.1729e-09	-7.4323e-10	-6.1462e-10	-4.9793e-10	-3.3412e-10	-1.6083e-10	-1.1778e-10	3.0704e-10	8.0226e-10	8.4368e-10	1.0673e-09	1.1632e-09	1.2831e-09	1.2977e-09	1.2977e-09	1.291e-09	1.1033e-09	1.1033e-09	1.0135e-09	1.2292e-09	1.2292e-09	1.1727e-09	1.0784e-09	9.8448e-10	8.9026e-10	5.8701e-10	4.7789e-10	3.5307e-10	-1.2292e-10	-3.1219e-10	-3.9612e-10	-5.7211e-10	-4.9062e-10	-4.9062e-10	-2.5803e-10	-2.5803e-10	-4.343e-10	-4.4486e-10	-5.2771e-10	-5.3719e-10
-2.4152e-10	-5.4639e-10	-8.5154e-10	-1.0519e-09	-1.3654e-09	-2.0702e-09	-2.3848e-09	-3.9425e-09	-4.0273e-09	-3.854e-09	-3.1172e-09	-1.862e-09	-1.1913e-09	-8.7076e-10	-6.1462e-10	-3.4143e-10	-1.7274e-10	-1.1778e-10	3.0704e-10	6.0569e-10	8.2636e-10	1.0598e-09	1.151e-09	1.1862e-09	1.0939e-09	1.0939e-09	9.0163e-10	1.0129e-09	1.0129e-09	1.1079e-09	1.2363e-09	1.3478e-09	1.4662e-09	1.4662e-09	1.2644e-09	1.0627e-09	7.6354e-10	6.5226e-10	3.9585e-10	-1.0289e-11	-2.6589e-10	6.0108e-11	6.0108e-11	-2.3827e-11	-3.0596e-11	-1.2157e-10	-2.1904e-10	-4.1453e-10	-4.343e-10	-6.1029e-10
-2.2473e-11	-3.3195e-10	-6.4143e-10	-9.5145e-10	-1.3654e-09	-1.7797e-09	-2.142e-09	-3.613e-09	-4.1399e-09	-4.1399e-09	-3.9192e-09	-3.1172e-09	-2.1376e-09	-1.6503e-09	-1.4383e-09	-1.2265e-09	-1.0118e-09	-9.1029e-10	-6.9233e-10	-5.9134e-10	-4.7789e-10	-5.7672e-11	2.8213e-10	4.8141e-10	8.8782e-10	8.9323e-10	9.0163e-10	1.1033e-09	1.2292e-09	1.4239e-09	1.8441e-09	1.8441e-09	1.7486e-09	1.7459e-09	1.647e-09	1.3397e-09	1.337e-09	1.3397e-09	1.2439e-09	1.2439e-09	1.1339e-09	8.3231e-10	7.3078e-10	5.9973e-10	2.824e-10	1.1643e-11	-1.2157e-10	-2.1904e-10	-4.2103e-10	-5.6914e-10
2.8998e-10	-4.2536e-10	-8.5316e-10	-9.5145e-10	-1.3654e-09	-1.7797e-09	-2.5654e-09	-2.5968e-09	-3.613e-09	-3.613e-09	-3.4335e-09	-3.007e-09	-1.862e-09	-1.862e-09	-1.9286e-09	-1.9389e-09	-2.0529e-09	-2.0529e-09	-1.8896e-09	-1.6857e-09	-1.0646e-09	-5.4775e-10	-4.7789e-10	2.5803e-10	4.8141e-10	8.9026e-10	1.2068e-09	1.3064e-09	1.8038e-09	1.9186e-09	2.0978e-09	2.2224e-09	2.3172e-09	2.3172e-09	2.2086e-09	1.891e-09	1.6779e-09	1.6733e-09	1.4559e-09	1.4496e-09	1.2439e-09	1.1339e-09	8.3231e-10	6.2897e-10	3.1868e-10	1.1318e-10	-3.4928e-11	-1.9413e-10	-4.6056e-10	-6.0596e-10
-4.2536e-10	7.5813e-11	-4.5108e-10	-8.6399e-10	-9.8367e-10	-1.4063e-09	-2.142e-09	-2.576e-09	-2.5866e-09	-1.9814e-09	-1.7829e-09	-1.376e-09	-1.376e-09	-1.7096e-09	-1.9286e-09	-1.9389e-09	-2.0529e-09	-2.0529e-09	-1.8896e-09	-1.6857e-09	-1.6351e-09	-1.6351e-09	-1.2875e-09	-4.4946e-11	4.8141e-10	1.3064e-09	1.3963e-09	1.819e-09	1.8531e-09	1.9384e-09	2.0978e-09	2.2224e-09	2.3172e-09	2.3172e-09	2.2086e-09	1.8913e-09	1.6779e-09	1.6733e-09	1.4559e-09	1.3557e-09	1.1537e-09	1.0254e-09	8.1255e-10	5.9973e-10	1.8845e-10	-3.4928e-11	-3.5226e-10	-4.6056e-10	-5.6914e-10	-8.9784e-10
1.2994e-09	1.184e-09	5.4693e-10	-1.944e-10	-2.0551e-10	-6.3385e-10	-8.6399e-10	-8.6399e-10	-4.5731e-10	-2.7022e-10	-2.5939e-10	2.4125e-10	4.3917e-10	6.2735e-10	7.2103e-10	6.2735e-10	3.9774e-10	1.7897e-10	-3.5307e-10	-1.3021e-09	-1.3121e-09	-1.6351e-09	-1.4675e-09	-2.9892e-10	8.8457e-10	1.3963e-09	1.7315e-09	1.8038e-09	1.8433e-09	1.8433e-09	1.8244e-09	1.8244e-09	1.9099e-09	1.9099e-09	1.8913e-09	1.6733e-09	1.5598e-09	1.1334e-09	1.0199e-09	9.065e-10	7.9332e-10	5.7563e-10	3.5794e-10	3.6282e-11	-3.8989e-10	-6.0731e-10	-1.0332e-09	-1.2504e-09	-1.3633e-09	-1.7892e-09
2.6643e-09	2.5519e-09	2.4395e-09	2.1108e-09	2.0144e-09	1.7897e-09	1.4689e-09	1.4613e-09	1.4456e-09	1.3495e-09	1.3264e-09	1.3264e-09	1.3264e-09	1.3113e-09	1.0949e-09	1.0879e-09	8.7157e-10	6.5551e-10	4.3944e-10	2.2338e-10	-9.6932e-11	-8.3448e-10	-5.4314e-10	-2.9892e-10	5.9296e-10	1.3606e-09	1.7288e-09	1.7288e-09	1.7288e-09	1.7172e-09	1.81e-09	1.8149e-09	1.81e-09	1.4805e-09	1.3817e-09	1.2661e-09	9.4739e-10	6.2924e-10	6.2356e-10	-1.2184e-11	-3.3195e-10	-4.4242e-10	-5.5993e-10	-7.7491e-10	-1.0944e-09	-1.5176e-09	-1.8371e-09	-2.2608e-09	-2.4512e-09	-2.5608e-09
4.0849e-09	3.7587e-09	3.544e-09	3.544e-09	3.4332e-09	3.114e-09	2.8987e-09	2.8928e-09	2.5736e-09	2.4628e-09	2.0394e-09	1.9227e-09	1.9227e-09	2.0147e-09	2.0147e-09	1.9042e-09	1.6895e-09	1.5793e-09	1.3646e-09	1.0457e-09	7.2645e-10	2.8809e-10	-2.87e-11	-2.87e-11	-2.7347e-11	5.9296e-10	1.1088e-09	1.4253e-09	1.5157e-09	1.5089e-09	1.5089e-09	1.1756e-09	1.3817e-09	1.3817e-09	1.2796e-09	1.2661e-09	9.4657e-10	6.2924e-10	5.334e-10	-1.2184e-11	-3.4468e-10	-6.3953e-10	-1.047e-09	-1.1475e-09	-1.3641e-09	-1.5176e-09	-1.8371e-09	-2.2608e-09	-2.4512e-09	-2.5608e-09
3.8226e-09	3.7587e-09	3.7389e-09	3.7389e-09	3.6972e-09	3.5201e-09	3.4132e-09	3.2713e-09	3.0544e-09	2.9886e-09	2.7774e-09	2.7328e-09	2.52e-09	2.4117e-09	2.4073e-09	2.4073e-09	2.4033e-09	2.0821e-09	1.9237e-09	1.3993e-09	1.0457e-09	7.2645e-10	2.4693e-10	-3.8123e-10	-5.4314e-10	-5.5479e-10	-4.6246e-10	1.2888e-10	7.8168e-10	8.8971e-10	9.861e-10	9.861e-10	1.3817e-09	1.3817e-09	1.2796e-09	1.2661e-09	8.5452e-10	6.2924e-10	5.334e-10	-1.0289e-10	-6.3953e-10	-9.4441e-10	-1.0622e-09	-1.5747e-09	-1.5747e-09	-1.3706e-09	-1.3706e-09	-1.5839e-09	-2.009e-09	-2.009e-09
3.3265e-09	3.5055e-09	3.5326e-09	3.7338e-09	3.6972e-09	3.5201e-09	3.4132e-09	3.3062e-09	3.2713e-09	3.1627e-09	2.9908e-09	2.9886e-09	2.8089e-09	2.8089e-09	2.6039e-09	2.5037e-09	2.4033e-09	2.0886e-09	1.9237e-09	1.3993e-09	9.5118e-10	3.287e-10	1.9495e-11	-3.945e-10	-8.0118e-10	-8.0118e-10	-7.037e-10	-7.0127e-10	-4.6246e-10	5.4179e-10	5.4368e-10	5.4179e-10	6.3926e-10	4.3267e-10	5.2988e-10	3.2356e-10	2.1471e-10	2.1255e-10	1.7924e-10	-1.0289e-10	-8.3529e-10	-9.5632e-10	-1.0508e-09	-1.1475e-09	-1.3641e-09	-1.2672e-09	-1.1591e-09	-7.4892e-10	2.9215e-10	9.1598e-10
3.1798e-09	3.1833e-09	3.2911e-09	3.3991e-09	3.4026e-09	3.4026e-09	3.205e-09	3.205e-09	3.205e-09	2.9908e-09	2.9886e-09	2.9886e-09	2.8089e-09	2.8089e-09	2.6039e-09	2.2941e-09	2.0886e-09	1.7792e-09	1.3652e-09	9.5118e-10	3.287e-10	1.9495e-11	-3.945e-10	-9.8286e-10	-1.5355e-09	-1.9072e-09	-2.5757e-09	-2.5692e-09	-2.2527e-09	-2.1422e-09	-1.9365e-09	-2.1422e-09	-2.2367e-09	-2.2367e-09	-2.2367e-09	-2.227e-09	-2.0226e-09	-9.7202e-10	-6.5226e-10	-6.2897e-10	-6.5226e-10	-9.4441e-10	-9.5632e-10	-9.5632e-10	4.0641e-10	1.4524e-09	1.7686e-09	1.7686e-09	1.5999e-09	1.5999e-09
2.6036e-09	2.6117e-09	2.6196e-09	2.732e-09	2.8443e-09	2.8522e-09	2.8679e-09	2.873e-09	2.873e-09	2.6767e-09	2.6748e-09	2.4818e-09	2.0718e-09	1.6698e-09	1.6698e-09	1.6698e-09	1.2674e-09	1.1708e-09	7.611e-10	1.4242e-10	1.9495e-11	-4.9007e-10	-1.0059e-09	-1.5355e-09	-1.9072e-09	-2.6302e-09	-3.0691e-09	-3.8678e-09	-3.9647e-09	-3.8461e-09	-3.4516e-09	-3.1086e-09	-2.8928e-09	-2.8855e-09	-2.8714e-09	-2.8026e-09	-2.752e-09	-2.0226e-09	-9.7202e-10	-2.3475e-10	3.6823e-11	4.0451e-10	7.2455e-10	9.398e-10	1.4524e-09	1.5249e-09	1.7686e-09	1.7686e-09	1.6454e-09	1.552e-09
1.9939e-09	2.0001e-09	2.0066e-09	2.1173e-09	2.2281e-09	2.4431e-09	2.6583e-09	2.6705e-09	2.6748e-09	2.5782e-09	2.057e-09	1.8544e-09	1.5477e-09	1.2409e-09	1.0381e-09	5.2256e-10	3.2031e-10	2.2202e-10	2.5181e-11	-1.8899e-10	-5.7266e-10	-1.0059e-09	-1.6013e-09	-1.9072e-09	-2.5232e-09	-3.0691e-09	-3.8434e-09	-3.9793e-09	-4.6422e-09	-4.526e-09	-4.0619e-09	-3.6661e-09	-3.4457e-09	-3.2315e-09	-3.0171e-09	-2.9017e-09	-2.8026e-09	-2.0226e-09	-9.7202e-10	3.6823e-11	4.0451e-10	7.2455e-10	1.1312e-09	1.4096e-09	1.4667e-09	1.4686e-09	1.5357e-09	1.5466e-09	1.5466e-09	1.4526e-09
1.1496e-09	1.2672e-09	1.3849e-09	1.7107e-09	1.7237e-09	2.0499e-09	2.0626e-09	2.0886e-09	2.0886e-09	1.9765e-09	1.6841e-09	1.4881e-09	1.1878e-09	8.8755e-10	5.7509e-10	3.7608e-10	9.0704e-11	-1.8899e-10	-2.2987e-10	-6.3764e-10	-1.0059e-09	-1.3394e-09	-1.8287e-09	-2.1181e-09	-2.563e-09	-3.0691e-09	-3.3764e-09	-4.6224e-09	-4.8217e-09	-4.8195e-09	-4.526e-09	-4.0852e-09	-3.8461e-09	-3.6282e-09	-3.6192e-09	-3.2884e-09	-3.0994e-09	-2.2698e-09	-1.0124e-09	3.6823e-11	5.0307e-10	9.287e-10	1.2466e-09	1.4096e-09	1.4261e-09	1.389e-09	1.3806e-09	1.3135e-09	1.3099e-09	1.3135e-09
8.51e-10	1.2672e-09	1.3849e-09	1.7107e-09	1.7237e-09	2.0499e-09	2.0626e-09	2.0626e-09	1.9665e-09	1.7778e-09	1.5791e-09	1.2715e-09	9.6255e-10	7.5758e-10	4.9549e-10	9.0704e-11	-1.0533e-10	-2.7347e-10	-5.7536e-10	-7.8006e-10	-1.0359e-09	-1.3394e-09	-1.8517e-09	-2.2297e-09	-2.6434e-09	-3.2748e-09	-3.7874e-09	-4.8217e-09	-4.9243e-09	-4.8217e-09	-4.526e-09	-4.0852e-09	-3.8461e-09	-3.7487e-09	-3.6328e-09	-3.6192e-09	-3.2884e-09	-1.9403e-09	-5.0632e-11	3.2735e-10	9.287e-10	1.1312e-09	1.3633e-09	1.4667e-09	1.4667e-09	1.389e-09	1.3806e-09	1.3135e-09	1.3099e-09	1.3135e-09
1.5395e-09	1.2718e-09	1.3776e-09	1.275e-09	1.3776e-09	1.6329e-09	1.7475e-09	1.8856e-09	1.8856e-09	1.5807e-09	1.2764e-09	1.0773e-09	7.741e-10	5.7509e-10	3.7608e-10	4.0072e-11	-2.7347e-10	-4.7843e-10	-6.3764e-10	-7.871e-10	-1.0359e-09	-1.3059e-09	-1.8517e-09	-2.2297e-09	-2.6434e-09	-3.1765e-09	-3.4744e-09	-3.7874e-09	-4.8217e-09	-4.5948e-09	-3.8737e-09	-3.6617e-09	-3.6282e-09	-3.6192e-09	-3.6192e-09	-3.3311e-09	-3.1752e-09	-1.806e-09	-1.0795e-09	5.0307e-10	1.1653e-09	1.6419e-09	2.0605e-09	2.0616e-09	2.064e-09	1.9606e-09	1.9606e-09	1.9251e-09	1.9251e-09	1.8238e-09
1.1637e-09	1.2718e-09	1.3776e-09	1.275e-09	1.275e-09	1.1743e-09	1.0679e-09	9.6715e-10	8.6643e-10	8.648e-10	6.6119e-10	6.5957e-10	5.583e-10	4.0072e-11	-6.9044e-11	-3.7581e-10	-5.8294e-10	-8.9432e-10	-8.9432e-10	-9.9721e-10	-1.2977e-09	-1.816e-09	-2.0293e-09	-2.2297e-09	-2.3464e-09	-2.8665e-09	-3.3839e-09	-3.1765e-09	-3.1738e-09	-2.7539e-09	-2.6507e-09	-2.7539e-09	-2.9873e-09	-3.133e-09	-3.3022e-09	-3.3022e-09	-2.6418e-09	-1.806e-09	-3.8827e-10	5.9648e-10	1.3814e-09	1.7968e-09	2.0605e-09	2.0616e-09	2.064e-09	1.9606e-09	2.0264e-09	1.9625e-09	2.0264e-09	1.9635e-09
4.102e-10	3.4089e-10	3.0379e-10	3.0244e-10	2.6453e-10	1.9468e-10	2.6453e-10	2.3421e-10	2.3421e-10	8.3665e-11	8.0415e-11	-1.2401e-10	-3.4061e-10	-6.5524e-10	-6.5713e-10	-9.7175e-10	-1.0782e-09	-1.2885e-09	-1.2885e-09	-1.203e-09	-1.203e-09	-1.3059e-09	-1.9305e-09	-1.9305e-09	-1.5098e-09	-1.1984e-09	-9.9152e-10	-8.9107e-10	-8.9107e-10	-1.3102e-09	-1.4166e-09	-1.6273e-09	-1.9422e-09	-2.8554e-09	-2.9873e-09	-2.6418e-09	-2.3689e-09	-1.806e-09	-1.4507e-09	-3.8827e-10	5.9648e-10	1.3814e-09	1.5858e-09	1.582e-09	1.6844e-09	1.9606e-09	2.064e-09	2.0978e-09	2.1431e-09	2.0689e-09
3.4089e-10	3.0244e-10	1.9061e-10	1.9061e-10	1.9061e-10	1.7545e-10	1.9143e-10	8.3665e-11	8.204e-11	-4.3321e-12	-2.3448e-10	-3.4765e-10	-7.7979e-10	-1.2122e-09	-1.2912e-09	-1.3091e-09	-1.2912e-09	-1.3091e-09	-1.2885e-09	-9.8719e-10	-2.7103e-10	-7.6896e-11	2.2175e-10	2.2175e-10	4.1589e-10	7.0018e-10	7.7572e-10	7.9007e-10	7.7572e-10	7.4757e-10	7.4757e-10	1.4499e-09	1.4499e-09	1.3021e-09	9.9071e-10	5.5939e-10	2.0848e-10	-3.8827e-10	-4.5054e-10	-4.5054e-10	-4.5054e-10	-4.7599e-10	3.4522e-10	9.5795e-10	1.1372e-09	1.6844e-09	1.891e-09	2.0978e-09	2.1431e-09	2.0255e-09
-4.9765e-10	-4.9765e-10	-1.1751e-10	-1.1751e-10	-1.278e-10	-3.6363e-10	-3.9098e-10	-4.454e-10	-4.454e-10	-1.2401e-10	-1.2401e-10	-3.4765e-10	-7.7979e-10	-1.2122e-09	-1.2912e-09	-1.3091e-09	-1.2912e-09	-1.0137e-09	1.1913e-11	9.3358e-10	1.229e-09	1.3159e-09	1.7155e-09	1.8899e-09	1.8899e-09	1.8726e-09	1.8726e-09	1.8555e-09	1.8043e-09	1.7873e-09	1.7873e-09	1.7702e-09	1.7532e-09	1.6321e-09	1.4218e-09	1.0765e-09	9.5551e-10	5.4558e-10	-1.2103e-10	-4.5054e-10	-4.5054e-10	-4.9982e-10	-4.7599e-10	-4.7599e-10	6.3168e-10	9.5795e-10	1.7147e-09	1.8024e-09	1.8024e-09	1.8024e-09
-1.3733e-09	-4.9765e-10	-1.1751e-10	-1.1751e-10	-1.278e-10	-3.6363e-10	-3.9098e-10	-4.454e-10	-4.454e-10	1.5379e-10	2.3096e-10	1.9782e-09	2.1942e-09	2.3342e-09	2.3342e-09	2.3117e-09	2.1579e-09	1.9308e-09	1.4792e-09	1.4792e-09	1.9089e-09	2.5124e-09	3.0117e-09	3.8794e-09	3.958e-09	3.9452e-09	3.9452e-09	3.6471e-09	3.5968e-09	3.5968e-09	3.8802e-09	3.9387e-09	3.9387e-09	3.8096e-09	3.7603e-09	3.6804e-09	3.5023e-09	3.1649e-09	2.6261e-09	2.1877e-09	1.8544e-09	-1.4188e-10	-1.4188e-10	2.2825e-10	2.2825e-10	-5.2798e-11	-5.2798e-11	1.324e-10	8.1607e-10	9.436e-10
1.0958e-09	-1.3733e-09	-5.9405e-10	-1.278e-10	-1.278e-10	-3.6363e-10	-3.9098e-10	-3.9098e-10	7.297e-10	1.3273e-09	1.5845e-09	1.9782e-09	2.1942e-09	2.3342e-09	2.3342e-09	2.3117e-09	2.2665e-09	2.1579e-09	2.1314e-09	2.1996e-09	2.4707e-09	2.8622e-09	3.8245e-09	3.9322e-09	4.011e-09	3.9959e-09	3.9856e-09	3.9016e-09	3.6471e-09	3.6306e-09	3.8802e-09	3.9387e-09	3.9387e-09	3.8096e-09	3.7603e-09	3.6804e-09	3.5559e-09	3.2177e-09	2.9599e-09	2.6191e-09	2.1777e-09	1.529e-09	8.7482e-10	2.2825e-10	-2.843e-11	-5.2798e-11	-7.6354e-11	-7.6354e-11	-3.3276e-10	-3.3276e-10
-2.6927e-09	-2.6927e-09	-3.0639e-09	-3.0639e-09	-3.0929e-09	-3.0171e-09	-2.97e-09	-1.8509e-09	7.297e-10	1.3273e-09	1.5081e-09	1.5845e-09	1.9465e-09	1.9465e-09	1.9465e-09	1.8639e-09	1.9955e-09	1.9308e-09	1.9308e-09	1.9308e-09	2.1996e-09	2.5124e-09	3.0117e-09	3.8245e-09	3.9176e-09	3.9452e-09	3.9176e-09	3.7611e-09	3.6306e-09	3.5004e-09	3.5004e-09	3.4235e-09	3.4235e-09	3.4235e-09	3.5672e-09	3.5672e-09	3.5486e-09	3.2172e-09	2.886e-09	2.4127e-09	2.0751e-09	1.529e-09	1.0874e-09	5.4125e-10	2.0415e-10	4.7112e-11	-2.843e-11	-7.6354e-11	-3.3276e-10	-3.3276e-10
-3.3515e-09	-3.5813e-09	-3.6024e-09	-3.6238e-09	-3.7495e-09	-3.8954e-09	-3.9165e-09	-3.8954e-09	-3.8534e-09	-3.7698e-09	-3.7904e-09	-3.7904e-09	-3.8104e-09	-3.8104e-09	-1.2428e-09	1.7789e-10	4.7058e-10	4.7058e-10	8.6805e-10	1.37e-09	1.5598e-09	1.6627e-09	1.7418e-09	2.126e-09	2.4195e-09	2.9218e-09	3.0918e-09	3.0918e-09	2.8641e-09	2.8451e-09	2.8451e-09	2.9935e-09	2.997e-09	3.1868e-09	3.2686e-09	3.2686e-09	3.2172e-09	2.886e-09	2.605e-09	2.3461e-09	1.9419e-09	1.5122e-09	9.6607e-10	7.2699e-10	2.9161e-10	2.0415e-10	2.2067e-10	2.2067e-10	-5.6859e-12	-5.6859e-12
-3.6747e-09	-3.7936e-09	-3.8085e-09	-4.0316e-09	-4.1502e-09	-4.1792e-09	-4.2691e-09	-4.2076e-09	-4.2978e-09	-4.3262e-09	-4.3403e-09	-4.3543e-09	-4.3543e-09	-4.174e-09	-3.9352e-09	-2.0117e-09	-2.0066e-09	-1.5994e-09	-1.5994e-09	-1.197e-09	6.7581e-10	1.539e-09	1.5598e-09	1.728e-09	2.0285e-09	2.0418e-09	2.4195e-09	2.4325e-09	2.615e-09	2.6935e-09	2.7062e-09	2.7219e-09	2.8638e-09	2.8638e-09	2.7468e-09	2.7341e-09	2.7219e-09	2.605e-09	2.3461e-09	1.9419e-09	1.5122e-09	1.2116e-09	9.6607e-10	8.4964e-10	9.4224e-10	9.4224e-10	9.4224e-10	8.6751e-10	6.5009e-10	5.5018e-10
-4.3275e-09	-3.7936e-09	-3.8085e-09	-4.0316e-09	-4.1502e-09	-4.1792e-09	-4.2691e-09	-4.2076e-09	-4.2978e-09	-4.3262e-09	-4.3403e-09	-4.3543e-09	-4.3543e-09	-4.174e-09	-2.8885e-09	-2.8365e-09	-2.7829e-09	-2.155e-09	-2.1311e-09	-1.4231e-09	-6.9179e-10	2.1715e-10	1.1875e-09	1.2969e-09	1.4954e-09	1.595e-09	1.7989e-09	1.8937e-09	1.8983e-09	1.9933e-09	2.0881e-09	2.0881e-09	2.0835e-09	2.0786e-09	1.8653e-09	1.8607e-09	1.8561e-09	1.7469e-09	1.6381e-09	1.4247e-09	1.2116e-09	8.9269e-10	8.7401e-10	8.4964e-10	9.4224e-10	9.4224e-10	9.4224e-10	8.6751e-10	6.5009e-10	5.5018e-10
-2.1766e-09	-2.1766e-09	-2.1742e-09	-2.1726e-09	-2.1726e-09	-2.1718e-09	-1.9893e-09	-1.9893e-09	-2.3751e-09	-2.4769e-09	-2.4769e-09	-2.4747e-09	-2.4747e-09	-2.6808e-09	-2.6808e-09	-2.1398e-09	-2.0066e-09	-1.6042e-09	-1.5969e-09	-1.2915e-09	-9.5686e-10	-6.9179e-10	-2.7211e-10	-2.7103e-10	4.3051e-11	3.5686e-10	8.8051e-10	9.8394e-10	8.8267e-10	8.8349e-10	8.8349e-10	8.8349e-10	8.8457e-10	1.1245e-09	1.1245e-09	1.0329e-09	1.0329e-09	1.0987e-09	1.0987e-09	8.9269e-10	8.9188e-10	6.8475e-10	5.8159e-10	4.7897e-10	4.7816e-10	2.7103e-10	6.3087e-11	-1.4404e-10	-1.4404e-10	-1.4242e-10
-7.8222e-10	-1.4006e-09	-1.6985e-09	-1.6985e-09	-1.6985e-09	-1.8923e-09	-1.9592e-09	-1.9603e-09	-1.9744e-09	-2.1685e-09	-2.1758e-09	-2.2654e-09	-2.2654e-09	-2.1398e-09	-2.1328e-09	-2.1328e-09	-1.6042e-09	-1.5969e-09	-1.3814e-09	-9.5686e-10	-9.5686e-10	-9.3628e-10	-9.2952e-10	-9.1706e-10	-7.9549e-10	-6.7419e-10	-2.8348e-10	-2.7699e-10	4.2509e-11	1.5352e-10	2.6426e-10	4.8547e-10	7.8114e-10	9.9152e-10	1.0264e-09	9.9341e-10	8.6128e-10	7.259e-10	4.2563e-10	3.1516e-10	2.2283e-10	1.2482e-10	-1.7653e-10	-1.7653e-10	-1.7653e-10	-4.7166e-10	-4.7762e-10	-7.7897e-10	-7.7897e-10	-7.6706e-10
-5.9784e-10	-7.8222e-10	-1.2994e-09	-1.2994e-09	-1.2896e-09	-1.2896e-09	-1.3752e-09	-1.3752e-09	-1.252e-09	-1.2425e-09	-1.2425e-09	-1.2244e-09	-1.2244e-09	-9.9748e-10	-9.88e-10	-5.9377e-10	-5.9377e-10	-8.5668e-10	-9.4332e-10	-9.5009e-10	-9.5009e-10	-9.3628e-10	-9.2952e-10	-9.1706e-10	-7.9549e-10	-7.1995e-10	-6.8258e-10	-6.7419e-10	-6.6553e-10	-1.454e-10	-1.1047e-10	4.7924e-10	1.1153e-09	1.158e-09	1.1488e-09	1.0329e-09	7.259e-10	3.3141e-10	5.0632e-11	-2.8646e-10	-9.0406e-10	-1.0654e-09	-1.0733e-09	-1.1545e-09	-1.2666e-09	-1.3554e-09	-1.4521e-09	-1.862e-09	-1.9589e-09	-1.9589e-09
-5.3258e-10	-9.4522e-10	-1.0367e-09	-1.014e-09	-1.0037e-09	-9.9423e-10	-9.8665e-10	-9.7392e-10	-8.7997e-10	-1.0592e-09	-1.1293e-09	-1.0592e-09	-9.926e-10	-6.2247e-10	-6.13e-10	-5.6182e-10	-5.5289e-10	-4.8033e-10	-6.6092e-10	-7.5623e-10	-6.6092e-10	-7.3782e-10	-7.2888e-10	-7.2888e-10	-7.1074e-10	-6.8258e-10	-6.7419e-10	-6.7419e-10	-6.6553e-10	-1.454e-10	-1.1047e-10	1.1153e-09	1.158e-09	1.158e-09	1.0619e-09	8.6128e-10	4.5244e-10	5.0632e-11	-3.0542e-10	-9.0406e-10	-1.1193e-09	-1.5265e-09	-2.2465e-09	-2.6377e-09	-2.6456e-09	-2.7263e-09	-2.8384e-09	-2.6981e-09	-2.5839e-09	-2.3686e-09
-9.4522e-10	-5.2229e-10	-5.2229e-10	-7.9035e-10	-9.195e-10	-9.7392e-10	-8.7997e-10	-7.5298e-10	-7.2807e-10	-7.2807e-10	-7.2807e-10	-4.8276e-10	-4.8276e-10	-4.8276e-10	-5.6345e-10	-2.9025e-10	5.0334e-10	9.3249e-10	1.3616e-09	1.3616e-09	1.3086e-09	1.3086e-09	1.2395e-09	1.4364e-09	1.4597e-09	1.6795e-09	1.9113e-09	1.8929e-09	1.8184e-09	1.5282e-09	1.4973e-09	1.2263e-09	1.206e-09	1.0286e-09	9.3547e-10	5.3123e-10	3.0975e-10	-2.8646e-10	-9.0406e-10	-1.4177e-09	-1.8271e-09	-2.445e-09	-3.0709e-09	-3.6869e-09	-3.8756e-09	-3.8756e-09	-3.1354e-09	-2.9166e-09	-2.6063e-09	-2.1739e-09
-1.9143e-10	-1.9143e-10	-2.5695e-10	-2.6968e-10	-5.5722e-10	-5.5722e-10	-3.2302e-10	1.0668e-10	2.2365e-10	3.4034e-10	6.5551e-10	6.6525e-10	6.6525e-10	6.7554e-10	7.9928e-10	1.0178e-09	1.1442e-09	1.3405e-09	1.3616e-09	1.4009e-09	1.4009e-09	1.4832e-09	1.8152e-09	2.1376e-09	2.1468e-09	2.1468e-09	2.0905e-09	1.9663e-09	1.8799e-09	1.8298e-09	1.6895e-09	1.4973e-09	1.206e-09	1.008e-09	9.1462e-10	5.2906e-10	-1.4459e-10	-3.9937e-10	-1.1193e-09	-1.6181e-09	-2.2465e-09	-3.2396e-09	-3.7668e-09	-5.4257e-09	-5.4257e-09	-4.754e-09	-3.8756e-09	-2.9166e-09	-1.7196e-09	-8.7699e-10
-1.7681e-10	9.1246e-11	1.3484e-10	1.5731e-10	2.1552e-10	2.2527e-10	4.2915e-10	4.3917e-10	4.4892e-10	5.5803e-10	6.5551e-10	6.6525e-10	6.6525e-10	7.8601e-10	9.991e-10	1.1442e-09	1.2609e-09	1.3771e-09	1.4009e-09	1.4832e-09	1.4009e-09	1.4832e-09	1.8152e-09	2.1376e-09	2.1468e-09	2.1468e-09	2.1087e-09	2.061e-09	1.9113e-09	1.8799e-09	1.8298e-09	1.6895e-09	1.3855e-09	1.1857e-09	9.8583e-10	5.7022e-10	-5.1715e-11	-3.6065e-10	-1.4832e-09	-2.2048e-09	-2.7447e-09	-3.7668e-09	-5.4257e-09	-5.5571e-09	-5.553e-09	-5.445e-09	-4.754e-09	-3.4018e-09	-1.2e-09	-4.2238e-11
9.1246e-11	-1.0722e-10	9.639e-11	1.5731e-10	2.1552e-10	2.2527e-10	4.2915e-10	4.3917e-10	4.4892e-10	5.4829e-10	5.5803e-10	5.6291e-10	5.6751e-10	5.8078e-10	7.9928e-10	9.991e-10	1.2458e-09	1.36e-09	1.5485e-09	1.7434e-09	1.9568e-09	2.0778e-09	2.1894e-09	2.1931e-09	2.5097e-09	2.7222e-09	2.7222e-09	2.628e-09	2.5275e-09	2.3223e-09	1.9015e-09	1.8073e-09	1.6895e-09	1.5011e-09	1.1881e-09	5.7699e-10	-5.1715e-11	-3.6065e-10	-1.4832e-09	-2.2048e-09	-3.2396e-09	-3.6921e-09	-4.8347e-09	-5.5571e-09	-5.553e-09	-5.2324e-09	-4.6024e-09	-3.359e-09	-1.7196e-09	-8.7699e-10
-5.0307e-10	9.1246e-11	5.361e-11	5.361e-11	1.5271e-10	1.5271e-10	1.5e-10	1.4459e-10	1.4188e-10	1.4188e-10	1.4188e-10	2.3854e-10	2.3854e-10	2.3854e-10	7.5244e-10	9.1137e-10	1.063e-09	1.3362e-09	1.5485e-09	1.7434e-09	1.9568e-09	2.0778e-09	2.1894e-09	2.1931e-09	2.5097e-09	2.7222e-09	2.7222e-09	2.628e-09	2.5275e-09	2.3223e-09	1.9698e-09	1.8607e-09	1.7009e-09	1.6013e-09	1.2274e-09	5.7022e-10	-5.1715e-11	-3.6065e-10	-8.8836e-10	-1.9145e-09	-2.9602e-09	-3.5884e-09	-3.6853e-09	-3.6853e-09	-3.6853e-09	-3.7863e-09	-3.6785e-09	-2.4168e-09	-2.1436e-09	-1.9898e-09
1.6598e-10	1.6354e-10	1.6083e-10	1.6083e-10	1.5271e-10	1.5271e-10	1.5e-10	1.4459e-10	1.4188e-10	1.4188e-10	1.4188e-10	2.3854e-10	2.3854e-10	2.3854e-10	6.4766e-10	8.0307e-10	9.5632e-10	1.0579e-09	1.0579e-09	1.4729e-09	1.6765e-09	1.7862e-09	1.8802e-09	1.9868e-09	2.1904e-09	2.1904e-09	2.1831e-09	2.181e-09	2.181e-09	1.9887e-09	1.9673e-09	1.8073e-09	1.6021e-09	1.2274e-09	7.3132e-10	4.9468e-10	-2.3827e-10	-8.6887e-10	-1.7193e-09	-2.4463e-09	-2.928e-09	-3.3756e-09	-3.3756e-09	-2.654e-09	-2.0323e-09	-2.0302e-09	-1.826e-09	-1.826e-09	-2.1436e-09	-2.25e-09
5.602e-10	5.602e-10	5.5749e-10	5.5668e-10	5.5668e-10	7.6246e-10	8.6453e-10	8.6453e-10	8.6318e-10	6.5361e-10	6.5226e-10	6.5226e-10	6.509e-10	6.4874e-10	6.4874e-10	6.9125e-10	8.5289e-10	9.5632e-10	9.5632e-10	1.0979e-09	1.3013e-09	1.4746e-09	1.6765e-09	1.7862e-09	1.7832e-09	1.8885e-09	1.9898e-09	1.9898e-09	1.9698e-09	1.7789e-09	1.6736e-09	1.3595e-09	1.1496e-09	7.3132e-10	4.9468e-10	-2.3827e-10	-6.2816e-10	-1.135e-09	-1.6611e-09	-2.1872e-09	-2.6131e-09	-2.7184e-09	-1.9898e-09	-8.4314e-10	-6.3574e-10	-4.2888e-10	-4.2888e-10	-7.4269e-10	-1.4737e-09	-2.1436e-09
1.0476e-09	1.0476e-09	1.1301e-09	1.1399e-09	1.0384e-09	1.1339e-09	1.1339e-09	1.1339e-09	1.1283e-09	1.1228e-09	9.1679e-10	9.1137e-10	9.084e-10	7.5433e-10	6.9396e-10	6.9396e-10	8.5289e-10	8.5289e-10	8.5045e-10	8.5045e-10	9.5361e-10	1.1997e-09	1.2988e-09	1.2961e-09	1.1894e-09	1.1867e-09	1.1867e-09	1.0801e-09	1.0749e-09	9.6796e-10	9.6553e-10	6.5036e-10	2.3069e-10	2.2825e-10	-2.9594e-10	-8.1959e-10	-9.4278e-10	-1.1534e-09	-1.5677e-09	-1.872e-09	-1.872e-09	-8.3313e-10	1.2512e-09	1.4578e-09	1.6644e-09	1.8688e-09	1.8688e-09	1.6581e-09	1.343e-09	1.0278e-09
7.1616e-10	1.0476e-09	1.1301e-09	1.1461e-09	1.1461e-09	1.3541e-09	1.4315e-09	1.457e-09	1.4564e-09	1.4545e-09	1.4136e-09	1.2024e-09	1.0952e-09	9.287e-10	8.8376e-10	7.1914e-10	7.1914e-10	7.1832e-10	6.13e-10	5.5993e-10	4.4756e-10	6.5361e-10	4.4756e-10	4.4242e-10	4.4242e-10	4.3971e-10	4.3457e-10	2.2365e-10	-9.3953e-11	-1.9576e-10	-4.0939e-10	-7.2482e-10	-7.2699e-10	-7.2699e-10	-8.1959e-10	-8.1959e-10	-8.1959e-10	-7.3836e-10	-2.1904e-10	6.13e-10	2.2654e-09	2.9949e-09	3.2023e-09	3.2009e-09	3.0961e-09	2.8866e-09	2.7896e-09	2.4677e-09	2.0534e-09	2.0491e-09
-1.0413e-09	-1.2076e-10	4.167e-10	9.1517e-10	1.1461e-09	1.3541e-09	1.4315e-09	1.457e-09	1.4564e-09	1.4545e-09	1.419e-09	1.2068e-09	1.1391e-09	9.9071e-10	9.287e-10	7.7518e-10	7.1832e-10	5.5993e-10	3.4738e-10	1.9413e-10	-1.5433e-11	-1.2049e-10	-7.102e-10	-1.2355e-09	-1.3741e-09	-1.5842e-09	-1.6895e-09	-2.1883e-09	-2.4206e-09	-2.6315e-09	-1.7848e-09	-1.3706e-09	-9.6444e-10	-9.5686e-10	-6.4684e-10	-4.435e-10	7.3376e-11	6.9585e-10	1.8401e-09	2.1617e-09	2.6978e-09	3.0791e-09	3.2023e-09	3.2009e-09	3.0961e-09	3.0658e-09	2.8866e-09	2.8508e-09	2.5792e-09	2.2183e-09
-1.7827e-09	-1.0413e-09	-4.1616e-10	5.4152e-13	5.0145e-10	9.1517e-10	1.1201e-09	1.2173e-09	1.3181e-09	1.3181e-09	1.2068e-09	1.1391e-09	9.9558e-10	9.287e-10	7.1914e-10	6.6688e-10	4.5488e-10	3.4738e-10	1.3511e-10	-1.5433e-11	-1.8141e-10	-3.9368e-10	-7.102e-10	-1.2355e-09	-1.3741e-09	-1.5842e-09	-1.6895e-09	-2.1883e-09	-2.4206e-09	-2.6315e-09	-1.7848e-09	-1.6939e-09	-9.6444e-10	-8.25e-10	-4.435e-10	-1.3186e-10	7.3376e-11	6.9585e-10	1.8401e-09	2.1501e-09	2.2654e-09	2.9781e-09	3.0758e-09	3.0758e-09	3.0691e-09	2.9681e-09	2.886e-09	2.8508e-09	2.4677e-09	2.2183e-09
-2.7869e-09	-2.1677e-09	-1.7578e-09	-7.213e-10	-6.241e-10	-4.2238e-10	1.963e-10	4.9522e-10	6.0677e-10	8.0145e-10	9.9558e-10	9.9071e-10	6.7554e-10	5.6453e-10	3.417e-10	3.417e-10	3.4738e-10	3.4738e-10	1.3511e-10	7.852e-12	-1.8141e-10	-1.1697e-10	-1.1697e-10	-2.3529e-10	-3.6038e-10	-5.6914e-10	-8.8836e-10	-1.2079e-09	-1.2079e-09	-1.3189e-09	-1.3706e-09	-9.5686e-10	-9.2248e-10	-8.25e-10	-6.4684e-10	-4.2103e-10	-1.3186e-10	-1.148e-10	2.8944e-10	7.9766e-10	1.2214e-09	1.4166e-09	1.6189e-09	2.0296e-09	2.3361e-09	2.4339e-09	2.4339e-09	2.4144e-09	2.2124e-09	2.1991e-09
-5.0973e-09	-2.9158e-09	-2.8086e-09	-2.1961e-09	-1.7854e-09	-9.5767e-10	-6.5145e-10	-4.565e-10	-4.4973e-10	2.9594e-10	6.0569e-10	6.0325e-10	6.0027e-10	3.8854e-10	3.417e-10	3.417e-10	3.7987e-10	3.7987e-10	1.6841e-10	1.657e-10	1.63e-10	8.4748e-11	5.009e-11	-3.4386e-11	-2.3529e-10	-4.5785e-10	-6.8637e-10	-6.9504e-10	-6.9504e-10	-6.8692e-10	3.3168e-10	2.3231e-10	-1.8791e-10	-7.1264e-10	-8.25e-10	-9.4657e-10	-9.4657e-10	-8.6101e-10	-8.5479e-10	-8.6101e-10	-6.5849e-10	-2.5397e-10	-1.5569e-10	5.6832e-10	1.1881e-09	1.1881e-09	1.1754e-09	1.1694e-09	1.1632e-09	9.482e-10
-3.1191e-09	-3.1194e-09	-3.1262e-09	-3.1302e-09	-3.2174e-09	-3.1302e-09	-3.0934e-09	-1.8896e-09	-1.5092e-09	-4.6977e-10	-4.6977e-10	-5.5181e-10	-4.898e-10	-2.2608e-10	-1.8357e-10	9.9098e-11	3.8312e-10	4.2915e-10	7.3592e-10	1.0419e-09	8.2013e-10	6.0488e-10	3.8962e-10	5.2798e-11	-3.4386e-11	-5.7401e-11	-6.8637e-10	-6.9504e-10	1.3565e-10	8.5939e-10	8.5939e-10	7.1453e-10	2.3231e-10	-1.8791e-10	-9.3331e-10	-1.2512e-09	-2.1764e-09	-2.1848e-09	-2.0808e-09	-2.0808e-09	-1.875e-09	-1.7767e-09	-1.5739e-09	-1.5709e-09	-1.4727e-09	-1.3714e-09	-1.1656e-09	-8.5858e-10	-8.5858e-10	-1.0703e-09
-2.9239e-09	-3.1194e-09	-3.2174e-09	-3.232e-09	-3.5237e-09	-3.4462e-09	-3.3761e-09	-2.4228e-09	-1.7239e-09	-1.0386e-09	-6.6201e-10	-2.7996e-10	-1.6137e-10	2.6968e-10	3.8583e-10	3.8583e-10	3.8583e-10	5.2256e-10	1.0505e-09	2.1125e-09	2.2576e-09	2.2576e-09	2.0624e-09	1.9849e-09	1.9714e-09	1.7894e-09	1.6987e-09	1.5033e-09	1.412e-09	1.0078e-09	8.6399e-10	6.5226e-10	2.3231e-10	-1.8791e-10	-8.1823e-10	-2.0442e-09	-2.3908e-09	-2.9098e-09	-2.8411e-09	-2.2941e-09	-2.2024e-09	-2.0867e-09	-2.048e-09	-2.048e-09	-1.5739e-09	-1.3714e-09	-1.1656e-09	-8.5858e-10	-8.5858e-10	-1.0703e-09
-5.0277e-09	-5.0277e-09	-5.1886e-09	-4.891e-09	-4.4429e-09	-3.8302e-09	-3.0934e-09	-2.0437e-09	-1.6787e-09	-1.0386e-09	-7.1507e-10	-3.8719e-10	-1.6137e-10	2.6968e-10	4.9278e-10	5.2229e-10	9.6905e-10	1.1632e-09	1.8328e-09	2.1125e-09	2.2576e-09	2.2576e-09	2.0705e-09	1.995e-09	1.9849e-09	1.8008e-09	1.6987e-09	1.5033e-09	1.412e-09	1.0078e-09	6.1923e-10	4.2455e-10	-1.0072e-10	-3.1787e-10	-1.2512e-09	-2.0442e-09	-3.1446e-09	-3.5483e-09	-3.639e-09	-3.639e-09	-3.6244e-09	-3.5145e-09	-3.0918e-09	-2.7374e-09	-2.048e-09	-1.2008e-09	-4.4621e-10	-5.2581e-10	-5.2581e-10	-5.2581e-10
-5.9654e-09	-5.0277e-09	-5.1886e-09	-4.891e-09	-4.4429e-09	-3.3761e-09	-2.4265e-09	-1.6787e-09	-1.0422e-09	-7.1507e-10	-3.8719e-10	-2.5587e-10	7.0939e-11	2.9323e-10	4.9278e-10	5.2229e-10	9.6905e-10	1.1632e-09	1.4009e-09	1.8328e-09	1.9516e-09	1.9516e-09	1.9714e-09	1.8764e-09	1.7894e-09	1.6061e-09	1.4117e-09	1.0086e-09	8.139e-10	6.0352e-10	3.0352e-10	-1.8737e-10	-8.1823e-10	-1.6449e-09	-2.0442e-09	-3.1446e-09	-3.1584e-09	-3.1584e-09	-2.8411e-09	-2.2941e-09	-2.2024e-09	-2.0602e-09	-2.048e-09	-1.3679e-09	-4.1155e-11	2.1038e-10	5.4964e-10	5.4964e-10	4.7112e-10	2.5018e-10
-2.1848e-09	-2.1561e-09	-2.1561e-09	-2.3507e-09	-2.4265e-09	-2.4265e-09	-1.9484e-09	-1.4607e-09	-7.1507e-10	-3.88e-10	-2.583e-10	6.1462e-11	3.815e-10	4.9278e-10	5.074e-10	5.2229e-10	7.3565e-10	7.787e-10	7.787e-10	1.2095e-09	1.2363e-09	1.2363e-09	9.3656e-10	8.4558e-10	7.5488e-10	4.5488e-10	1.6327e-10	-4.0614e-11	-3.4061e-10	-8.4937e-10	-1.1491e-09	-1.4491e-09	-1.6449e-09	-1.7664e-09	-1.8154e-09	-2.9494e-09	-2.9494e-09	-1.1635e-09	4.1453e-10	9.4874e-10	1.0657e-09	1.0784e-09	1.0906e-09	1.2073e-09	1.2073e-09	1.0235e-09	8.3935e-10	8.2717e-10	7.4757e-10	5.3177e-10
-1.5739e-09	-1.2466e-09	-1.2598e-09	-1.356e-09	-1.5455e-09	-1.5455e-09	-1.4524e-09	-1.0422e-09	-5.7834e-10	-3.7419e-10	-1.6733e-10	2.583e-10	3.815e-10	9.1706e-10	1.0281e-09	1.0419e-09	1.0419e-09	7.787e-10	7.787e-10	7.787e-10	6.5849e-10	6.5172e-10	5.6074e-10	4.6327e-10	3.6525e-10	5.0632e-11	-1.4323e-10	-4.4946e-10	-8.602e-10	-1.2709e-09	-1.7859e-09	-1.7859e-09	-1.7664e-09	-1.6449e-09	-4.037e-10	2.2879e-10	9.658e-10	1.0765e-09	1.3105e-09	1.3105e-09	1.1163e-09	1.0906e-09	1.0906e-09	1.2073e-09	1.2073e-09	1.0235e-09	8.3935e-10	8.2717e-10	7.4757e-10	5.3177e-10
-4.5054e-10	-8.5939e-10	-1.1496e-09	-1.2466e-09	-1.344e-09	-1.356e-09	-1.1312e-09	-5.7834e-10	-2.583e-10	6.1462e-11	2.6643e-10	5.9702e-10	1.1093e-09	1.4304e-09	1.4385e-09	1.4545e-09	1.3018e-09	1.1494e-09	9.5632e-10	6.5172e-10	5.4043e-10	4.4242e-10	-1.7572e-10	-4.8087e-10	-9.7906e-10	-9.8692e-10	-1.1802e-09	-1.5899e-09	-2.2078e-09	-2.6174e-09	-2.5097e-09	-2.498e-09	-1.686e-09	-2.9946e-10	2.2879e-10	9.658e-10	1.0765e-09	1.1997e-09	1.3105e-09	1.3105e-09	1.1163e-09	1.0197e-09	9.2248e-10	9.2248e-10	8.4802e-10	9.4305e-10	1.0662e-09	1.0411e-09	8.3854e-10	5.3177e-10
-2.3827e-10	-2.2744e-10	-2.2744e-10	-2.9838e-10	-3.9179e-10	-2.9838e-10	-6.769e-11	5.3015e-10	8.5966e-10	1.7107e-09	2.0399e-09	2.0718e-09	1.895e-09	1.8065e-09	1.7182e-09	1.6042e-09	1.4545e-09	1.1575e-09	1.1039e-09	7.2184e-10	4.2428e-10	-1.7572e-10	-4.8087e-10	-9.8692e-10	-1.3922e-09	-2.1073e-09	-2.6142e-09	-3.0818e-09	-3.1801e-09	-3.1565e-09	-2.6174e-09	-1.686e-09	-5.2744e-10	3.5199e-12	3.5117e-10	6.7852e-10	1.0855e-09	1.2146e-09	1.3105e-09	1.3105e-09	1.1163e-09	1.0197e-09	9.2248e-10	9.2248e-10	8.4802e-10	9.4305e-10	1.0662e-09	1.0662e-09	8.7591e-10	6.7636e-10
-9.1246e-11	-2.2744e-10	-2.2744e-10	-2.9838e-10	-3.9179e-10	-2.9838e-10	2.0063e-10	5.6914e-10	1.5192e-09	1.8428e-09	2.0718e-09	2.0838e-09	1.9836e-09	1.8861e-09	1.7924e-09	1.6982e-09	1.4209e-09	1.1236e-09	9.0542e-10	4.9847e-10	1.2672e-10	-2.7536e-10	-7.8168e-10	-1.337e-09	-1.8604e-09	-2.5541e-09	-3.0818e-09	-3.5935e-09	-3.9404e-09	-3.6157e-09	-3.1801e-09	-1.9124e-09	-9.5957e-10	-3.1381e-10	1.3267e-11	5.445e-10	1.0757e-09	1.1997e-09	1.7182e-09	1.8547e-09	1.9733e-09	2.0015e-09	2.0015e-09	1.9251e-09	1.8347e-09	1.6538e-09	1.6538e-09	1.6538e-09	1.4724e-09	1.3814e-09
-9.2654e-10	-8.0253e-10	-7.8358e-10	-5.556e-10	-5.3637e-10	-4.1318e-10	-4.9874e-10	4.5894e-10	1.1039e-09	1.5398e-09	1.976e-09	2.0987e-09	1.9086e-09	1.8227e-09	1.7366e-09	1.4418e-09	1.1469e-09	1.0606e-09	7.6544e-10	1.5731e-10	-3.3303e-11	-4.3321e-10	-9.3737e-10	-1.337e-09	-1.8412e-09	-2.5541e-09	-3.1627e-09	-3.6672e-09	-4.6931e-09	-4.676e-09	-3.6157e-09	-3.1814e-09	-1.9124e-09	-9.5659e-10	-3.1381e-10	7.4594e-10	1.0757e-09	1.7182e-09	1.7348e-09	2.064e-09	2.1845e-09	2.4098e-09	2.217e-09	2.3375e-09	2.3534e-09	2.2652e-09	2.1764e-09	1.9836e-09	1.895e-09	1.7017e-09
[truncated: 462 more columns]

## Sheet: Figure 1d
# Channel: Height
# Width: 500.0 nm
# Height: 500.0 nm
# Value units: m
3.1927e-10	3.1908e-10	3.1898e-10	3.1879e-10	3.187e-10	3.1861e-10	3.1842e-10	3.1832e-10	3.1813e-10	3.1804e-10	3.1785e-10	3.1775e-10	3.1757e-10	3.1738e-10	3.1728e-10	3.1709e-10	3.17e-10	3.1681e-10	2.1319e-10	2.13e-10	2.1281e-10	1.092e-10	1.0901e-10	1.0882e-10	1.0872e-10	5.0107e-12	4.8216e-12	4.7271e-12	-9.908e-11	-9.9269e-11	4.2544e-12	4.0653e-12	3.8762e-12	3.6871e-12	3.5926e-12	3.4035e-12	1.0674e-10	1.0655e-10	2.9308e-12	2.7417e-12	2.5526e-12	2.3635e-12	2.1745e-12	1.9854e-12	1.8908e-12	-1.0192e-10	-1.0211e-10	-2.0582e-10	-1.0248e-10	-1.0267e-10
3.5954e-10	3.5907e-10	3.585e-10	3.5803e-10	3.5756e-10	3.5708e-10	3.5661e-10	2.5262e-10	2.5214e-10	2.5158e-10	2.511e-10	2.5063e-10	2.5016e-10	3.5321e-10	2.4921e-10	3.5226e-10	2.4827e-10	2.4779e-10	2.4732e-10	2.4675e-10	2.4628e-10	2.4581e-10	1.4181e-10	1.4134e-10	3.7344e-11	3.6871e-11	-6.7219e-11	-6.7692e-11	-6.8165e-11	-1.7216e-10	-6.911e-11	-6.9583e-11	3.3562e-11	3.309e-11	3.2617e-11	3.2144e-11	3.1671e-11	1.3472e-10	3.0726e-11	3.0253e-11	2.9875e-11	2.9402e-11	-7.4688e-11	-7.5161e-11	-7.5633e-11	-1.7963e-10	-1.801e-10	-1.8057e-10	-7.7524e-11	-7.7997e-11
4.1958e-10	4.192e-10	4.1873e-10	4.1825e-10	3.1435e-10	3.1388e-10	3.1341e-10	3.1303e-10	3.1256e-10	3.1218e-10	3.117e-10	3.1123e-10	3.1085e-10	3.1038e-10	3.0991e-10	3.0953e-10	3.0906e-10	2.0506e-10	2.0468e-10	2.0421e-10	2.0374e-10	2.0336e-10	2.0289e-10	9.8891e-11	9.8513e-11	-5.4834e-12	-5.8616e-12	-6.3343e-12	-1.1042e-10	-1.108e-10	-1.1128e-10	-8.1306e-12	-8.5088e-12	-8.9815e-12	-9.4542e-12	9.3691e-11	9.3218e-11	9.284e-11	9.2367e-11	-1.1629e-11	-1.2007e-11	-1.248e-11	-1.2952e-11	-1.1695e-10	-1.1742e-10	-1.178e-10	-1.1827e-10	-1.1874e-10	-1.1912e-10	-1.196e-10
3.5311e-10	3.5245e-10	3.5179e-10	3.5113e-10	2.4685e-10	2.4619e-10	2.4552e-10	2.4486e-10	2.442e-10	2.4354e-10	2.4288e-10	3.4574e-10	3.4508e-10	3.4442e-10	2.4033e-10	2.3966e-10	2.39e-10	2.3834e-10	2.3768e-10	2.3702e-10	2.3635e-10	2.3569e-10	1.3151e-10	1.3094e-10	2.6755e-11	2.6094e-11	2.5432e-11	-7.8753e-11	-7.9415e-11	-8.0077e-11	2.2879e-11	2.2312e-11	2.165e-11	2.0988e-11	1.2385e-10	1.9759e-11	1.9097e-11	1.8436e-11	1.7868e-11	1.7207e-11	1.6639e-11	1.5978e-11	1.5316e-11	-8.8869e-11	-8.9531e-11	-9.0098e-11	-1.9428e-10	-1.9485e-10	-1.9551e-10	-1.9608e-10
3.6361e-10	3.6276e-10	4.6552e-10	3.6105e-10	3.603e-10	2.5592e-10	2.5507e-10	2.5422e-10	2.5347e-10	1.4909e-10	2.5176e-10	2.5091e-10	2.5016e-10	2.4931e-10	2.4855e-10	2.477e-10	2.4685e-10	2.4609e-10	2.4524e-10	2.4448e-10	2.4363e-10	2.4288e-10	1.385e-10	1.3765e-10	1.369e-10	3.2617e-11	-7.1852e-11	-7.2608e-11	-7.3459e-11	-7.4215e-11	-7.5066e-11	-7.5822e-11	2.7039e-11	1.2971e-10	1.2895e-10	1.282e-10	1.2735e-10	1.2659e-10	1.2584e-10	1.2508e-10	2.0705e-11	1.9948e-11	1.9192e-11	-8.5182e-11	-8.5938e-11	-1.9031e-10	-1.9107e-10	-1.9183e-10	-1.9258e-10	-1.9334e-10
3.984e-10	3.9783e-10	3.9717e-10	2.9308e-10	2.9242e-10	2.9185e-10	1.8767e-10	2.9062e-10	1.8644e-10	1.8587e-10	1.8521e-10	1.8464e-10	1.8398e-10	1.8341e-10	1.8275e-10	1.8218e-10	1.8152e-10	7.743e-11	7.6862e-11	1.7972e-10	7.5633e-11	7.4972e-11	7.4404e-11	7.3837e-11	7.3175e-11	7.2608e-11	-3.1577e-11	-3.2144e-11	-3.2711e-11	-3.3373e-11	-3.394e-11	-3.4508e-11	6.8354e-11	6.7786e-11	6.7219e-11	1.7018e-10	6.599e-11	6.5423e-11	1.6838e-10	6.4288e-11	6.3627e-11	6.3059e-11	6.2492e-11	-4.1598e-11	-4.226e-11	-4.2827e-11	-1.4701e-10	-1.4758e-10	-1.4815e-10	-4.5191e-11
3.5188e-10	3.5113e-10	4.5408e-10	3.4971e-10	3.4905e-10	3.4829e-10	2.4411e-10	2.4345e-10	1.3917e-10	1.385e-10	1.3775e-10	1.3709e-10	1.3642e-10	1.3567e-10	1.3501e-10	1.3434e-10	1.3359e-10	1.3293e-10	1.3226e-10	1.3151e-10	1.3085e-10	2.6661e-11	2.5904e-11	2.5243e-11	2.4581e-11	2.3919e-11	2.3163e-11	-8.1117e-11	2.1839e-11	-8.244e-11	-8.3197e-11	1.9759e-11	1.9097e-11	1.2196e-10	1.212e-10	1.2054e-10	1.1988e-10	1.1922e-10	1.1856e-10	1.1789e-10	1.3614e-11	1.2952e-11	1.229e-11	1.1629e-11	1.0967e-11	1.0305e-11	9.6433e-12	8.8869e-12	8.2251e-12	1.1109e-10
2.7502e-10	2.7455e-10	3.776e-10	2.736e-10	2.7313e-10	2.7266e-10	1.6866e-10	1.6819e-10	1.6772e-10	1.6724e-10	1.6677e-10	1.663e-10	6.2303e-11	6.183e-11	6.1358e-11	6.0885e-11	6.0412e-11	5.9939e-11	5.9467e-11	5.8994e-11	-4.5191e-11	5.7954e-11	5.7481e-11	-4.6609e-11	-4.7082e-11	-4.7555e-11	-4.8027e-11	-4.85e-11	-4.8973e-11	-4.9445e-11	-4.9918e-11	-5.0391e-11	5.2754e-11	5.2282e-11	5.1809e-11	5.1336e-11	1.5439e-10	5.0391e-11	1.5344e-10	4.9445e-11	4.8973e-11	4.85e-11	4.8027e-11	1.5108e-10	4.7082e-11	4.6609e-11	4.6136e-11	4.5664e-11	4.5191e-11	1.4824e-10
2.7152e-10	2.7096e-10	2.7029e-10	2.6963e-10	2.6897e-10	1.6479e-10	2.6765e-10	1.6356e-10	1.629e-10	1.6223e-10	1.6157e-10	5.7387e-11	1.6025e-10	5.6063e-11	5.5496e-11	-4.8784e-11	5.4172e-11	-5.0107e-11	-5.0769e-11	-5.1431e-11	-5.1998e-11	-5.266e-11	-1.5684e-10	-1.5751e-10	-1.5817e-10	-1.5874e-10	-1.594e-10	-1.6006e-10	-5.7198e-11	-1.6138e-10	-5.8521e-11	-5.9089e-11	-5.975e-11	-6.0412e-11	-6.1074e-11	4.1882e-11	4.1315e-11	4.0653e-11	3.9991e-11	3.9329e-11	3.8668e-11	3.81e-11	3.7439e-11	3.6777e-11	3.6115e-11	3.5453e-11	1.3841e-10	1.3775e-10	1.3709e-10	2.3995e-10
1.8521e-10	1.8502e-10	1.8483e-10	1.8473e-10	8.1022e-11	8.0928e-11	8.0739e-11	8.055e-11	8.036e-11	1.8379e-10	8.0077e-11	1.8341e-10	7.9699e-11	7.9604e-11	7.9415e-11	-2.4392e-11	-2.4581e-11	-2.477e-11	-2.4959e-11	-1.2867e-10	-2.5337e-11	-1.2905e-10	-1.2924e-10	-1.2943e-10	-1.2962e-10	-1.2981e-10	-1.2999e-10	-1.3018e-10	-1.3037e-10	-1.3056e-10	-1.3075e-10	-1.3094e-10	-1.3113e-10	-2.7795e-11	-2.8079e-11	-2.8268e-11	-2.8457e-11	-2.8646e-11	7.4688e-11	7.4499e-11	7.431e-11	7.4026e-11	7.3837e-11	7.3648e-11	7.3364e-11	1.767e-10	1.7651e-10	1.7623e-10	2.7956e-10	2.7928e-10
-2.1745e-11	-2.1366e-11	8.2629e-11	8.3008e-11	8.3386e-11	8.3859e-11	8.4237e-11	8.4615e-11	1.8852e-10	1.8889e-10	1.8927e-10	8.6128e-11	8.6506e-11	1.9041e-10	8.7262e-11	8.764e-11	-1.5505e-11	-1.1884e-10	-1.1846e-10	-2.2161e-10	-2.2132e-10	-2.2094e-10	-2.2057e-10	-2.2028e-10	-2.199e-10	-2.1962e-10	-2.1934e-10	-2.1896e-10	-2.1868e-10	-2.1839e-10	-2.1801e-10	-2.1773e-10	-2.1745e-10	-2.1716e-10	-1.1336e-10	-1.1307e-10	-1.1279e-10	-1.125e-10	-1.1222e-10	-8.3197e-12	-8.036e-12	9.5771e-11	9.6054e-11	1.9977e-10	2.0005e-10	2.0033e-10	2.0052e-10	3.0433e-10	3.0461e-10	3.048e-10
1.1477e-10	1.1562e-10	1.2858e-11	1.1714e-10	1.4465e-11	1.1874e-10	1.195e-10	1.2026e-10	1.2101e-10	1.2177e-10	1.2253e-10	1.2328e-10	1.2394e-10	1.247e-10	1.2546e-10	1.2612e-10	2.3352e-11	2.4014e-11	-7.8942e-11	-7.8186e-11	-7.7524e-11	-1.8039e-10	-1.7972e-10	-2.8259e-10	-2.8192e-10	-2.8126e-10	-2.806e-10	-2.7994e-10	-2.7928e-10	-2.7871e-10	-2.7805e-10	-2.7739e-10	-2.7682e-10	-2.7616e-10	-2.7559e-10	-2.7502e-10	-1.7093e-10	-1.7027e-10	-1.697e-10	-6.5612e-11	-6.5045e-11	3.914e-11	3.9708e-11	1.437e-10	1.4427e-10	1.4484e-10	2.4883e-10	2.494e-10	2.4997e-10	3.5396e-10
-6.3154e-11	-6.2114e-11	-6.0979e-11	-5.9939e-11	-5.89e-11	4.5853e-11	4.6893e-11	4.7933e-11	1.525e-10	1.5354e-10	1.5448e-10	1.5552e-10	2.6008e-10	1.576e-10	1.5855e-10	1.5959e-10	1.6053e-10	5.7954e-11	5.8994e-11	-4.3678e-11	-4.2733e-11	-4.1787e-11	-1.4437e-10	-2.4694e-10	-2.46e-10	-3.4867e-10	-3.4772e-10	-2.4326e-10	-3.4593e-10	-3.4498e-10	-3.4413e-10	-3.4328e-10	-3.4234e-10	-3.4148e-10	-3.4063e-10	-3.3978e-10	-2.3541e-10	-2.3456e-10	-1.3018e-10	-1.2943e-10	-2.5054e-11	-2.4203e-11	8.0171e-11	1.8455e-10	1.853e-10	1.8606e-10	1.8691e-10	1.8767e-10	2.9194e-10	2.927e-10
-3.9802e-11	-3.8573e-11	-3.7344e-11	-3.6115e-11	-3.4791e-11	-3.3657e-11	7.1095e-11	7.2324e-11	7.3553e-11	7.4688e-11	1.7944e-10	1.8057e-10	1.818e-10	1.8294e-10	1.8407e-10	1.853e-10	1.8644e-10	1.8757e-10	8.5088e-11	8.6222e-11	8.7357e-11	-1.5032e-11	-1.1761e-10	-1.1648e-10	-1.1544e-10	-2.1782e-10	-2.1678e-10	-2.1574e-10	-2.147e-10	-3.1719e-10	-3.1615e-10	-3.1511e-10	-3.1407e-10	-3.1312e-10	-3.1208e-10	-3.1104e-10	-2.0657e-10	-2.0563e-10	-2.0459e-10	-1.0012e-10	-9.9174e-11	-9.8229e-11	-9.7283e-11	7.2797e-12	8.2251e-12	1.1269e-10	1.1354e-10	2.1801e-10	2.1886e-10	2.1981e-10
-9.6338e-11	-9.492e-11	-9.3502e-11	-9.2084e-11	-9.0666e-11	1.437e-11	1.5788e-11	1.7112e-11	1.853e-11	1.9854e-11	1.248e-10	1.2612e-10	1.2744e-10	1.2886e-10	1.3018e-10	1.3151e-10	1.3274e-10	1.3406e-10	1.3538e-10	1.3671e-10	1.3794e-10	3.5737e-11	3.6966e-11	-6.5423e-11	-6.4099e-11	-1.6639e-10	-1.6516e-10	-1.6394e-10	-1.6271e-10	-1.6157e-10	-2.6387e-10	-1.5911e-10	-1.5798e-10	-1.5675e-10	-1.5562e-10	-1.5439e-10	-1.5325e-10	-1.5212e-10	-1.5098e-10	-1.4985e-10	-1.4871e-10	-1.4758e-10	-4.3016e-11	-4.1882e-11	-4.0842e-11	6.391e-11	6.495e-11	6.6085e-11	6.7125e-11	6.8165e-11
-2.4212e-10	-2.4033e-10	-1.3491e-10	-1.3311e-10	-1.3132e-10	-2.5999e-11	-2.4297e-11	-2.2501e-11	-2.0705e-11	-1.9003e-11	-1.7301e-11	-1.5505e-11	-1.3803e-11	9.1422e-11	9.3124e-11	9.4825e-11	9.6527e-11	2.0166e-10	2.0336e-10	2.0506e-10	2.0667e-10	2.0828e-10	1.0645e-10	1.0806e-10	1.0967e-10	7.7524e-12	-9.4164e-11	-9.2556e-11	-1.9466e-10	-8.9436e-11	-1.9145e-10	-1.8993e-10	-1.8842e-10	-1.8681e-10	-1.853e-10	-1.8379e-10	-7.8659e-11	-7.7146e-11	-7.5633e-11	-7.4215e-11	-7.2703e-11	-7.119e-11	3.3751e-11	3.517e-11	3.6682e-11	3.81e-11	3.9518e-11	4.0937e-11	4.2355e-11	4.3773e-11
-2.043e-10	-2.026e-10	-2.0081e-10	-1.991e-10	-9.3785e-11	-9.1989e-11	-9.0287e-11	-8.8586e-11	-8.6884e-11	-8.5277e-11	-8.3575e-11	-8.1873e-11	-8.0266e-11	2.4959e-11	1.3009e-10	1.317e-10	2.3692e-10	3.4215e-10	3.4375e-10	3.4536e-10	3.4687e-10	3.4848e-10	2.4647e-10	2.4798e-10	1.4607e-10	4.4056e-11	4.5569e-11	-5.6347e-11	-5.4834e-11	-1.5694e-10	-1.5543e-10	-1.5401e-10	-4.8878e-11	-4.7365e-11	-4.5947e-11	-4.4435e-11	-4.3016e-11	-4.1598e-11	-4.0086e-11	-3.8668e-11	-3.7249e-11	-3.5831e-11	-3.4508e-11	-3.309e-11	-3.1671e-11	-3.0348e-11	7.4593e-11	7.5917e-11	7.7241e-11	7.8659e-11
-2.2189e-10	-2.1934e-10	-2.1669e-10	-2.1414e-10	-2.1158e-10	-2.0903e-10	-2.0648e-10	-2.0393e-10	-2.0137e-10	-9.5204e-11	-9.2745e-11	-9.0287e-11	1.5788e-11	1.2177e-10	1.2423e-10	2.3021e-10	3.3619e-10	3.3865e-10	4.4454e-10	4.4699e-10	4.4936e-10	4.5172e-10	3.5056e-10	3.5292e-10	2.5167e-10	1.5042e-10	1.5278e-10	5.1525e-11	5.3889e-11	-4.7365e-11	-4.5096e-11	-1.4645e-10	-1.4427e-10	-1.42e-10	-1.3983e-10	-3.394e-11	-3.1766e-11	-2.9592e-11	7.6106e-11	7.8281e-11	8.0455e-11	8.2629e-11	8.4709e-11	8.6789e-11	8.8964e-11	9.1044e-11	9.3124e-11	9.5204e-11	9.7283e-11	-4.2544e-12
-1.1912e-11	-1.126e-10	-1.0967e-10	-1.0683e-10	-1.04e-10	-1.0125e-10	-9.8418e-11	-1.991e-10	-1.9636e-10	-1.9362e-10	-8.7357e-11	-8.4615e-11	2.165e-11	1.2791e-10	2.3409e-10	3.4044e-10	4.4662e-10	4.4926e-10	4.5191e-10	5.5808e-10	4.5711e-10	4.5976e-10	4.6231e-10	3.6134e-10	3.6399e-10	2.6292e-10	2.6538e-10	1.6441e-10	6.3438e-11	6.5896e-11	6.8354e-11	-3.2711e-11	-3.0253e-11	-2.7795e-11	-2.5337e-11	-2.2974e-11	-2.0516e-11	-1.8152e-11	-1.5788e-11	9.0098e-11	9.2462e-11	9.4731e-11	9.7094e-11	9.9363e-11	1.0163e-10	1.039e-10	1.0617e-10	1.0844e-10	1.1071e-10	9.3596e-12
1.8247e-11	2.0799e-11	2.3352e-11	2.5904e-11	-7.5161e-11	-7.2608e-11	-7.015e-11	-1.7122e-10	-1.6876e-10	-6.2776e-11	-6.0318e-11	4.5664e-11	4.8027e-11	1.5401e-10	2.5999e-10	3.6588e-10	4.7176e-10	4.7413e-10	4.7649e-10	5.8238e-10	5.8465e-10	5.8701e-10	5.8928e-10	4.8802e-10	4.9029e-10	3.8904e-10	3.9131e-10	2.9005e-10	1.8861e-10	1.9088e-10	8.9531e-11	9.1705e-11	9.3975e-11	-7.4688e-12	-5.2943e-12	-3.1199e-12	-9.4542e-13	1.1345e-12	3.2144e-12	5.3889e-12	7.4688e-12	9.5487e-12	1.1506e-10	1.1714e-10	1.5694e-11	1.212e-10	1.9665e-11	1.2527e-10	1.2725e-10	2.5715e-11
5.2093e-11	5.4362e-11	5.6631e-11	5.8805e-11	6.1074e-11	-4.018e-11	-3.8006e-11	-3.5831e-11	6.9866e-11	7.2041e-11	7.4215e-11	7.639e-11	7.8564e-11	1.8417e-10	1.8634e-10	2.9204e-10	3.9764e-10	5.0334e-10	5.0542e-10	5.0741e-10	5.0949e-10	6.1509e-10	6.1707e-10	6.1915e-10	5.1762e-10	5.196e-10	4.1806e-10	4.2005e-10	3.1851e-10	2.1688e-10	2.1877e-10	1.1723e-10	1.1912e-10	1.749e-11	1.9381e-11	2.1272e-11	-8.036e-11	-7.847e-11	-7.6579e-11	-7.4783e-11	-7.2892e-11	3.2428e-11	3.4224e-11	3.602e-11	3.7817e-11	3.9613e-11	4.1409e-11	1.4663e-10	4.4907e-11	4.6609e-11
5.578e-11	5.7387e-11	5.8994e-11	6.0601e-11	6.2208e-11	6.3816e-11	6.5423e-11	1.7046e-10	1.7207e-10	1.7358e-10	1.7519e-10	1.767e-10	2.8183e-10	2.8334e-10	2.8485e-10	3.8989e-10	4.9493e-10	4.9644e-10	4.9786e-10	6.0289e-10	6.0431e-10	6.0582e-10	6.0724e-10	6.0866e-10	6.1008e-10	5.0797e-10	5.0939e-10	4.0729e-10	4.087e-10	3.065e-10	3.0792e-10	3.0925e-10	3.1066e-10	2.0837e-10	2.0969e-10	1.0749e-10	1.0882e-10	6.6179e-12	7.9415e-12	-9.4258e-11	-9.3029e-11	-9.1705e-11	-9.0382e-11	-8.9153e-11	1.5599e-11	1.6828e-11	1.8152e-11	1.9381e-11	1.2413e-10	1.2527e-10
6.2776e-11	6.3627e-11	6.4383e-11	1.6876e-10	1.6961e-10	1.7036e-10	1.7122e-10	1.7197e-10	1.7273e-10	1.7358e-10	2.7786e-10	2.7861e-10	2.7937e-10	2.8013e-10	3.845e-10	3.8526e-10	4.8954e-10	5.9382e-10	5.9457e-10	5.9523e-10	5.9599e-10	5.9665e-10	7.0093e-10	5.9807e-10	5.9883e-10	5.9949e-10	4.9663e-10	4.9738e-10	4.9805e-10	3.9518e-10	3.9585e-10	3.9651e-10	3.9717e-10	3.9774e-10	2.9478e-10	2.9544e-10	1.9258e-10	8.9626e-11	-1.3236e-11	-1.2669e-11	-1.1562e-10	-1.1506e-10	-1.1449e-10	-1.1392e-10	-1.1326e-10	-9.076e-12	-8.5088e-12	-7.9415e-12	-7.3743e-12	-6.9015e-12
-1.1912e-11	-1.144e-11	-1.0967e-11	-1.0494e-11	-1.0021e-11	-9.5487e-12	9.4353e-11	9.4825e-11	1.9882e-10	3.0272e-10	3.032e-10	3.0367e-10	3.0405e-10	3.0452e-10	4.0851e-10	4.0889e-10	4.0937e-10	4.0974e-10	4.1022e-10	5.1412e-10	5.145e-10	5.1487e-10	5.1525e-10	5.1563e-10	5.1601e-10	5.1639e-10	5.1677e-10	5.1714e-10	4.14e-10	5.179e-10	4.1475e-10	4.1513e-10	4.1551e-10	4.1579e-10	4.1617e-10	3.1293e-10	3.1322e-10	2.1007e-10	3.309e-12	-9.9836e-11	-9.9552e-11	-9.9269e-11	-9.8891e-11	-9.8607e-11	-9.8323e-11	-9.7945e-11	-9.7662e-11	6.1452e-12	6.4288e-12	6.7125e-12
3.3657e-11	-6.9772e-11	3.3846e-11	-6.9583e-11	-6.9488e-11	-6.9488e-11	-6.9394e-11	3.4224e-11	3.4319e-11	1.3794e-10	1.3794e-10	2.4155e-10	2.4165e-10	2.4165e-10	3.4536e-10	3.4546e-10	3.4546e-10	3.4555e-10	3.4555e-10	3.4564e-10	3.4564e-10	3.4574e-10	4.4926e-10	4.4936e-10	4.4936e-10	4.4936e-10	4.4945e-10	4.4945e-10	4.4945e-10	4.4945e-10	3.4602e-10	3.4602e-10	3.4602e-10	4.4955e-10	4.4955e-10	3.4612e-10	3.4612e-10	2.425e-10	1.3898e-10	3.5453e-11	3.5453e-11	3.5453e-11	3.5453e-11	3.5453e-11	3.5359e-11	3.5359e-11	3.5359e-11	3.5359e-11	3.5359e-11	3.5264e-11
2.5337e-11	2.5337e-11	2.5243e-11	2.5243e-11	2.5148e-11	2.5148e-11	2.5054e-11	1.2858e-10	1.2848e-10	1.2848e-10	1.2839e-10	1.2839e-10	2.3182e-10	2.3182e-10	2.3172e-10	2.3163e-10	2.3163e-10	3.3515e-10	2.3153e-10	2.3144e-10	2.3144e-10	2.3134e-10	2.3125e-10	3.3487e-10	3.3477e-10	3.3468e-10	3.3468e-10	2.3097e-10	2.3087e-10	2.3087e-10	2.3078e-10	3.343e-10	3.343e-10	3.3421e-10	3.3411e-10	3.3411e-10	4.3754e-10	3.3392e-10	3.3383e-10	2.3021e-10	2.3011e-10	1.265e-10	1.264e-10	1.264e-10	2.2785e-11	2.269e-11	2.2595e-11	2.2501e-11	2.2406e-11	2.2406e-11
-1.4626e-10	-1.4626e-10	-4.2733e-11	-4.2827e-11	-4.2827e-11	-4.2827e-11	-4.2827e-11	-4.2922e-11	-4.2922e-11	6.0601e-11	6.0507e-11	6.0507e-11	6.0507e-11	6.0412e-11	6.0412e-11	6.0412e-11	6.0318e-11	6.0318e-11	6.0318e-11	1.6375e-10	6.0223e-11	1.6365e-10	1.6365e-10	1.6356e-10	1.6356e-10	1.6356e-10	1.6346e-10	1.6346e-10	1.6337e-10	1.6337e-10	1.6327e-10	1.6327e-10	1.6318e-10	2.667e-10	2.6661e-10	2.6661e-10	2.6651e-10	2.6642e-10	2.6642e-10	2.6632e-10	2.6632e-10	2.6623e-10	1.6261e-10	1.6261e-10	1.6252e-10	1.6252e-10	1.6242e-10	1.6233e-10	5.8805e-11	5.871e-11
-2.8363e-11	-1.3151e-10	-1.3113e-10	-1.3085e-10	-2.6944e-11	-1.3018e-10	-1.2981e-10	-1.2943e-10	-2.5621e-11	-2.5243e-11	-2.4959e-11	-2.4581e-11	-2.4297e-11	-2.4014e-11	-2.3635e-11	-2.3352e-11	-2.2974e-11	-2.269e-11	8.1117e-11	8.1495e-11	-2.1745e-11	8.2062e-11	8.244e-11	8.2724e-11	8.3008e-11	8.3291e-11	8.3669e-11	8.3953e-11	8.4237e-11	8.452e-11	8.4804e-11	8.5088e-11	8.5371e-11	8.5655e-11	8.5938e-11	1.8984e-10	1.9012e-10	1.9041e-10	1.9069e-10	1.9097e-10	1.9116e-10	1.9145e-10	1.9173e-10	8.8491e-11	8.8775e-11	8.9058e-11	8.9342e-11	8.9626e-11	8.9815e-11	9.0098e-11
-1.6885e-10	-6.4477e-11	-6.3532e-11	-1.662e-10	-1.6526e-10	-1.6441e-10	-1.6346e-10	-1.6261e-10	-5.8238e-11	-5.7292e-11	-5.6441e-11	-5.5591e-11	-5.474e-11	-5.3889e-11	-5.3038e-11	-5.2187e-11	-5.1336e-11	-5.0485e-11	-4.9634e-11	-4.8784e-11	-4.7933e-11	5.6441e-11	5.7292e-11	5.8143e-11	5.89e-11	-4.3773e-11	-4.2922e-11	-4.2166e-11	-4.1315e-11	-4.0558e-11	-3.9708e-11	-3.8951e-11	6.5423e-11	6.6179e-11	6.703e-11	6.7786e-11	6.8543e-11	6.9394e-11	1.7367e-10	7.0906e-11	1.7519e-10	1.7594e-10	1.767e-10	7.3932e-11	7.4688e-11	7.5444e-11	7.6201e-11	7.6957e-11	7.7713e-11	1.8199e-10
-8.036e-11	-7.9226e-11	-1.8161e-10	-1.8057e-10	-1.7944e-10	-1.7831e-10	-1.7727e-10	-7.2608e-11	-7.1568e-11	-7.0528e-11	-6.9394e-11	-6.8354e-11	-6.7314e-11	-6.6179e-11	-6.5139e-11	-6.4099e-11	-6.3059e-11	-6.2019e-11	-6.0979e-11	-5.9939e-11	-5.89e-11	-5.786e-11	-5.682e-11	4.7744e-11	-5.4834e-11	-5.3794e-11	-5.2754e-11	-5.1809e-11	-5.0769e-11	-4.9729e-11	-4.8784e-11	-4.7744e-11	-4.6798e-11	-4.5853e-11	5.871e-11	5.9656e-11	6.0601e-11	6.1547e-11	6.2587e-11	6.3532e-11	6.4477e-11	1.6904e-10	1.6999e-10	1.7093e-10	1.7188e-10	1.7273e-10	1.7367e-10	1.7462e-10	1.7556e-10	1.7641e-10
-1.5505e-11	-1.1752e-10	-1.16e-10	-1.1449e-10	-1.1298e-10	-1.1156e-10	-1.1005e-10	-1.0853e-10	-1.0712e-10	-1.056e-10	-1.0419e-10	-1.0267e-10	2.269e-12	3.6871e-12	5.1053e-12	6.6179e-12	8.036e-12	9.4542e-12	1.0872e-11	1.229e-11	1.3709e-11	1.1874e-10	1.2007e-10	1.7868e-11	1.9287e-11	2.0705e-11	-8.1495e-11	2.3446e-11	-7.8753e-11	-7.7335e-11	-7.6012e-11	-7.4688e-11	-7.327e-11	-7.1946e-11	3.2901e-11	3.4224e-11	1.3917e-10	1.4049e-10	1.4181e-10	1.4314e-10	1.4446e-10	1.4578e-10	1.4711e-10	1.4843e-10	1.4966e-10	4.7365e-11	4.8689e-11	4.9918e-11	5.1242e-11	5.2471e-11
-7.015e-11	-6.8543e-11	-6.703e-11	-6.5423e-11	-1.6743e-10	-1.6592e-10	-1.6441e-10	-5.9278e-11	-5.7765e-11	-5.6252e-11	-5.474e-11	-5.3227e-11	5.1714e-11	5.3227e-11	5.474e-11	5.6252e-11	5.767e-11	1.628e-10	1.6422e-10	6.2019e-11	1.6715e-10	1.6857e-10	6.6368e-11	6.7786e-11	6.9299e-11	7.0717e-11	7.2041e-11	7.3459e-11	-2.8646e-11	-2.7228e-11	-2.581e-11	-2.4486e-11	-2.3068e-11	-2.1745e-11	-2.0326e-11	-1.9003e-11	-1.7585e-11	-1.6261e-11	8.8586e-11	8.9909e-11	9.1233e-11	9.2556e-11	9.388e-11	9.5204e-11	9.6527e-11	9.7851e-11	-4.4435e-12	-3.1199e-12	-1.8908e-12	-5.6725e-13
-8.036e-11	-7.8753e-11	-7.7146e-11	-1.7897e-10	-1.7736e-10	-1.7575e-10	-1.7415e-10	-1.7263e-10	-1.7103e-10	-1.6942e-10	-6.4288e-11	4.0747e-11	4.2355e-11	4.3867e-11	1.4909e-10	1.5061e-10	2.5564e-10	2.5715e-10	2.5867e-10	2.6027e-10	2.6179e-10	1.5968e-10	1.6119e-10	1.6271e-10	1.6422e-10	6.2019e-11	6.3532e-11	6.495e-11	-3.706e-11	-3.5642e-11	-3.413e-11	-3.2711e-11	-3.1293e-11	-2.9875e-11	-2.8457e-11	7.6484e-11	7.7902e-11	7.9321e-11	8.0739e-11	8.2062e-11	8.348e-11	8.4804e-11	8.6222e-11	-1.5978e-11	-1.4559e-11	-1.3236e-11	-1.1912e-11	-1.0589e-11	-9.2651e-12	9.5582e-11
-9.1138e-11	-9.0098e-11	-8.9153e-11	-1.9173e-10	-1.9079e-10	-1.8975e-10	-1.888e-10	-8.4331e-11	-8.3386e-11	2.1083e-11	1.2555e-10	2.3011e-10	2.3097e-10	3.3543e-10	3.3638e-10	3.3732e-10	3.3818e-10	3.3912e-10	3.3997e-10	3.4092e-10	3.4177e-10	3.4271e-10	3.4356e-10	2.4089e-10	2.4184e-10	1.3907e-10	1.3992e-10	1.4077e-10	3.81e-11	3.8951e-11	3.9802e-11	-6.287e-11	-6.2019e-11	-1.6469e-10	-6.0318e-11	-1.6299e-10	-5.8616e-11	-5.786e-11	-5.7009e-11	-5.6252e-11	-5.5401e-11	-5.4645e-11	-5.3794e-11	-5.3038e-11	-5.2187e-11	-1.5495e-10	-1.542e-10	-1.5344e-10	-1.5259e-10	-1.5183e-10
-2.7001e-10	-2.6925e-10	-3.7202e-10	-3.7117e-10	-2.667e-10	-2.6585e-10	-1.6148e-10	-5.7103e-11	4.7176e-11	2.5517e-10	3.5954e-10	3.603e-10	4.6467e-10	4.6543e-10	4.6628e-10	4.6704e-10	4.6789e-10	4.6864e-10	4.6949e-10	4.7025e-10	3.6748e-10	3.6824e-10	3.6909e-10	3.6985e-10	2.6708e-10	2.6784e-10	1.6507e-10	1.6583e-10	1.6658e-10	6.3721e-11	6.4477e-11	-3.8289e-11	-3.7533e-11	-1.4039e-10	-1.3964e-10	-2.4241e-10	-1.3813e-10	-2.4099e-10	-2.4023e-10	-2.3947e-10	-1.3529e-10	-1.3453e-10	-1.3387e-10	-2.9592e-11	-2.893e-11	-2.8268e-11	-1.3103e-10	-1.3037e-10	-1.2971e-10	-1.2905e-10
-4.5777e-10	-4.5673e-10	-3.5226e-10	-3.5122e-10	-2.4656e-10	-1.42e-10	-3.7533e-11	6.703e-11	6.7976e-11	2.7616e-10	3.8063e-10	4.8519e-10	4.8613e-10	4.8717e-10	4.8812e-10	4.8906e-10	4.9001e-10	4.9105e-10	4.92e-10	3.8942e-10	3.9036e-10	2.8779e-10	2.8873e-10	2.8968e-10	1.871e-10	1.8804e-10	1.8889e-10	1.8984e-10	8.7167e-11	8.8113e-11	-1.4559e-11	-1.3614e-11	-1.1629e-10	-2.1886e-10	-2.1801e-10	-2.1707e-10	-2.1622e-10	-2.1537e-10	-3.1804e-10	-3.1719e-10	-2.1272e-10	-2.1187e-10	-2.1092e-10	-1.0655e-10	-1.057e-10	-1.0485e-10	-1.04e-10	-1.0315e-10	-1.0229e-10	-1.0154e-10
-5.4295e-10	-5.4229e-10	-4.3811e-10	-3.3383e-10	-2.2964e-10	-2.1934e-11	1.8587e-10	2.9005e-10	3.9433e-10	4.9852e-10	4.9918e-10	4.9984e-10	5.005e-10	5.0117e-10	5.0183e-10	5.0249e-10	5.0315e-10	5.0381e-10	4.0095e-10	4.0161e-10	4.0228e-10	4.0294e-10	4.036e-10	3.0064e-10	3.013e-10	3.0197e-10	3.0263e-10	3.032e-10	2.0033e-10	2.01e-10	9.7945e-11	-4.9162e-12	-1.0778e-10	-2.1073e-10	-2.1007e-10	-3.1303e-10	-3.1237e-10	-3.117e-10	-3.1114e-10	-2.0705e-10	-2.0638e-10	-1.0229e-10	-1.0163e-10	-1.0107e-10	-1.005e-10	-9.9836e-11	-9.9269e-11	-9.8702e-11	-9.804e-11	-9.7473e-11
-3.5264e-10	-2.4827e-10	-2.4751e-10	-1.4323e-10	-3.8951e-11	6.5517e-11	1.698e-10	2.7408e-10	3.7836e-10	3.7911e-10	4.8339e-10	4.8415e-10	4.85e-10	4.8576e-10	5.9013e-10	5.9089e-10	4.8793e-10	4.8869e-10	4.8944e-10	4.902e-10	4.9096e-10	3.8819e-10	3.8894e-10	2.8608e-10	2.8684e-10	2.876e-10	2.8835e-10	2.8901e-10	2.8977e-10	2.9043e-10	1.8767e-10	8.4898e-11	8.556e-11	-1.7301e-11	-1.2016e-10	-2.2293e-10	-2.2227e-10	-3.2503e-10	-3.2437e-10	-3.2371e-10	-3.2295e-10	-2.1877e-10	-2.1811e-10	-2.1735e-10	-2.1669e-10	-1.125e-10	-1.1184e-10	-1.1118e-10	-6.9015e-12	-6.2398e-12
-1.7916e-10	-1.7812e-10	-1.7708e-10	3.1104e-11	1.3567e-10	2.4023e-10	3.4479e-10	3.4583e-10	3.4687e-10	3.4782e-10	3.4886e-10	4.5352e-10	4.5456e-10	4.555e-10	4.5654e-10	4.5758e-10	3.5491e-10	3.5595e-10	3.569e-10	2.5441e-10	3.5888e-10	2.563e-10	2.5734e-10	2.5829e-10	2.5923e-10	2.6018e-10	2.6122e-10	2.6216e-10	1.5959e-10	1.6053e-10	1.6148e-10	5.89e-11	-4.3773e-11	-1.4635e-10	-1.4541e-10	-2.4798e-10	-2.4713e-10	-3.4971e-10	-3.4876e-10	-3.4782e-10	-3.4697e-10	-3.4602e-10	-2.4155e-10	-2.407e-10	-2.3976e-10	-2.3891e-10	-1.3444e-10	-1.3359e-10	-2.9213e-11	-2.8268e-11
-7.2986e-11	-7.2041e-11	3.2522e-11	1.3699e-10	1.3784e-10	2.4231e-10	3.4678e-10	3.4763e-10	3.4858e-10	3.4952e-10	4.5399e-10	4.5493e-10	3.5217e-10	3.5311e-10	2.5044e-10	2.5139e-10	2.5224e-10	1.4957e-10	1.5051e-10	1.5136e-10	2.5574e-10	2.5668e-10	2.5753e-10	2.5838e-10	2.5923e-10	2.6008e-10	2.6094e-10	2.6179e-10	2.6273e-10	2.6358e-10	1.6091e-10	5.8143e-11	-4.4624e-11	-4.3773e-11	-1.4645e-10	-2.4912e-10	-3.5179e-10	-3.5103e-10	-3.5018e-10	-3.4933e-10	-3.4848e-10	-3.4772e-10	-2.4335e-10	-2.4259e-10	-1.3822e-10	-1.3746e-10	-1.3661e-10	-3.2333e-11	-3.1482e-11	7.2892e-11
1.056e-10	1.0664e-10	1.0759e-10	1.0863e-10	2.131e-10	2.1414e-10	3.1861e-10	3.1955e-10	3.2059e-10	3.2154e-10	3.2248e-10	3.2352e-10	2.2094e-10	2.2189e-10	1.1931e-10	1.2026e-10	1.212e-10	1.2215e-10	1.2309e-10	1.2404e-10	1.2498e-10	2.2945e-10	2.304e-10	2.3134e-10	2.3229e-10	2.3323e-10	3.377e-10	2.3513e-10	2.3598e-10	2.3692e-10	2.3787e-10	1.3519e-10	3.2617e-11	-6.9961e-11	-1.7273e-10	-1.7178e-10	-2.7445e-10	-3.7703e-10	-3.7618e-10	-3.7524e-10	-3.7439e-10	-3.7353e-10	-2.6907e-10	-1.6469e-10	-1.6384e-10	-1.629e-10	-5.8427e-11	4.5947e-11	4.6798e-11	1.5117e-10
9.4542e-14	1.0466e-10	2.0913e-10	2.1017e-10	2.1111e-10	2.1215e-10	2.131e-10	2.1414e-10	2.1508e-10	2.1612e-10	1.1354e-10	1.1458e-10	1.1553e-10	1.2952e-11	-8.9531e-11	-8.8586e-11	-8.764e-11	-8.6695e-11	-8.5655e-11	-8.4709e-11	1.9759e-11	2.0705e-11	1.2517e-10	1.2612e-10	1.2706e-10	1.2801e-10	1.2895e-10	1.299e-10	1.3085e-10	1.3179e-10	1.3274e-10	1.3368e-10	1.3463e-10	3.1955e-11	-7.0623e-11	-6.9677e-11	-1.7235e-10	-2.7502e-10	-2.7408e-10	-2.7323e-10	-1.6876e-10	-1.6781e-10	-6.3343e-11	-6.2398e-11	4.1977e-11	4.2922e-11	1.473e-10	1.4815e-10	1.4909e-10	2.5347e-10
7.5633e-12	1.1222e-10	1.1326e-10	1.144e-10	1.1544e-10	1.1657e-10	2.2113e-10	2.2217e-10	1.1978e-10	1.2082e-10	1.2186e-10	1.9476e-11	2.0516e-11	2.1556e-11	-8.0928e-11	-7.9888e-11	-7.8848e-11	-7.7808e-11	-7.6673e-11	2.789e-11	2.8835e-11	2.9875e-11	3.0915e-11	1.3548e-10	1.3652e-10	1.3756e-10	1.386e-10	1.3954e-10	1.4058e-10	1.4162e-10	1.4257e-10	1.4361e-10	1.4465e-10	4.2071e-11	-6.0412e-11	-1.6299e-10	-1.6195e-10	-1.61e-10	-1.5996e-10	-1.5902e-10	-5.4551e-11	-5.3511e-11	5.0958e-11	1.5543e-10	2.599e-10	2.6084e-10	2.6188e-10	2.6283e-10	2.6377e-10	2.6472e-10
6.6652e-11	6.8259e-11	6.9866e-11	1.7519e-10	7.3175e-11	7.4783e-11	7.639e-11	-2.5526e-11	7.9604e-11	-2.2312e-11	-1.2423e-10	-1.9097e-11	-1.2111e-10	-1.195e-10	-1.1789e-10	-1.1638e-10	-1.125e-11	-9.7378e-12	-8.1306e-12	-6.6179e-12	-5.0107e-12	-3.498e-12	-1.9854e-12	-4.7271e-13	1.04e-12	2.5526e-12	1.0759e-10	1.091e-10	1.1061e-10	1.1213e-10	1.1364e-10	1.1506e-10	1.1657e-10	1.1808e-10	1.195e-10	1.749e-11	1.8908e-11	2.0421e-11	-8.1684e-11	2.3257e-11	2.477e-11	2.6188e-11	1.3113e-10	1.3255e-10	2.3758e-10	2.39e-10	2.4042e-10	2.4184e-10	3.4668e-10	3.481e-10
3.8573e-11	1.4351e-10	1.4484e-10	4.2638e-11	4.3962e-11	4.5285e-11	4.6609e-11	-5.5591e-11	-5.4267e-11	-5.2943e-11	-5.162e-11	-5.0296e-11	-4.8973e-11	-4.7744e-11	-4.642e-11	5.8427e-11	5.9656e-11	6.0979e-11	6.2208e-11	6.3532e-11	6.4761e-11	6.6085e-11	6.7314e-11	6.8543e-11	6.9866e-11	7.1095e-11	7.2324e-11	7.3553e-11	7.4783e-11	7.6012e-11	7.7241e-11	7.847e-11	7.9699e-11	8.0928e-11	8.2062e-11	8.3291e-11	8.452e-11	8.5655e-11	8.6884e-11	8.8113e-11	8.9247e-11	9.0476e-11	1.9513e-10	1.9627e-10	1.975e-10	1.9863e-10	3.0338e-10	3.0452e-10	2.0204e-10	3.0688e-10
4.3395e-11	4.5096e-11	4.6798e-11	-5.5023e-11	-5.3322e-11	-5.162e-11	-1.5344e-10	-1.5174e-10	-1.5004e-10	-1.4834e-10	-1.4673e-10	-1.4503e-10	-1.4342e-10	-3.8195e-11	-3.6588e-11	-3.498e-11	-3.3279e-11	7.1852e-11	7.3459e-11	7.5066e-11	7.6673e-11	7.8281e-11	7.9888e-11	8.1495e-11	8.3008e-11	8.4615e-11	8.6222e-11	1.9126e-10	8.9342e-11	9.0855e-11	9.2367e-11	9.3975e-11	9.5487e-11	9.7e-11	9.8513e-11	1.0003e-10	1.0154e-10	1.0305e-10	1.0456e-10	2.096e-10	2.1102e-10	2.1253e-10	2.1404e-10	2.1546e-10	2.1697e-10	3.2201e-10	2.1981e-10	2.2132e-10	2.2274e-10	2.2416e-10
6.4477e-11	6.6179e-11	-3.5642e-11	-3.394e-11	-1.3576e-10	-1.3406e-10	-2.3588e-10	-2.3418e-10	-2.3248e-10	-2.3087e-10	-2.2917e-10	-1.2413e-10	-1.2253e-10	-1.7301e-11	-1.5694e-11	-1.4087e-11	9.1044e-11	9.2651e-11	-9.2651e-12	-7.6579e-12	-6.1452e-12	9.8985e-11	1.0059e-10	-1.4181e-12	1.8908e-13	1.7018e-12	1.0683e-10	1.0834e-10	1.0986e-10	1.1146e-10	1.1298e-10	1.1449e-10	1.16e-10	1.1752e-10	1.1893e-10	1.2045e-10	2.2558e-10	1.2347e-10	1.2489e-10	1.264e-10	1.2782e-10	2.3286e-10	2.3437e-10	2.3579e-10	2.3721e-10	2.3862e-10	2.4004e-10	2.4146e-10	2.4288e-10	2.443e-10
-1.0201e-10	-2.0412e-10	-9.9363e-11	-2.0156e-10	-2.0024e-10	-3.0244e-10	-3.0121e-10	-2.9989e-10	-2.9866e-10	-1.9381e-10	-1.9258e-10	-1.9135e-10	-1.9003e-10	-8.5371e-11	-8.4142e-11	-8.2913e-11	-8.1684e-11	2.3068e-11	2.4297e-11	2.5526e-11	2.6661e-11	1.3141e-10	1.3264e-10	1.3378e-10	2.3862e-10	2.3976e-10	2.4099e-10	2.4212e-10	1.3973e-10	2.4448e-10	1.42e-10	1.4314e-10	1.4437e-10	1.455e-10	2.5025e-10	2.5139e-10	3.5604e-10	3.5708e-10	3.5822e-10	3.5935e-10	3.6049e-10	3.6153e-10	3.6266e-10	3.637e-10	2.6131e-10	2.6235e-10	1.5987e-10	1.6091e-10	5.8427e-11	-4.4056e-11
-1.7613e-10	-7.1284e-11	-1.733e-10	-1.7197e-10	-1.7055e-10	-1.6923e-10	-2.7133e-10	-1.6649e-10	-1.6507e-10	-1.6375e-10	-1.6242e-10	-1.611e-10	-1.5968e-10	-5.4929e-11	-5.3605e-11	-5.2282e-11	-5.1053e-11	5.3794e-11	5.5118e-11	1.6006e-10	1.6129e-10	1.6261e-10	1.6384e-10	1.6516e-10	1.6639e-10	1.6772e-10	1.6895e-10	1.7018e-10	1.714e-10	1.7263e-10	1.7386e-10	1.7509e-10	1.7632e-10	1.7755e-10	1.7878e-10	2.8353e-10	2.8467e-10	3.8942e-10	3.9055e-10	3.9178e-10	3.9292e-10	3.9414e-10	3.9528e-10	2.9289e-10	2.9402e-10	2.9525e-10	1.9287e-10	1.94e-10	9.1516e-11	-1.0967e-11
-2.8287e-10	-2.8145e-10	-2.7994e-10	-2.7843e-10	-2.7701e-10	-1.7197e-10	-1.7055e-10	-1.6904e-10	-1.6762e-10	-1.662e-10	-6.1358e-11	-5.9939e-11	-5.8521e-11	-5.7103e-11	-5.5685e-11	4.9256e-11	5.0674e-11	5.2093e-11	5.3416e-11	5.4834e-11	5.6158e-11	5.7576e-11	5.89e-11	1.6384e-10	1.6526e-10	1.6658e-10	1.6791e-10	1.6923e-10	6.6936e-11	6.8259e-11	1.732e-10	1.7452e-10	1.7575e-10	1.7708e-10	2.8192e-10	2.8315e-10	3.879e-10	4.9275e-10	4.9398e-10	4.9521e-10	4.9653e-10	4.9776e-10	3.9547e-10	2.9317e-10	2.944e-10	1.9211e-10	1.9324e-10	9.0855e-11	9.2084e-11	-1.0305e-11
-1.7348e-10	-1.7207e-10	-1.7065e-10	-6.5801e-11	-6.4477e-11	-6.3059e-11	-6.1736e-11	-6.0318e-11	-5.8994e-11	4.5853e-11	4.7176e-11	4.8594e-11	4.9918e-11	5.1242e-11	1.5618e-10	1.5751e-10	1.5883e-10	1.6006e-10	1.6138e-10	1.6271e-10	1.6394e-10	1.6526e-10	1.6649e-10	1.6781e-10	1.6904e-10	6.6652e-11	6.7976e-11	6.9205e-11	7.0434e-11	7.1663e-11	7.2892e-11	7.4121e-11	1.7897e-10	1.802e-10	2.8495e-10	3.8961e-10	3.9084e-10	4.9549e-10	4.9672e-10	4.9786e-10	4.9909e-10	3.967e-10	2.9431e-10	2.9554e-10	1.9315e-10	1.9428e-10	9.18e-11	-1.0589e-11	-9.4542e-12	-8.3197e-12
-2.1158e-10	-2.1045e-10	-2.0932e-10	-1.0456e-10	-1.0352e-10	-1.0239e-10	-1.0125e-10	3.4035e-12	4.538e-12	1.092e-10	1.1024e-10	1.1137e-10	1.1241e-10	1.1354e-10	1.1458e-10	1.1572e-10	2.2028e-10	2.2132e-10	1.1884e-10	1.1997e-10	1.2101e-10	1.2205e-10	1.957e-11	2.061e-11	2.1556e-11	2.2595e-11	-7.9888e-11	-7.8848e-11	-7.7902e-11	2.6661e-11	2.7606e-11	1.3217e-10	1.3311e-10	1.3415e-10	2.3862e-10	3.4309e-10	3.4404e-10	4.4851e-10	4.4945e-10	4.504e-10	4.5134e-10	4.5229e-10	3.4971e-10	3.5066e-10	3.516e-10	2.4893e-10	1.4635e-10	4.3773e-11	4.4624e-11	4.5475e-11
-1.0872e-10	-1.0749e-10	-2.7417e-12	-1.0504e-10	-2.8363e-13	9.4542e-13	2.1745e-12	1.0693e-10	1.0816e-10	1.0938e-10	1.1052e-10	1.1175e-10	2.1641e-10	2.1764e-10	2.1877e-10	2.2e-10	2.2113e-10	2.2227e-10	2.234e-10	2.2454e-10	1.2215e-10	1.2328e-10	1.2442e-10	2.2028e-11	2.3068e-11	2.4203e-11	-7.8186e-11	-7.7146e-11	-7.6012e-11	-7.4972e-11	-7.3932e-11	-7.2797e-11	-7.1757e-11	3.2806e-11	3.3846e-11	1.3841e-10	1.3945e-10	2.4401e-10	2.4505e-10	3.4952e-10	3.5056e-10	3.516e-10	4.5607e-10	3.5359e-10	3.5453e-10	2.5195e-10	1.4938e-10	4.6893e-11	-5.5685e-11	-5.474e-11
-2.893e-11	-2.8079e-11	-1.3075e-10	-2.6377e-11	-2.5526e-11	-2.4675e-11	7.9699e-11	8.055e-11	1.8502e-10	2.892e-10	2.9005e-10	2.909e-10	2.9166e-10	2.9251e-10	2.9327e-10	2.9402e-10	2.9488e-10	2.9563e-10	1.9296e-10	1.9372e-10	9.0949e-11	9.1705e-11	9.2462e-11	-1.0305e-11	-9.6433e-12	-1.1241e-10	-1.1165e-10	-2.1442e-10	-2.1376e-10	-2.13e-10	-2.1225e-10	-2.1158e-10	-1.073e-10	-1.0664e-10	-2.4581e-12	-1.7018e-12	1.0248e-10	1.0315e-10	2.0742e-10	2.0809e-10	3.1218e-10	3.1284e-10	3.135e-10	3.1416e-10	3.1482e-10	3.1549e-10	2.1272e-10	1.0967e-10	1.1033e-10	7.3743e-12
-4.4813e-11	-4.3678e-11	-4.2449e-11	-4.1315e-11	-4.0086e-11	-3.8951e-11	-3.7722e-11	6.6936e-11	6.807e-11	1.7282e-10	1.7405e-10	1.7519e-10	1.7632e-10	1.7736e-10	1.7849e-10	2.8306e-10	1.8076e-10	1.818e-10	1.8294e-10	1.8398e-10	1.8511e-10	8.2535e-11	8.3669e-11	-1.8814e-11	-1.213e-10	-1.2026e-10	-2.2274e-10	-2.217e-10	-3.2428e-10	-3.2324e-10	-3.222e-10	-3.2125e-10	-2.166e-10	-2.1565e-10	-2.1461e-10	-1.1014e-10	-1.091e-10	-4.6325e-12	9.9836e-11	1.0078e-10	2.0544e-10	3.0981e-10	3.1076e-10	4.1523e-10	4.1608e-10	4.1702e-10	3.1445e-10	2.1187e-10	1.092e-10	6.6179e-12
-5.8143e-11	-5.6441e-11	-5.474e-11	-5.3132e-11	-5.1431e-11	-4.9729e-11	-4.8122e-11	-4.642e-11	-4.4813e-11	6.0412e-11	6.2019e-11	6.3627e-11	6.5234e-11	6.6841e-11	6.8448e-11	7.0055e-11	7.1568e-11	7.3175e-11	7.4783e-11	7.6295e-11	7.7808e-11	-2.4108e-11	-2.2595e-11	-2.1083e-11	-1.2309e-10	-2.251e-10	-2.2359e-10	-3.257e-10	-3.2418e-10	-3.2267e-10	-4.2487e-10	-4.2336e-10	-3.1832e-10	-3.169e-10	-2.1196e-10	-2.1054e-10	-1.056e-10	-6.6179e-13	7.5633e-13	1.057e-10	1.0702e-10	2.1206e-10	3.1681e-10	4.2175e-10	4.2307e-10	4.244e-10	4.2572e-10	4.2705e-10	3.2485e-10	2.2274e-10
3.0537e-11	-7.1001e-11	-6.8921e-11	-6.6936e-11	-1.6838e-10	-2.6992e-10	-1.6441e-10	-2.6595e-10	-2.6396e-10	-2.6198e-10	-1.5647e-10	-1.5448e-10	-1.5259e-10	-1.5061e-10	-2.5214e-10	-2.5025e-10	-1.4484e-10	-1.4295e-10	-1.4106e-10	-1.3917e-10	-1.3727e-10	-1.3538e-10	-2.997e-11	-1.317e-10	-1.2981e-10	-1.2801e-10	-2.2964e-10	-2.2785e-10	-3.2957e-10	-3.2778e-10	-3.2598e-10	-3.2418e-10	-3.2239e-10	-3.2069e-10	-2.1537e-10	-2.1357e-10	-1.0834e-10	-1.0664e-10	-1.4181e-12	1.04e-10	2.0922e-10	2.1092e-10	3.1605e-10	4.2118e-10	4.2289e-10	4.2449e-10	5.2972e-10	5.3132e-10	5.3293e-10	4.3111e-10
-5.0202e-11	-4.7555e-11	-1.4853e-10	-1.4588e-10	-1.4323e-10	-2.442e-10	-2.4155e-10	-3.4252e-10	-3.3988e-10	-3.3732e-10	-4.383e-10	-4.3574e-10	-4.3319e-10	-4.3064e-10	-3.2466e-10	-3.221e-10	-3.1965e-10	-2.1357e-10	-2.1111e-10	-2.0865e-10	-1.0267e-10	-1.0021e-10	-9.7756e-11	8.3197e-12	1.0683e-11	-9.0476e-11	-1.9164e-10	-1.8918e-10	-2.9034e-10	-2.8797e-10	-2.8561e-10	-1.7972e-10	-1.7745e-10	-1.7509e-10	-1.7273e-10	-6.6936e-11	-6.4667e-11	4.1315e-11	4.3584e-11	1.4938e-10	1.5164e-10	1.5391e-10	1.5609e-10	2.6188e-10	2.6406e-10	3.6975e-10	3.7193e-10	3.741e-10	3.7628e-10	3.7845e-10
6.2776e-11	-3.8384e-11	-3.6115e-11	-3.3751e-11	-1.351e-10	-1.3283e-10	-2.3409e-10	-2.3182e-10	-2.2955e-10	-2.2728e-10	-2.2501e-10	-3.2636e-10	-3.2409e-10	-3.2191e-10	-3.1974e-10	-3.1747e-10	-2.1177e-10	-2.096e-10	-1.039e-10	-1.0182e-10	3.9708e-12	6.1452e-12	8.2251e-12	1.04e-11	1.248e-11	1.4559e-11	-8.6884e-11	-8.4804e-11	-8.2724e-11	-1.8417e-10	-1.8218e-10	-1.801e-10	-1.7802e-10	-7.2514e-11	-7.0434e-11	3.517e-11	3.7155e-11	3.914e-11	4.1126e-11	4.3111e-11	1.4862e-10	1.5061e-10	1.525e-10	1.5448e-10	1.5637e-10	1.5836e-10	1.6025e-10	1.6214e-10	1.6403e-10	2.6944e-10
7.1663e-11	7.3648e-11	-2.7795e-11	-2.5715e-11	-2.373e-11	-1.2517e-10	-1.2319e-10	-1.212e-10	-1.1922e-10	-2.2085e-10	-1.1525e-10	-2.1688e-10	-2.1489e-10	-2.1291e-10	-2.1092e-10	-2.0903e-10	-2.0705e-10	-1.0154e-10	-9.9647e-11	-9.7662e-11	-9.5771e-11	-9.388e-11	1.1534e-11	1.3425e-11	1.5316e-11	1.7207e-11	-8.452e-11	-8.2629e-11	-8.0833e-11	-7.8942e-11	-7.7146e-11	-7.535e-11	-7.3459e-11	3.1861e-11	3.3657e-11	3.5453e-11	1.4077e-10	1.4247e-10	1.4427e-10	1.4607e-10	1.4777e-10	1.4957e-10	1.5127e-10	4.9445e-11	1.5467e-10	5.2943e-11	5.4645e-11	5.6347e-11	1.6148e-10	1.6318e-10
2.1111e-10	1.0948e-10	1.1137e-10	1.1326e-10	1.1515e-10	1.1704e-10	1.541e-11	1.7301e-11	1.9192e-11	-8.2535e-11	-8.0644e-11	-7.8848e-11	-1.8057e-10	-1.7878e-10	-1.7698e-10	-1.7519e-10	-6.9772e-11	-6.7976e-11	-6.6179e-11	-6.4383e-11	-6.2587e-11	-6.079e-11	-5.9089e-11	-5.7292e-11	-5.5591e-11	-5.3889e-11	-5.2093e-11	-5.0391e-11	-4.8689e-11	-4.6987e-11	-4.5285e-11	5.9939e-11	6.1547e-11	6.3248e-11	6.495e-11	1.7008e-10	1.7178e-10	1.7339e-10	1.75e-10	1.767e-10	7.4783e-11	7.639e-11	7.7997e-11	7.9604e-11	8.1117e-11	-2.0799e-11	-1.9192e-11	-1.7679e-11	-1.6072e-11	-1.4559e-11
2.1158e-10	2.1338e-10	2.1518e-10	1.1336e-10	1.1515e-10	1.1695e-10	1.5221e-11	1.6923e-11	1.8719e-11	2.0421e-11	-8.14e-11	-7.9604e-11	-7.7902e-11	-7.6201e-11	-7.4499e-11	-7.2797e-11	-7.1095e-11	-6.9488e-11	-6.7786e-11	-6.6085e-11	-6.4477e-11	-6.2776e-11	4.2355e-11	4.4056e-11	4.5664e-11	4.7271e-11	4.8878e-11	5.0485e-11	5.2093e-11	5.37e-11	5.5307e-11	5.6914e-11	5.8427e-11	6.0034e-11	6.1547e-11	6.3154e-11	6.4667e-11	1.697e-10	1.7131e-10	1.7282e-10	1.7433e-10	7.2324e-11	7.3837e-11	7.535e-11	-2.6755e-11	-2.5243e-11	-2.373e-11	-1.2584e-10	-1.2432e-10	-2.2652e-10
2.2387e-10	2.2548e-10	2.2709e-10	1.2508e-10	1.2669e-10	1.2829e-10	2.6283e-11	2.789e-11	2.9402e-11	-7.2514e-11	-7.1001e-11	-6.9394e-11	-6.7881e-11	-6.6368e-11	-6.4856e-11	-6.3343e-11	-6.183e-11	-6.0318e-11	4.4718e-11	-5.7387e-11	4.7649e-11	4.9162e-11	5.058e-11	5.2093e-11	5.3511e-11	5.4929e-11	5.6441e-11	5.786e-11	5.9278e-11	6.0696e-11	6.2114e-11	6.3532e-11	6.495e-11	6.6274e-11	6.7692e-11	6.911e-11	7.0434e-11	7.1757e-11	7.3175e-11	7.4499e-11	1.7935e-10	7.7241e-11	7.8564e-11	7.9888e-11	-2.2312e-11	-2.1083e-11	-1.2328e-10	-1.2196e-10	-1.2064e-10	-2.2302e-10
1.2234e-10	1.2394e-10	1.2555e-10	1.2716e-10	2.5148e-11	2.6755e-11	-7.5255e-11	-7.3648e-11	-1.7566e-10	-7.0623e-11	-1.7254e-10	-1.7103e-10	-1.6951e-10	-1.68e-10	-1.6649e-10	-1.6507e-10	-1.6356e-10	-5.8521e-11	-5.7103e-11	4.7933e-11	4.9351e-11	5.0863e-11	5.2282e-11	5.37e-11	5.5118e-11	5.6536e-11	1.6148e-10	1.629e-10	1.6431e-10	1.6573e-10	1.6706e-10	1.6847e-10	6.6274e-11	6.7692e-11	6.9015e-11	7.0434e-11	7.1757e-11	7.3081e-11	7.4404e-11	1.7925e-10	7.7052e-11	7.8375e-11	7.9604e-11	8.0928e-11	-2.1272e-11	8.348e-11	-1.8719e-11	-1.749e-11	-1.1978e-10	-1.1856e-10
1.1383e-10	2.1905e-10	1.1704e-10	1.1865e-10	1.2016e-10	1.8247e-11	1.9854e-11	-8.2157e-11	-1.8417e-10	-7.9037e-11	-1.8105e-10	-1.7953e-10	-1.7802e-10	-1.7651e-10	-7.1474e-11	-6.9961e-11	3.5075e-11	3.6493e-11	3.8006e-11	1.4304e-10	1.4446e-10	1.4588e-10	1.4739e-10	1.4881e-10	1.5023e-10	4.8216e-11	4.9634e-11	5.1053e-11	5.2471e-11	5.3794e-11	5.5212e-11	5.6631e-11	-4.5475e-11	-4.4151e-11	-4.2733e-11	-4.1409e-11	-4.0086e-11	-3.8668e-11	-3.7344e-11	6.7503e-11	6.8826e-11	7.015e-11	7.1474e-11	1.7632e-10	1.7764e-10	1.7897e-10	7.6673e-11	1.8152e-10	1.8275e-10	8.055e-11
8.8869e-11	9.076e-11	9.2651e-11	9.4542e-11	-7.1852e-12	-5.2943e-12	-3.498e-12	-1.0513e-10	-2.0686e-10	-1.0144e-10	-9.9647e-11	-9.7756e-11	-9.596e-11	-9.4164e-11	1.1156e-11	1.2952e-11	1.1837e-10	1.2016e-10	1.2186e-10	1.2366e-10	1.2536e-10	1.2716e-10	1.2886e-10	1.3066e-10	1.3236e-10	1.3406e-10	1.3576e-10	1.3746e-10	1.3917e-10	3.7155e-11	3.8857e-11	4.0558e-11	-6.1358e-11	-1.6318e-10	-1.6157e-10	-1.5996e-10	-1.5836e-10	-5.3132e-11	-5.1525e-11	-5.0013e-11	-4.8405e-11	5.6725e-11	5.8332e-11	5.9845e-11	1.6507e-10	1.6658e-10	1.6819e-10	1.697e-10	1.7122e-10	1.7273e-10
5.8616e-11	6.1074e-11	6.3438e-11	-3.7911e-11	6.807e-11	7.0434e-11	-3.0821e-11	-2.8552e-11	-2.6188e-11	-2.3919e-11	-2.165e-11	8.4237e-11	8.6506e-11	8.8775e-11	9.1044e-11	9.3218e-11	9.5487e-11	9.7662e-11	2.0345e-10	2.0563e-10	2.078e-10	2.0998e-10	2.1215e-10	2.1433e-10	2.1641e-10	2.1858e-10	1.1714e-10	1.1931e-10	1.7774e-11	1.9854e-11	2.1934e-11	-7.951e-11	-7.743e-11	-7.535e-11	-1.7689e-10	-1.7481e-10	-1.7282e-10	-1.7084e-10	-6.5234e-11	-6.3248e-11	4.226e-11	4.4246e-11	4.6136e-11	4.8122e-11	5.0013e-11	1.5562e-10	1.5751e-10	1.594e-10	1.6138e-10	1.6327e-10
2.7323e-11	-7.3553e-11	-7.0906e-11	-6.8354e-11	-6.5707e-11	-6.3059e-11	-6.0507e-11	-5.7954e-11	4.8216e-11	5.0769e-11	5.3322e-11	5.5874e-11	1.6186e-10	1.6441e-10	1.6696e-10	1.6942e-10	1.7188e-10	1.7443e-10	1.7689e-10	1.7935e-10	1.818e-10	1.8417e-10	1.8663e-10	1.8908e-10	1.9145e-10	9.0287e-11	9.2745e-11	9.5109e-11	9.7473e-11	-3.6871e-12	-1.3236e-12	9.4542e-13	-1.0031e-10	-9.804e-11	-9.5676e-11	-1.9693e-10	-1.9466e-10	-1.9239e-10	-8.66e-11	-8.4331e-11	-8.2157e-11	2.373e-11	2.5999e-11	2.8173e-11	1.3387e-10	1.3605e-10	2.4174e-10	2.4392e-10	2.4609e-10	2.4827e-10
-3.101e-11	-2.9308e-11	-2.7606e-11	-1.2952e-10	-1.2782e-10	-1.2612e-10	-1.2442e-10	-1.2272e-10	-1.7396e-11	-1.5788e-11	-1.4087e-11	9.1138e-11	9.2745e-11	9.4447e-11	1.9958e-10	2.0118e-10	2.0289e-10	2.0449e-10	2.061e-10	2.0771e-10	2.0932e-10	2.1092e-10	2.1253e-10	2.1414e-10	2.1565e-10	1.1373e-10	1.1534e-10	1.333e-11	1.4938e-11	1.645e-11	-8.5655e-11	-8.4048e-11	-8.2535e-11	-8.1022e-11	-7.951e-11	-7.7997e-11	-1.8001e-10	-7.4972e-11	-7.3459e-11	-7.2041e-11	-7.0528e-11	3.4602e-11	3.602e-11	3.7533e-11	3.8951e-11	1.4389e-10	1.4541e-10	1.4682e-10	1.4824e-10	1.4966e-10
2.0705e-11	2.1745e-11	2.2785e-11	-7.9793e-11	-7.8848e-11	-1.8133e-10	-1.8029e-10	-1.7935e-10	-1.7831e-10	-7.3837e-11	3.0821e-11	3.1766e-11	3.2711e-11	3.3751e-11	3.4697e-11	1.3917e-10	1.4011e-10	1.4106e-10	1.42e-10	1.4304e-10	1.4399e-10	1.4493e-10	1.4578e-10	1.4673e-10	1.4767e-10	1.4862e-10	1.4957e-10	1.5042e-10	1.5136e-10	1.5231e-10	1.5316e-10	5.058e-11	1.5495e-10	5.2376e-11	5.3227e-11	5.4172e-11	5.5023e-11	5.5874e-11	-4.6893e-11	-4.5947e-11	-4.5096e-11	-4.4246e-11	6.0223e-11	6.1074e-11	6.1925e-11	6.2776e-11	1.6715e-10	1.68e-10	1.6876e-10	1.6961e-10
1.3898e-11	1.4087e-11	-8.9247e-11	-8.9058e-11	-8.8775e-11	-1.9211e-10	-1.9183e-10	-1.9164e-10	-1.9135e-10	-1.9116e-10	-1.9097e-10	-8.7167e-11	-8.6978e-11	1.6923e-11	1.2064e-10	1.2082e-10	1.2111e-10	1.213e-10	1.2149e-10	1.2168e-10	1.2196e-10	1.2215e-10	2.2586e-10	2.2605e-10	2.2633e-10	1.23e-10	2.2671e-10	2.269e-10	2.2709e-10	1.2385e-10	1.2404e-10	1.2423e-10	1.2442e-10	1.2461e-10	2.1272e-11	2.1461e-11	1.2517e-10	2.1839e-11	2.2028e-11	2.2217e-11	1.2593e-10	1.2612e-10	1.2631e-10	1.265e-10	1.2669e-10	1.2688e-10	1.2706e-10	1.2725e-10	1.2744e-10	1.2754e-10
-5.2187e-11	-5.2282e-11	-5.2376e-11	-5.2471e-11	-1.5609e-10	-1.5609e-10	-1.5618e-10	-1.5628e-10	-5.2849e-11	-5.2943e-11	-5.3038e-11	-5.3132e-11	-5.3227e-11	-5.3322e-11	-5.3416e-11	-5.3511e-11	5.0013e-11	4.9918e-11	4.9824e-11	4.9729e-11	4.9634e-11	4.954e-11	4.954e-11	4.9445e-11	1.5287e-10	4.9256e-11	4.9162e-11	1.5259e-10	1.525e-10	1.524e-10	1.5231e-10	4.8689e-11	4.8594e-11	4.85e-11	4.8405e-11	1.5183e-10	1.5174e-10	1.5164e-10	1.5155e-10	1.5146e-10	1.5136e-10	1.5127e-10	1.5117e-10	1.5108e-10	1.5098e-10	1.5089e-10	1.5079e-10	1.507e-10	1.5061e-10	1.5051e-10
1.7301e-11	1.7585e-11	1.7868e-11	-8.5466e-11	-8.5182e-11	-8.4993e-11	-8.4709e-11	-8.4426e-11	-8.4142e-11	1.9665e-11	1.9948e-11	1.2376e-10	2.0516e-11	2.0705e-11	2.0988e-11	-8.2346e-11	-8.2157e-11	-8.1873e-11	-8.159e-11	-8.14e-11	-8.1117e-11	2.269e-11	2.2974e-11	2.3257e-11	2.3446e-11	1.2725e-10	1.2744e-10	1.2773e-10	1.2791e-10	2.3172e-10	2.3191e-10	1.2867e-10	1.2886e-10	1.2914e-10	1.2933e-10	2.6094e-11	2.6283e-11	1.2999e-10	1.3028e-10	1.3047e-10	1.3075e-10	1.3094e-10	1.3113e-10	2.3494e-10	2.3513e-10	2.3531e-10	2.355e-10	2.3579e-10	2.3598e-10	2.3617e-10
1.0617e-10	1.0636e-10	1.0664e-10	1.0693e-10	1.0712e-10	1.074e-10	1.0768e-10	1.0787e-10	1.0816e-10	1.0844e-10	1.0863e-10	1.0891e-10	1.091e-10	5.8616e-12	6.0507e-12	-9.7189e-11	-9.7e-11	-2.0033e-10	-9.6527e-11	-1.9986e-10	-1.9967e-10	-1.9939e-10	-1.992e-10	-9.5393e-11	-9.5109e-11	-9.492e-11	-9.4636e-11	-9.4447e-11	9.2651e-12	9.5487e-12	9.7378e-12	9.9269e-12	1.0211e-11	-9.3124e-11	-9.2935e-11	-9.2745e-11	-9.2462e-11	1.125e-11	1.144e-11	1.1629e-11	1.1534e-10	1.1562e-10	1.1581e-10	2.1953e-10	2.1972e-10	2.199e-10	2.2009e-10	2.2028e-10	2.2047e-10	2.2066e-10
9.6622e-11	2.0033e-10	9.7094e-11	2.009e-10	2.0118e-10	2.0137e-10	2.0166e-10	3.0556e-10	3.0575e-10	3.0603e-10	2.027e-10	2.0289e-10	2.0317e-10	9.9931e-11	-3.4035e-12	-3.1199e-12	-1.0645e-10	-1.0617e-10	-1.0598e-10	-2.0932e-10	-2.0913e-10	-2.0884e-10	-2.0865e-10	-2.0846e-10	-2.0818e-10	-1.0437e-10	-1.0409e-10	-1.039e-10	-1.0371e-10	-1.0343e-10	-1.0324e-10	4.7271e-13	7.5633e-13	9.4542e-13	1.1345e-12	1.3236e-12	1.5127e-12	1.7963e-12	1.9854e-12	2.1745e-12	1.0589e-10	1.0608e-10	1.0626e-10	1.0645e-10	2.1017e-10	2.1045e-10	2.1064e-10	2.1083e-10	2.1102e-10	2.1121e-10
2.2198e-10	1.1922e-10	2.2369e-10	2.2454e-10	2.2539e-10	2.2614e-10	2.2699e-10	2.2785e-10	2.287e-10	2.2955e-10	2.303e-10	1.2754e-10	1.2839e-10	1.2914e-10	2.6472e-11	2.7228e-11	-7.5444e-11	-7.4688e-11	-1.7736e-10	-2.8013e-10	-2.7937e-10	-2.7852e-10	-2.7776e-10	-2.7701e-10	-1.7273e-10	-1.7197e-10	-1.7112e-10	-1.7036e-10	-6.6085e-11	3.8195e-11	3.8951e-11	3.9708e-11	4.0369e-11	4.1126e-11	4.1882e-11	-6.0885e-11	4.3395e-11	-5.9467e-11	-5.871e-11	-5.7954e-11	-5.7292e-11	4.6987e-11	4.7649e-11	4.8405e-11	4.9067e-11	1.5335e-10	1.5401e-10	1.5467e-10	1.5543e-10	1.5609e-10
1.1893e-10	1.2082e-10	1.2262e-10	1.2451e-10	1.2631e-10	1.281e-10	1.299e-10	1.3179e-10	1.3359e-10	2.3891e-10	1.3709e-10	1.3888e-10	1.4068e-10	3.8951e-11	4.0653e-11	-6.1169e-11	-5.9467e-11	-5.7765e-11	-1.5949e-10	-1.5779e-10	-2.5961e-10	-2.5791e-10	-2.5621e-10	-2.5451e-10	-2.528e-10	-2.511e-10	-1.4597e-10	-1.4427e-10	-1.4266e-10	-1.4096e-10	-3.5831e-11	-3.413e-11	-3.2522e-11	-3.0915e-11	-2.9308e-11	-2.7701e-11	-2.6094e-11	-2.4486e-11	-2.2879e-11	8.2251e-11	-1.9759e-11	-1.8247e-11	-1.6639e-11	8.8491e-11	9.0098e-11	9.1611e-11	9.3124e-11	9.4636e-11	9.6149e-11	9.7662e-11
1.2659e-10	2.5054e-11	2.6944e-11	2.8835e-11	3.0726e-11	3.2711e-11	1.3813e-10	1.4002e-10	1.4181e-10	1.437e-10	1.4559e-10	1.4749e-10	1.4928e-10	1.5117e-10	4.9445e-11	5.1242e-11	-5.0485e-11	-4.8689e-11	-1.5042e-10	-2.5214e-10	-2.5035e-10	-2.4864e-10	-2.4685e-10	-2.4505e-10	-2.4335e-10	-2.4155e-10	-2.3985e-10	-2.3806e-10	-1.3283e-10	-2.7606e-11	-2.5904e-11	7.9415e-11	-2.2501e-11	8.2819e-11	-1.9097e-11	-1.749e-11	-1.5788e-11	-1.4181e-11	-1.248e-11	-1.0872e-11	-9.2651e-12	-7.5633e-12	-5.9561e-12	-4.3489e-12	1.0088e-10	1.0239e-10	2.0752e-10	2.0913e-10	2.1073e-10	2.1225e-10
8.159e-11	-1.9381e-11	-1.6828e-11	-1.437e-11	-1.1818e-11	-9.3596e-12	-6.9015e-12	-4.3489e-12	-1.8908e-12	5.6725e-13	2.9308e-12	5.3889e-12	7.847e-12	1.0211e-11	1.2669e-11	1.5032e-11	-8.6222e-11	-8.3859e-11	-1.8502e-10	-1.8265e-10	-1.8029e-10	-1.7793e-10	-1.7556e-10	-1.733e-10	-1.7103e-10	-1.6866e-10	-1.6639e-10	-6.0601e-11	-5.8332e-11	-5.6063e-11	4.9824e-11	5.2093e-11	5.4267e-11	5.6536e-11	5.871e-11	6.0885e-11	-4.0464e-11	6.5328e-11	6.7503e-11	-3.394e-11	-3.1861e-11	-2.9686e-11	-2.7512e-11	7.8186e-11	8.0266e-11	1.8596e-10	2.9157e-10	3.9717e-10	3.9925e-10	4.0133e-10
-3.2617e-11	-2.9497e-11	-1.2999e-10	-1.2688e-10	-1.2385e-10	-1.7301e-11	-1.437e-11	-1.1345e-11	-8.3197e-12	-5.3889e-12	1.0107e-10	1.0409e-10	1.0702e-10	1.0995e-10	9.2651e-12	1.2196e-11	1.5127e-11	-8.556e-11	-8.2724e-11	-1.8351e-10	-1.8067e-10	-1.7783e-10	-1.75e-10	-6.8543e-11	-6.5801e-11	-6.3059e-11	-6.0223e-11	-5.7481e-11	4.8784e-11	5.1431e-11	5.4172e-11	5.6914e-11	5.9561e-11	6.2208e-11	-3.8573e-11	-3.5926e-11	-3.3279e-11	-1.3434e-10	-1.317e-10	-1.2914e-10	-1.265e-10	-1.2394e-10	-1.7774e-11	8.8302e-11	9.0855e-11	1.9693e-10	3.0291e-10	4.0899e-10	4.1145e-10	4.139e-10
-1.056e-10	-1.0296e-10	-1.0031e-10	-9.7662e-11	-9.5014e-11	-9.2462e-11	1.3709e-11	1.6261e-11	1.8814e-11	2.1461e-11	2.4014e-11	2.6472e-11	2.9024e-11	3.1577e-11	3.4035e-11	1.4011e-10	3.9046e-11	4.1598e-11	4.4056e-11	4.6515e-11	4.8973e-11	5.1336e-11	5.3794e-11	5.6252e-11	5.8616e-11	6.0979e-11	6.3343e-11	6.5801e-11	6.8165e-11	7.0434e-11	7.2797e-11	7.5161e-11	7.743e-11	7.9793e-11	-2.1461e-11	-1.9192e-11	-1.6923e-11	-1.1827e-10	-2.1953e-10	-2.1726e-10	-2.1499e-10	-2.1281e-10	-1.0702e-10	-1.0485e-10	9.4542e-13	1.0664e-10	2.1234e-10	2.1452e-10	3.2021e-10	3.2229e-10
-1.8057e-11	-1.4843e-11	-1.1723e-11	-1.1213e-10	-1.091e-10	-1.0598e-10	-1.0286e-10	-9.9836e-11	6.7125e-12	9.7378e-12	1.2763e-11	1.5788e-11	1.8814e-11	2.1839e-11	1.2829e-10	1.3122e-10	3.0632e-11	3.3562e-11	3.6493e-11	3.9424e-11	4.2355e-11	1.4871e-10	2.5507e-10	2.58e-10	2.6084e-10	2.6368e-10	2.6642e-10	1.6573e-10	1.6847e-10	1.7131e-10	1.7405e-10	1.7679e-10	7.6012e-11	7.8753e-11	8.1495e-11	8.4142e-11	-1.6734e-11	-1.3992e-11	-1.1487e-10	-1.1222e-10	-2.1319e-10	-2.1064e-10	-2.0799e-10	-1.0182e-10	-9.9174e-11	6.9015e-12	9.4542e-12	1.1553e-10	2.2151e-10	2.2406e-10
4.6325e-11	4.8784e-11	-5.2187e-11	-4.9634e-11	-4.7176e-11	-4.4718e-11	-4.226e-11	-3.9802e-11	-3.7344e-11	-3.4886e-11	-3.2428e-11	7.3459e-11	7.5917e-11	7.8281e-11	8.0644e-11	8.3008e-11	8.5371e-11	-1.5788e-11	-1.3425e-11	9.2367e-11	9.4731e-11	2.0052e-10	3.0641e-10	3.0877e-10	3.1104e-10	3.1322e-10	3.1549e-10	3.1775e-10	3.1993e-10	3.222e-10	2.2075e-10	2.2293e-10	1.2158e-10	2.0232e-11	2.2406e-11	-7.8942e-11	-1.8048e-10	-1.7831e-10	-2.7975e-10	-2.7767e-10	-2.7559e-10	-2.7351e-10	-2.7143e-10	-2.6935e-10	-1.6384e-10	-1.6176e-10	-5.6158e-11	4.9351e-11	5.1336e-11	1.5684e-10
1.5221e-10	1.542e-10	5.266e-11	5.4645e-11	5.6536e-11	5.8521e-11	-4.3111e-11	-1.4474e-10	-1.4276e-10	-1.4087e-10	-1.3898e-10	-1.3709e-10	-1.3519e-10	-2.9875e-11	-2.7984e-11	-2.6188e-11	-2.4297e-11	-2.2501e-11	-2.061e-11	-1.8814e-11	8.6506e-11	1.9183e-10	2.9724e-10	4.0246e-10	4.0426e-10	4.0606e-10	4.0776e-10	4.0955e-10	3.0773e-10	2.0582e-10	2.0752e-10	2.0922e-10	1.074e-10	5.578e-12	7.2797e-12	-9.4542e-11	-9.2935e-11	-1.9485e-10	-1.9324e-10	-2.9516e-10	-2.9346e-10	-2.9185e-10	-2.9024e-10	-2.8864e-10	-1.8351e-10	-7.8375e-11	-7.6768e-11	-7.5255e-11	-7.3648e-11	-7.2135e-11
7.3648e-11	7.639e-11	-2.4486e-11	-2.1745e-11	8.4426e-11	-1.645e-11	-1.3709e-11	-1.1061e-11	-8.4142e-12	-1.0938e-10	-1.0674e-10	-1.0409e-10	-1.0154e-10	4.538e-12	-9.6338e-11	-9.3785e-11	-9.1233e-11	-8.868e-11	-8.6222e-11	-8.3669e-11	2.2406e-11	1.2839e-10	2.3446e-10	3.4044e-10	3.429e-10	4.4888e-10	3.4782e-10	3.5028e-10	3.5264e-10	2.5158e-10	1.5032e-10	1.5268e-10	5.1525e-11	5.3889e-11	-4.7271e-11	-1.4843e-10	-1.4607e-10	-2.4732e-10	-2.4496e-10	-2.4269e-10	-2.4042e-10	-1.3463e-10	-1.3236e-10	-1.3009e-10	-1.2791e-10	-1.2565e-10	-1.2347e-10	-1.212e-10	-1.1903e-10	-1.1685e-10
1.3784e-10	1.4049e-10	1.4314e-10	1.4569e-10	1.4834e-10	1.5089e-10	4.9918e-11	5.2471e-11	-4.8594e-11	-4.6042e-11	-1.4701e-10	-4.0937e-11	-1.42e-10	-1.3945e-10	-1.3699e-10	-1.3453e-10	-1.3207e-10	-1.2962e-10	-1.2716e-10	-1.247e-10	-1.2224e-10	-1.6356e-11	-1.3898e-11	9.2084e-11	9.4447e-11	2.0033e-10	2.027e-10	2.0506e-10	2.0742e-10	2.0979e-10	1.0853e-10	1.109e-10	9.5487e-12	1.1818e-11	-8.9342e-11	-8.7073e-11	-8.4804e-11	-1.8615e-10	-1.8388e-10	-7.8091e-11	-7.5917e-11	2.9781e-11	3.205e-11	3.4224e-11	3.6399e-11	3.8573e-11	-6.2776e-11	-6.0696e-11	-5.8521e-11	-5.6441e-11
1.229e-11	1.4749e-11	1.2073e-10	1.2319e-10	1.2565e-10	1.281e-10	1.3056e-10	1.3293e-10	3.1861e-11	3.4224e-11	3.6682e-11	-6.4572e-11	-6.2208e-11	-5.9845e-11	-5.7481e-11	-5.5118e-11	-5.2754e-11	-1.5391e-10	-4.8122e-11	-4.5758e-11	-4.3489e-11	-4.1126e-11	-3.8857e-11	6.703e-11	6.9299e-11	7.1568e-11	7.3837e-11	7.6012e-11	7.8281e-11	8.0455e-11	8.2724e-11	8.4898e-11	8.7073e-11	-1.437e-11	-1.1562e-10	-1.1354e-10	-1.1137e-10	-1.092e-10	-1.0702e-10	-1.4181e-12	7.5633e-13	2.8363e-12	4.9162e-12	1.1061e-10	1.1269e-10	1.1156e-11	1.3236e-11	1.5316e-11	-8.6128e-11	-8.4142e-11
1.8436e-11	2.0705e-11	2.2879e-11	2.5148e-11	2.7323e-11	2.9497e-11	3.1671e-11	1.3737e-10	3.602e-11	3.8195e-11	4.0369e-11	4.2544e-11	4.4624e-11	4.6798e-11	4.8878e-11	-5.2565e-11	-5.0391e-11	-4.8311e-11	-4.6231e-11	-4.4151e-11	-4.2071e-11	-3.9991e-11	-3.8006e-11	-3.5926e-11	6.9677e-11	7.1663e-11	7.3743e-11	7.5728e-11	7.7713e-11	7.9699e-11	8.1684e-11	8.3669e-11	-1.7868e-11	-1.195e-10	-1.1752e-10	-1.1562e-10	-2.1716e-10	-2.1527e-10	-1.0976e-10	-1.0787e-10	-1.0598e-10	-4.7271e-13	1.0494e-10	1.0683e-10	1.0872e-10	1.1061e-10	1.125e-10	1.143e-10	1.1619e-10	1.4465e-11
-2.2785e-11	-2.0326e-11	-1.7774e-11	8.8207e-11	9.0571e-11	9.3029e-11	9.5487e-11	-5.6725e-12	1.0031e-10	1.0267e-10	1.6072e-12	3.9708e-12	1.0986e-10	1.1222e-10	1.1458e-10	1.1695e-10	1.5788e-11	1.8057e-11	2.0421e-11	2.269e-11	2.5054e-11	2.7323e-11	2.9592e-11	3.1861e-11	3.413e-11	3.6399e-11	3.8668e-11	4.0842e-11	4.3111e-11	-5.8143e-11	-5.5969e-11	-5.3794e-11	-5.162e-11	-1.5297e-10	-1.5079e-10	-1.4862e-10	-1.4654e-10	-1.4437e-10	-1.4219e-10	-1.4011e-10	-1.3794e-10	-3.2239e-11	-3.0159e-11	-2.7984e-11	7.7619e-11	7.9699e-11	8.1684e-11	8.3764e-11	8.5844e-11	8.7924e-11
-3.0537e-11	-1.3151e-10	-1.2895e-10	-2.2974e-11	-2.0421e-11	-1.7963e-11	-1.541e-11	-1.2952e-11	9.3029e-11	9.5487e-11	9.7945e-11	-3.1199e-12	-6.6179e-13	1.0532e-10	4.2544e-12	6.6179e-12	8.9815e-12	1.144e-11	1.3803e-11	1.6167e-11	1.853e-11	2.0894e-11	2.3257e-11	2.5526e-11	2.789e-11	3.0253e-11	3.2522e-11	3.4791e-11	3.706e-11	3.9424e-11	-6.183e-11	-5.9656e-11	-5.7387e-11	-1.5874e-10	-1.5647e-10	-1.5429e-10	-1.5202e-10	-1.4985e-10	-1.4767e-10	-1.455e-10	-3.9708e-11	-3.7533e-11	6.8165e-11	7.0339e-11	7.2419e-11	7.4593e-11	7.6673e-11	7.8753e-11	8.0928e-11	8.3008e-11
-5.7954e-11	-5.5591e-11	-1.5666e-10	-1.5429e-10	-1.5193e-10	-4.6042e-11	-4.3678e-11	-4.1409e-11	-3.9046e-11	-3.6682e-11	-3.4413e-11	-3.2144e-11	-2.9781e-11	-2.7512e-11	-2.5243e-11	8.055e-11	8.2819e-11	8.5088e-11	8.7357e-11	8.9626e-11	9.18e-11	9.4069e-11	9.6244e-11	9.8513e-11	1.0069e-10	1.0286e-10	1.0504e-10	3.6871e-12	5.8616e-12	-9.5487e-11	-9.3313e-11	-9.1233e-11	-8.9058e-11	-8.6978e-11	-8.4804e-11	-8.2724e-11	2.2879e-11	-7.8564e-11	2.7039e-11	2.9119e-11	3.1199e-11	3.3279e-11	3.5359e-11	1.4087e-10	1.4295e-10	1.4493e-10	1.4692e-10	1.49e-10	1.5098e-10	1.5297e-10
4.2544e-11	4.5002e-11	-5.5969e-11	-5.3511e-11	-1.5458e-10	-1.5212e-10	-1.4975e-10	-1.473e-10	-1.4484e-10	-1.4247e-10	-1.4002e-10	-1.3765e-10	-1.3529e-10	-1.3293e-10	-2.7039e-11	-2.4675e-11	-2.2312e-11	-1.9948e-11	8.5844e-11	-1.5316e-11	9.0476e-11	9.284e-11	-8.4142e-12	-6.1452e-12	-3.8762e-12	-1.6072e-12	6.6179e-13	-1.0059e-10	-9.8418e-11	-9.6149e-11	-9.3975e-11	-9.1705e-11	-8.9531e-11	1.6167e-11	1.8341e-11	2.0516e-11	2.269e-11	2.4864e-11	2.7039e-11	2.9213e-11	3.1293e-11	3.3468e-11	3.5548e-11	3.7628e-11	1.4323e-10	4.1787e-11	4.3867e-11	1.4947e-10	1.5155e-10	1.5363e-10
-5.5307e-11	-5.2471e-11	-4.954e-11	-4.6704e-11	-4.3773e-11	-4.0937e-11	-1.4162e-10	-1.3879e-10	-1.3595e-10	-2.3664e-10	-2.338e-10	-2.3106e-10	-1.247e-10	-1.2196e-10	-1.5694e-11	-1.2952e-11	9.3407e-11	9.6149e-11	9.8891e-11	1.0163e-10	1.0428e-10	1.0702e-10	2.1319e-10	1.1232e-10	2.1849e-10	1.1761e-10	1.2026e-10	1.229e-10	1.2546e-10	1.281e-10	1.3066e-10	1.3321e-10	1.3576e-10	1.3841e-10	1.4087e-10	1.4342e-10	1.4597e-10	1.4843e-10	4.7365e-11	1.5344e-10	5.2282e-11	5.474e-11	5.7198e-11	5.9656e-11	6.2114e-11	6.4477e-11	6.6936e-11	6.9299e-11	7.1757e-11	7.4121e-11
1.229e-11	1.1846e-10	1.7585e-11	2.0137e-11	2.2785e-11	-7.8281e-11	-7.5728e-11	-7.3175e-11	-1.7415e-10	-1.7159e-10	-1.6904e-10	-1.6649e-10	-6.0507e-11	-5.7954e-11	4.8122e-11	5.058e-11	1.5666e-10	1.5911e-10	1.6157e-10	1.6394e-10	1.6639e-10	1.6885e-10	1.7122e-10	2.771e-10	1.7604e-10	1.784e-10	1.8076e-10	1.8313e-10	1.8549e-10	1.8785e-10	8.66e-11	1.9249e-10	1.9476e-10	1.9703e-10	1.9939e-10	2.0166e-10	2.0393e-10	2.062e-10	2.0837e-10	2.1064e-10	1.0938e-10	1.1156e-10	1.0116e-11	1.2385e-11	1.4559e-11	1.6734e-11	1.8908e-11	2.0988e-11	1.2678e-10	2.5337e-11
4.0937e-11	4.3395e-11	4.5853e-11	4.8311e-11	5.0769e-11	-5.0296e-11	-4.7838e-11	-1.489e-10	-1.4654e-10	-1.4408e-10	-2.4534e-10	-2.4288e-10	-1.369e-10	-1.3453e-10	-1.3217e-10	-2.6283e-11	-2.3919e-11	8.1873e-11	8.4237e-11	1.9003e-10	1.9239e-10	1.9466e-10	3.0045e-10	3.0282e-10	3.0509e-10	3.0726e-10	3.0953e-10	3.118e-10	2.1054e-10	2.1272e-10	2.1499e-10	2.1716e-10	2.1934e-10	2.2151e-10	2.2369e-10	2.2586e-10	2.2803e-10	1.2669e-10	1.2877e-10	2.7417e-11	2.9497e-11	3.1671e-11	3.3751e-11	3.5831e-11	3.7911e-11	-6.3532e-11	4.2071e-11	4.4056e-11	4.6136e-11	4.8216e-11
1.9721e-10	1.991e-10	2.01e-10	2.0289e-10	1.0125e-10	1.0315e-10	1.4181e-12	-1.0021e-10	-9.8323e-11	-2.0014e-10	-1.9835e-10	-1.9646e-10	-1.9466e-10	-1.9287e-10	-1.9107e-10	-1.8927e-10	-8.3859e-11	-8.2062e-11	-8.036e-11	2.4959e-11	1.3018e-10	2.355e-10	3.4082e-10	3.4262e-10	4.4784e-10	4.4955e-10	4.5125e-10	4.5295e-10	4.5465e-10	3.5283e-10	3.5444e-10	2.5252e-10	2.5422e-10	2.5583e-10	1.5391e-10	1.5562e-10	1.5722e-10	1.5883e-10	1.6044e-10	5.8521e-11	6.0129e-11	-4.1787e-11	-4.018e-11	-1.4229e-10	-1.4068e-10	-1.3917e-10	-1.3756e-10	-1.3605e-10	-1.3453e-10	-1.3302e-10
3.4706e-10	3.4801e-10	3.4895e-10	2.4638e-10	2.4732e-10	1.4465e-10	1.4559e-10	4.3016e-11	-5.9561e-11	-1.6214e-10	-1.6129e-10	-1.6034e-10	-1.594e-10	-1.5855e-10	-1.576e-10	-1.5675e-10	-1.558e-10	-5.1431e-11	-5.058e-11	5.3889e-11	5.474e-11	1.5911e-10	2.6349e-10	3.6796e-10	4.7233e-10	4.7318e-10	4.7403e-10	4.7488e-10	4.7573e-10	4.7658e-10	4.7744e-10	3.7467e-10	3.7552e-10	2.7275e-10	2.7351e-10	2.7436e-10	1.7159e-10	1.7244e-10	6.9677e-11	7.0434e-11	7.119e-11	7.2041e-11	-3.0726e-11	-2.997e-11	-2.9213e-11	-1.3198e-10	-1.3122e-10	-1.3047e-10	-1.2971e-10	-1.2895e-10
5.0637e-10	4.0313e-10	4.0341e-10	3.0017e-10	1.9684e-10	1.9712e-10	9.388e-11	-9.3596e-12	-1.126e-10	-1.1232e-10	-1.1203e-10	-2.1537e-10	-2.1508e-10	-2.148e-10	-2.1461e-10	-2.1433e-10	-2.1404e-10	-2.1376e-10	-1.0995e-10	-1.0967e-10	-1.0938e-10	-5.6725e-12	9.8134e-11	2.0194e-10	3.0575e-10	4.0955e-10	4.0974e-10	4.1003e-10	5.1383e-10	5.1402e-10	5.1431e-10	4.1097e-10	4.1116e-10	4.1145e-10	3.0811e-10	3.084e-10	2.0497e-10	2.0516e-10	2.0544e-10	1.0211e-10	1.0229e-10	1.0248e-10	1.0277e-10	-5.6725e-13	-1.039e-10	-1.0371e-10	-1.0352e-10	-1.0333e-10	4.7271e-13	6.6179e-13
4.9247e-10	4.9304e-10	4.937e-10	3.9074e-10	2.8779e-10	2.8835e-10	1.853e-10	8.244e-11	-2.0516e-11	-1.2347e-10	-1.229e-10	-2.2595e-10	-1.2177e-10	-2.2482e-10	-2.2425e-10	-2.2369e-10	-2.2312e-10	-2.2265e-10	-2.2208e-10	-1.1789e-10	-1.1733e-10	-1.333e-11	9.076e-11	1.9485e-10	1.9532e-10	2.9951e-10	2.9998e-10	4.0407e-10	4.0454e-10	4.0502e-10	4.0558e-10	4.0606e-10	4.0662e-10	3.0357e-10	2.0043e-10	2.009e-10	2.0137e-10	2.0194e-10	2.0241e-10	9.9363e-11	9.9836e-11	1.0031e-10	-2.7417e-12	-2.269e-12	-1.7963e-12	-1.3236e-12	-9.4542e-13	-4.7271e-13	0	4.7271e-13
5.1279e-10	5.1308e-10	5.1336e-10	5.1365e-10	4.1041e-10	3.0717e-10	3.0745e-10	2.0412e-10	1.0088e-10	1.0116e-10	1.0144e-10	-1.7963e-12	-1.6072e-12	-1.3236e-12	-1.04e-12	-7.5633e-13	-4.7271e-13	-1.8908e-13	0	2.8363e-13	5.6725e-13	1.0428e-10	1.0456e-10	1.0485e-10	2.0856e-10	2.0884e-10	3.1265e-10	3.1293e-10	3.1322e-10	4.1693e-10	4.1721e-10	3.1388e-10	3.1416e-10	3.1435e-10	2.1092e-10	2.1121e-10	1.0787e-10	1.0816e-10	1.0834e-10	1.0853e-10	5.1998e-12	5.4834e-12	5.6725e-12	5.8616e-12	6.0507e-12	6.3343e-12	6.5234e-12	6.7125e-12	6.9015e-12	7.0906e-12
5.2064e-10	5.2093e-10	5.213e-10	5.2159e-10	4.1844e-10	4.1873e-10	3.1558e-10	3.1596e-10	2.1272e-10	1.0938e-10	1.0976e-10	1.1005e-10	6.9015e-12	7.1852e-12	7.5633e-12	7.847e-12	8.1306e-12	8.5088e-12	1.1232e-10	1.126e-10	9.4542e-12	9.7378e-12	1.0021e-11	1.0305e-11	1.1411e-10	1.1449e-10	1.1477e-10	1.1506e-10	2.1896e-10	2.1924e-10	2.1953e-10	2.1981e-10	3.2362e-10	2.2038e-10	2.2066e-10	2.2094e-10	1.1761e-10	1.1789e-10	1.4654e-11	1.4938e-11	-8.8302e-11	-8.8018e-11	1.5788e-11	1.6072e-11	1.6356e-11	1.6639e-11	1.6828e-11	1.2064e-10	1.2092e-10	1.212e-10
4.2903e-10	4.2941e-10	4.2979e-10	4.3016e-10	4.3054e-10	3.274e-10	3.2778e-10	2.2454e-10	1.213e-10	1.2168e-10	1.2205e-10	1.2243e-10	1.9287e-11	1.2319e-10	1.9948e-11	1.2385e-10	1.2423e-10	1.2461e-10	1.2489e-10	1.2527e-10	1.2565e-10	1.2602e-10	2.2785e-11	2.3163e-11	2.3541e-11	1.2735e-10	1.2773e-10	1.2801e-10	1.2839e-10	1.2877e-10	2.3267e-10	2.3305e-10	2.3333e-10	2.3371e-10	1.3037e-10	1.3075e-10	1.3103e-10	2.789e-11	2.8173e-11	2.8552e-11	-7.4688e-11	-7.431e-11	2.9497e-11	2.9875e-11	3.0159e-11	3.0442e-11	1.3434e-10	1.3463e-10	1.3491e-10	1.3529e-10
3.1671e-10	3.1747e-10	3.1823e-10	3.1898e-10	3.1974e-10	3.204e-10	2.1764e-10	2.1839e-10	2.1915e-10	2.1981e-10	1.1704e-10	1.178e-10	1.1846e-10	1.5599e-11	1.6261e-11	1.7018e-11	1.213e-10	1.2205e-10	1.2272e-10	1.2347e-10	1.2413e-10	1.248e-10	2.1934e-11	1.2621e-10	1.2688e-10	1.2763e-10	2.4675e-11	2.5337e-11	2.5999e-11	2.6661e-11	2.7417e-11	1.317e-10	1.3236e-10	2.9402e-11	3.0064e-11	3.0726e-11	3.1388e-11	3.205e-11	3.2711e-11	-7.015e-11	-6.9488e-11	-6.8921e-11	-6.8259e-11	-6.7597e-11	-6.6936e-11	3.7249e-11	3.7817e-11	1.421e-10	1.4276e-10	1.4333e-10
3.1936e-10	4.2298e-10	3.1955e-10	3.1955e-10	3.1965e-10	3.1974e-10	2.1631e-10	2.1631e-10	2.1641e-10	1.1298e-10	1.1307e-10	1.1307e-10	9.5487e-12	9.6433e-12	9.7378e-12	9.8323e-12	9.8323e-12	9.9269e-12	1.0021e-11	1.0116e-11	1.0211e-11	1.0305e-11	1.04e-11	1.0494e-11	1.0494e-11	1.0589e-11	1.0683e-11	1.0778e-11	1.0872e-11	1.0967e-11	1.1468e-10	1.1477e-10	1.125e-11	1.1496e-10	1.1506e-10	1.1534e-11	1.1629e-11	1.1723e-11	-9.1705e-11	-9.1611e-11	1.2007e-11	-9.1422e-11	-9.1327e-11	-9.1233e-11	1.2385e-11	1.248e-11	1.1629e-10	2.199e-10	2.2e-10	2.2009e-10
1.6847e-10	1.6876e-10	2.7247e-10	2.7275e-10	2.7304e-10	1.697e-10	1.6999e-10	1.7027e-10	1.7046e-10	1.7074e-10	1.7103e-10	1.7122e-10	1.715e-10	6.8259e-11	6.8543e-11	6.8732e-11	-3.4602e-11	-3.4319e-11	-3.413e-11	-3.3846e-11	-3.3562e-11	7.0245e-11	7.0528e-11	7.0812e-11	1.7452e-10	1.7481e-10	1.7509e-10	1.7537e-10	1.7556e-10	1.7585e-10	1.7613e-10	1.7632e-10	1.766e-10	7.3364e-11	7.3648e-11	7.3837e-11	-2.9497e-11	7.4404e-11	7.4688e-11	7.4877e-11	-2.8457e-11	-2.8173e-11	-2.789e-11	-2.7701e-11	-2.7417e-11	7.6484e-11	7.6768e-11	1.8048e-10	1.8076e-10	2.8457e-10
1.5287e-10	2.564e-10	1.5297e-10	2.5649e-10	1.5306e-10	1.5306e-10	1.5306e-10	1.5316e-10	2.5668e-10	2.5668e-10	2.5678e-10	2.5678e-10	2.5687e-10	2.5687e-10	1.5344e-10	1.5344e-10	1.5344e-10	5.0013e-11	5.0013e-11	5.0107e-11	5.0107e-11	5.0202e-11	1.5372e-10	5.0296e-11	5.0296e-11	5.0391e-11	1.5391e-10	1.5401e-10	1.5401e-10	1.541e-10	5.058e-11	5.0674e-11	5.0674e-11	5.0769e-11	-5.266e-11	-5.266e-11	-5.2565e-11	-5.2565e-11	-1.5609e-10	-1.5609e-10	-1.5599e-10	-1.559e-10	-1.559e-10	-5.2187e-11	5.1336e-11	5.1431e-11	1.5505e-10	1.5505e-10	2.5867e-10	3.6228e-10
1.6271e-10	1.6375e-10	1.6479e-10	1.6583e-10	6.3343e-11	6.4383e-11	6.5423e-11	6.6368e-11	1.7093e-10	1.7197e-10	1.7301e-10	1.7396e-10	1.75e-10	1.7594e-10	1.7698e-10	1.7793e-10	1.7887e-10	7.639e-11	7.7335e-11	7.8281e-11	-2.4203e-11	-2.3257e-11	8.1211e-11	8.2157e-11	8.3102e-11	8.4048e-11	8.4993e-11	8.5938e-11	8.6884e-11	8.7735e-11	-1.4843e-11	-1.3898e-11	-1.2952e-11	-1.2101e-11	-1.1156e-11	-1.0305e-11	-9.3596e-12	-1.1203e-10	-2.147e-10	-2.1385e-10	-2.13e-10	-1.0844e-10	-4.0653e-12	-3.2144e-12	1.0116e-10	1.0201e-10	1.0286e-10	2.0724e-10	3.117e-10	3.1256e-10
3.8951e-11	1.437e-10	1.4493e-10	4.2638e-11	4.3773e-11	4.5002e-11	4.6231e-11	4.7365e-11	4.8594e-11	4.9729e-11	5.0863e-11	1.5562e-10	1.5675e-10	1.5788e-10	1.5902e-10	1.6025e-10	1.6138e-10	1.6252e-10	6.0129e-11	6.1263e-11	6.2398e-11	-4.0086e-11	6.4572e-11	6.5707e-11	6.6841e-11	-3.5642e-11	-3.4508e-11	-3.3468e-11	-3.2333e-11	-3.1293e-11	-3.0159e-11	-1.3264e-10	-2.8079e-11	-2.6944e-11	-1.2943e-10	-1.2839e-10	-1.2735e-10	-1.2631e-10	-1.2527e-10	-1.2423e-10	-1.2319e-10	-1.2215e-10	-1.212e-10	-1.2016e-10	-1.5599e-11	8.8869e-11	8.9909e-11	1.9447e-10	2.9904e-10	3.0008e-10
-1.6223e-10	-1.6082e-10	-1.5949e-10	-1.5807e-10	-1.5675e-10	-1.5543e-10	-1.5401e-10	-1.5268e-10	-4.7838e-11	-4.6515e-11	-4.5191e-11	5.9656e-11	6.0979e-11	1.6592e-10	1.6724e-10	1.6857e-10	1.6989e-10	1.7112e-10	2.7597e-10	2.7729e-10	1.75e-10	1.7623e-10	1.7755e-10	1.7878e-10	1.8001e-10	7.7713e-11	7.8942e-11	8.0171e-11	-2.2123e-11	-2.0894e-11	-1.9665e-11	-1.8436e-11	-1.7207e-11	-1.6072e-11	-1.4843e-11	-1.1714e-10	-1.16e-10	-1.1477e-10	-1.1364e-10	-1.1241e-10	-1.1128e-10	-6.6179e-12	-5.4834e-12	9.9269e-11	1.004e-10	2.0516e-10	3.0981e-10	3.1095e-10	4.1561e-10	5.2017e-10
-2.0468e-10	-3.0698e-10	-3.0575e-10	-3.0461e-10	-3.0338e-10	-3.0225e-10	-1.975e-10	-1.9636e-10	-9.1611e-11	-9.0476e-11	-8.9342e-11	1.5505e-11	1.6639e-11	1.7774e-11	1.2243e-10	1.2357e-10	2.2822e-10	2.2936e-10	2.3049e-10	2.3163e-10	2.3276e-10	2.338e-10	2.3494e-10	2.3607e-10	2.3711e-10	2.3825e-10	1.3576e-10	1.369e-10	3.4413e-11	-6.807e-11	-6.703e-11	-6.599e-11	3.8668e-11	-6.3816e-11	-6.2776e-11	-6.1736e-11	-6.0696e-11	-5.9656e-11	-5.8616e-11	4.5947e-11	4.6987e-11	4.8027e-11	1.5259e-10	1.5354e-10	2.581e-10	2.5914e-10	2.6008e-10	3.6455e-10	3.6559e-10	4.7006e-10
-1.7963e-10	-1.7849e-10	-2.8088e-10	-2.7975e-10	-2.7861e-10	-1.7396e-10	-2.7644e-10	-1.7178e-10	-1.7065e-10	-1.6951e-10	-1.6847e-10	-6.3816e-11	4.0842e-11	1.455e-10	1.4654e-10	2.512e-10	2.5224e-10	2.5337e-10	2.5441e-10	2.5545e-10	2.5649e-10	2.5753e-10	2.5857e-10	2.5971e-10	2.6075e-10	2.6169e-10	1.5921e-10	1.6025e-10	1.6129e-10	5.8805e-11	5.975e-11	6.079e-11	6.183e-11	-4.0842e-11	-3.9802e-11	-3.8857e-11	-3.7817e-11	-3.6871e-11	6.7692e-11	6.8732e-11	1.732e-10	2.7767e-10	2.7861e-10	3.8308e-10	3.8403e-10	3.8497e-10	3.8592e-10	3.8686e-10	3.8781e-10	4.9237e-10
-8.4142e-12	-1.1109e-10	-1.1014e-10	-1.092e-10	-2.1177e-10	-2.1092e-10	-2.0998e-10	-2.0903e-10	-2.0818e-10	-2.0724e-10	-1.0286e-10	-1.0192e-10	2.5526e-12	1.0702e-10	1.0787e-10	2.1234e-10	2.1319e-10	3.1757e-10	3.1842e-10	3.1927e-10	3.2021e-10	3.2106e-10	3.2191e-10	3.2277e-10	2.2009e-10	2.2085e-10	1.1818e-10	2.2255e-10	1.1988e-10	1.2073e-10	1.7963e-11	1.8814e-11	1.957e-11	2.0421e-11	2.1272e-11	2.2028e-11	2.2785e-11	1.2716e-10	1.2791e-10	1.2867e-10	2.3305e-10	3.3732e-10	4.416e-10	4.4236e-10	4.4312e-10	4.4387e-10	4.4463e-10	4.4539e-10	4.4614e-10	4.469e-10
1.5391e-10	5.0958e-11	5.162e-11	5.2187e-11	-5.0863e-11	-5.0202e-11	-1.5316e-10	-1.5259e-10	-1.5202e-10	-1.5136e-10	-4.7271e-11	5.6914e-11	1.61e-10	2.651e-10	2.6566e-10	2.6623e-10	2.668e-10	2.6736e-10	2.6793e-10	3.7202e-10	3.7249e-10	3.7306e-10	3.7363e-10	3.742e-10	2.7115e-10	2.7171e-10	1.6876e-10	1.6923e-10	1.698e-10	1.7027e-10	6.7314e-11	6.7786e-11	6.8259e-11	6.8826e-11	6.9299e-11	6.9772e-11	7.0339e-11	7.0812e-11	1.7481e-10	1.7528e-10	2.7928e-10	2.7984e-10	3.8384e-10	3.8431e-10	3.8478e-10	3.8526e-10	3.8573e-10	3.8611e-10	4.902e-10	3.8705e-10
2.8363e-10	1.801e-10	1.801e-10	1.801e-10	7.639e-11	7.639e-11	-2.7133e-11	-2.7133e-11	-2.7133e-11	7.6295e-11	1.7991e-10	2.8344e-10	2.8344e-10	3.8686e-10	3.8686e-10	3.8686e-10	3.8686e-10	2.8325e-10	2.8325e-10	2.8325e-10	2.8315e-10	2.8315e-10	2.8306e-10	2.8306e-10	2.8306e-10	2.8296e-10	2.8296e-10	2.8287e-10	2.8287e-10	2.8277e-10	1.7925e-10	1.7916e-10	1.7916e-10	7.5444e-11	7.5444e-11	1.7897e-10	1.7897e-10	1.7887e-10	2.823e-10	2.823e-10	3.8573e-10	3.8564e-10	3.8564e-10	4.8906e-10	4.8897e-10	4.8897e-10	3.8535e-10	3.8526e-10	2.8164e-10	1.7812e-10
3.4498e-10	2.4137e-10	2.4137e-10	2.4127e-10	1.3765e-10	1.3765e-10	1.3756e-10	1.3746e-10	1.3737e-10	2.4089e-10	3.4432e-10	3.4423e-10	4.4766e-10	5.5108e-10	4.4747e-10	4.4737e-10	4.4728e-10	4.4718e-10	3.4356e-10	3.4347e-10	3.4338e-10	3.4328e-10	2.3966e-10	2.3947e-10	2.3938e-10	2.3929e-10	2.3919e-10	2.39e-10	2.3891e-10	2.3881e-10	2.3862e-10	2.3853e-10	2.3843e-10	2.3825e-10	2.3815e-10	2.3796e-10	3.4139e-10	3.412e-10	3.4111e-10	3.4092e-10	3.4073e-10	3.4063e-10	3.4044e-10	3.4035e-10	3.4016e-10	3.3997e-10	3.3978e-10	2.3617e-10	2.3598e-10	1.3226e-10
2.1187e-10	2.1121e-10	3.1416e-10	3.135e-10	3.1284e-10	3.1218e-10	3.1161e-10	3.1095e-10	3.1029e-10	4.1324e-10	5.161e-10	5.1544e-10	5.1487e-10	5.1421e-10	5.1355e-10	5.1298e-10	5.1232e-10	5.1166e-10	4.0747e-10	4.0691e-10	3.0272e-10	3.0206e-10	3.0149e-10	3.0083e-10	3.0017e-10	2.996e-10	2.9894e-10	2.9828e-10	2.9762e-10	2.9705e-10	2.9639e-10	2.9573e-10	2.9516e-10	2.945e-10	2.9384e-10	2.9327e-10	2.9261e-10	3.9547e-10	3.949e-10	3.9424e-10	3.9358e-10	3.9292e-10	3.9235e-10	3.9169e-10	3.9102e-10	2.8693e-10	2.8627e-10	1.8209e-10	7.7902e-11	7.7241e-11
1.0315e-10	1.0258e-10	2.0544e-10	2.0487e-10	3.0773e-10	3.0717e-10	3.066e-10	3.0594e-10	4.0889e-10	4.0823e-10	4.0766e-10	5.1062e-10	5.0996e-10	5.0939e-10	5.0873e-10	5.0816e-10	5.075e-10	5.0693e-10	4.0275e-10	4.0218e-10	4.0152e-10	2.9743e-10	2.9677e-10	2.962e-10	2.9554e-10	2.9497e-10	2.9431e-10	3.9726e-10	2.9308e-10	2.9251e-10	2.9185e-10	2.9128e-10	2.9062e-10	2.8996e-10	2.8939e-10	2.8873e-10	2.8816e-10	2.875e-10	2.8684e-10	2.8627e-10	2.8561e-10	2.8504e-10	2.8438e-10	2.8372e-10	2.8315e-10	2.8249e-10	2.8183e-10	1.7764e-10	7.3553e-11	-3.0726e-11
-4.6609e-11	5.6631e-11	5.6158e-11	1.593e-10	2.6235e-10	2.6198e-10	3.6503e-10	3.6455e-10	3.6417e-10	3.637e-10	4.6694e-10	4.6647e-10	4.66e-10	4.6562e-10	4.6515e-10	4.6467e-10	4.642e-10	4.6382e-10	3.5973e-10	3.5926e-10	3.5879e-10	2.5479e-10	2.5441e-10	1.5042e-10	1.4994e-10	2.5299e-10	2.5252e-10	2.5205e-10	2.5158e-10	2.511e-10	2.5063e-10	2.5016e-10	2.4968e-10	2.4921e-10	2.4874e-10	2.4827e-10	2.4779e-10	3.5084e-10	3.5037e-10	2.4638e-10	2.4581e-10	2.4534e-10	2.4486e-10	2.4439e-10	1.4039e-10	1.3983e-10	3.5831e-11	3.5359e-11	3.4886e-11	-6.9299e-11
-2.6982e-10	-2.6935e-10	-1.6526e-10	-6.1358e-11	4.2638e-11	1.4663e-10	1.4701e-10	2.511e-10	2.5148e-10	2.5195e-10	2.5233e-10	2.5271e-10	3.5671e-10	3.5708e-10	3.5746e-10	3.5794e-10	3.5831e-10	3.5869e-10	3.5907e-10	2.5592e-10	2.563e-10	1.5306e-10	1.5344e-10	1.5382e-10	1.542e-10	1.5458e-10	1.5486e-10	1.5524e-10	1.5562e-10	1.5599e-10	1.5628e-10	1.5666e-10	1.5703e-10	2.6094e-10	2.6131e-10	2.616e-10	2.6198e-10	2.6226e-10	2.6254e-10	2.6292e-10	1.5959e-10	1.5987e-10	1.6015e-10	5.7009e-11	5.7292e-11	5.7576e-11	5.786e-11	5.8143e-11	-4.5096e-11	5.871e-11
-2.5375e-10	-2.5356e-10	-1.4975e-10	-1.4957e-10	-4.5758e-11	-4.5569e-11	-4.5285e-11	5.8427e-11	1.6223e-10	1.6242e-10	2.6623e-10	2.6642e-10	2.667e-10	3.7041e-10	3.706e-10	3.7079e-10	3.7098e-10	2.6765e-10	2.6784e-10	2.6803e-10	1.646e-10	1.6479e-10	1.6498e-10	1.6516e-10	1.6526e-10	1.6545e-10	1.6564e-10	1.6583e-10	1.6592e-10	1.6611e-10	1.662e-10	1.6639e-10	1.6649e-10	1.6668e-10	2.7039e-10	2.7058e-10	1.6706e-10	1.6715e-10	1.6724e-10	6.391e-11	6.4005e-11	6.4099e-11	6.4194e-11	6.4288e-11	6.4383e-11	-3.9046e-11	-3.8951e-11	-3.8857e-11	-3.8762e-11	-3.8668e-11
-3.5945e-10	-3.5812e-10	-3.569e-10	-2.5205e-10	-2.5082e-10	-1.4597e-10	-1.4474e-10	-1.4342e-10	-3.8668e-11	-3.7439e-11	6.7408e-11	6.8637e-11	1.7339e-10	1.7462e-10	1.7585e-10	1.7708e-10	1.7831e-10	2.8296e-10	2.8419e-10	2.8542e-10	1.8303e-10	1.8417e-10	1.854e-10	1.8653e-10	1.8767e-10	1.888e-10	1.8993e-10	1.9107e-10	1.922e-10	1.9334e-10	1.9447e-10	1.9561e-10	1.9665e-10	1.9778e-10	1.9882e-10	1.9996e-10	2.01e-10	2.0204e-10	2.0317e-10	1.0069e-10	1.0173e-10	1.0277e-10	1.8908e-13	1.229e-12	2.269e-12	3.2144e-12	4.2544e-12	5.2943e-12	6.2398e-12	7.2797e-12
-3.2173e-10	-3.1974e-10	-3.1766e-10	-3.1567e-10	-2.1017e-10	-2.0818e-10	-2.062e-10	-2.0421e-10	-9.8702e-11	6.807e-12	8.7924e-12	1.1421e-10	1.1619e-10	2.2161e-10	2.235e-10	2.2539e-10	2.2728e-10	2.2917e-10	2.3106e-10	2.3295e-10	2.3475e-10	1.3311e-10	2.3843e-10	1.3671e-10	1.386e-10	1.4039e-10	1.4219e-10	2.4751e-10	1.4569e-10	2.5101e-10	2.528e-10	2.5451e-10	1.5278e-10	1.5448e-10	1.5618e-10	1.5798e-10	2.632e-10	1.6138e-10	1.6299e-10	1.6469e-10	1.6639e-10	1.68e-10	6.6179e-11	6.7786e-11	6.9394e-11	7.1095e-11	7.2703e-11	7.431e-11	7.5917e-11	7.743e-11
-1.3444e-10	-1.3198e-10	-2.3314e-10	-2.3078e-10	-1.247e-10	-1.2234e-10	-1.1988e-10	-1.1752e-10	-1.1629e-11	-9.2651e-12	9.6622e-11	9.8985e-11	1.0135e-10	1.0362e-10	1.0598e-10	2.1177e-10	2.1404e-10	2.1631e-10	2.1858e-10	2.2085e-10	2.2312e-10	2.2539e-10	2.2756e-10	1.2631e-10	1.2848e-10	1.3066e-10	1.3293e-10	1.351e-10	1.3718e-10	2.4288e-10	2.4505e-10	2.4713e-10	2.4931e-10	2.5139e-10	1.4994e-10	1.5212e-10	2.5772e-10	1.5618e-10	1.5826e-10	1.6034e-10	1.6233e-10	1.6441e-10	1.6639e-10	6.4856e-11	6.6936e-11	6.8826e-11	7.0812e-11	7.2797e-11	7.4783e-11	7.6673e-11
-1.2082e-10	-1.1865e-10	-1.1648e-10	-1.0778e-11	-8.6033e-12	-6.4288e-12	-4.3489e-12	-2.1745e-12	-9.4542e-14	1.056e-10	1.0768e-10	2.1338e-10	2.1546e-10	2.1754e-10	2.1962e-10	2.217e-10	2.2378e-10	2.2577e-10	2.2785e-10	2.2983e-10	2.3191e-10	1.3028e-10	1.3226e-10	1.3425e-10	1.3623e-10	3.4697e-11	1.4021e-10	1.421e-10	1.4408e-10	1.4597e-10	1.4796e-10	2.5347e-10	1.5174e-10	2.5725e-10	2.5914e-10	2.6103e-10	2.6292e-10	2.6481e-10	1.6308e-10	1.6488e-10	1.6677e-10	1.6857e-10	1.7036e-10	1.7226e-10	7.0528e-11	7.2324e-11	7.4121e-11	7.5822e-11	7.7619e-11	7.9415e-11
-2.4675e-10	-1.4125e-10	-1.3926e-10	-1.3727e-10	-1.3529e-10	-2.9781e-11	-2.789e-11	-2.5904e-11	7.951e-11	8.14e-11	8.3386e-11	8.5277e-11	1.9079e-10	1.9268e-10	1.9457e-10	1.9646e-10	1.9825e-10	2.0014e-10	2.0204e-10	2.0383e-10	2.0572e-10	2.0752e-10	2.0932e-10	1.0749e-10	1.0929e-10	1.1109e-10	1.1288e-10	1.1468e-10	2.2009e-10	1.1818e-10	1.1997e-10	1.2168e-10	1.2347e-10	1.2517e-10	2.3049e-10	2.3219e-10	1.3028e-10	1.3198e-10	1.3368e-10	1.3538e-10	1.3709e-10	2.4231e-10	1.4039e-10	1.42e-10	4.018e-11	1.4531e-10	1.4692e-10	1.4853e-10	4.6609e-11	4.8216e-11
-1.42e-10	-1.4049e-10	-1.3898e-10	-3.3846e-11	-3.2333e-11	7.2703e-11	7.4215e-11	7.5728e-11	7.7241e-11	1.8228e-10	1.8379e-10	1.853e-10	1.8672e-10	1.8823e-10	1.8965e-10	1.9116e-10	1.9258e-10	1.94e-10	1.9551e-10	1.9693e-10	1.9835e-10	1.9977e-10	2.0118e-10	9.8891e-11	1.0031e-10	1.0173e-10	1.0315e-10	9.4542e-13	2.3635e-12	1.0721e-10	1.0863e-10	1.0995e-10	1.1128e-10	2.1622e-10	2.1754e-10	2.1886e-10	2.2019e-10	2.2151e-10	2.2283e-10	2.2416e-10	2.2548e-10	2.2671e-10	1.2442e-10	1.2565e-10	1.2697e-10	1.282e-10	1.2943e-10	2.7228e-11	1.3198e-10	2.9686e-11
-1.7613e-10	-7.1852e-11	-7.1001e-11	-7.0245e-11	3.413e-11	3.4886e-11	1.3935e-10	1.4011e-10	1.4096e-10	1.4172e-10	1.4247e-10	1.4333e-10	1.4408e-10	1.4484e-10	1.4559e-10	2.4987e-10	2.5063e-10	2.5148e-10	1.4871e-10	1.4938e-10	1.5013e-10	1.5089e-10	4.8027e-11	4.8784e-11	4.954e-11	-5.3322e-11	-5.2565e-11	-5.1809e-11	5.2376e-11	5.3132e-11	1.5741e-10	1.5817e-10	1.5883e-10	2.6311e-10	2.6377e-10	2.6443e-10	2.6519e-10	2.6585e-10	3.7004e-10	3.707e-10	2.6784e-10	2.6859e-10	1.6573e-10	1.6639e-10	1.6706e-10	2.7124e-10	1.6828e-10	2.7247e-10	1.6961e-10	1.7027e-10
-2.1924e-10	-1.1496e-10	-1.143e-10	-1.0021e-11	9.4258e-11	9.492e-11	9.5676e-11	9.6338e-11	9.7e-11	2.0118e-10	9.8418e-11	9.908e-11	9.9742e-11	1.004e-10	1.0107e-10	1.0173e-10	1.0239e-10	1.0305e-10	1.0371e-10	1.0437e-10	1.0504e-10	1.057e-10	2.7417e-12	3.309e-12	3.9708e-12	-9.8891e-11	-9.8229e-11	5.8616e-12	6.5234e-12	1.108e-10	1.1137e-10	1.1203e-10	2.1612e-10	2.1678e-10	3.2097e-10	3.2154e-10	3.221e-10	3.2277e-10	3.2333e-10	3.2399e-10	2.2104e-10	2.2161e-10	2.2227e-10	2.2283e-10	2.234e-10	2.2397e-10	2.2454e-10	2.251e-10	2.2577e-10	2.2633e-10
3.6966e-11	3.7533e-11	1.4172e-10	1.4219e-10	1.4276e-10	1.4333e-10	1.438e-10	2.4789e-10	2.4836e-10	2.4893e-10	2.494e-10	1.4645e-10	1.4692e-10	4.3773e-11	4.434e-11	-5.871e-11	-5.8238e-11	-5.767e-11	-5.7198e-11	-5.6725e-11	-5.6252e-11	-5.5685e-11	-5.5212e-11	-1.5826e-10	-5.4267e-11	-5.3794e-11	-5.3322e-11	5.0674e-11	5.1147e-11	1.5524e-10	1.5571e-10	2.5961e-10	2.6008e-10	2.6056e-10	3.6455e-10	3.6503e-10	3.654e-10	3.6588e-10	3.6635e-10	2.632e-10	2.6368e-10	1.6053e-10	1.61e-10	1.6148e-10	1.6186e-10	1.6223e-10	1.6271e-10	1.6308e-10	1.6356e-10	1.6394e-10
1.4474e-10	1.4512e-10	1.4541e-10	1.4578e-10	1.4607e-10	1.4645e-10	1.4673e-10	1.4711e-10	1.4739e-10	1.4777e-10	1.4805e-10	1.4834e-10	1.4871e-10	4.5475e-11	-5.786e-11	-5.7481e-11	-5.7198e-11	-5.6914e-11	-1.6006e-10	-1.5978e-10	-5.5969e-11	-1.5911e-10	-1.5883e-10	-1.5855e-10	-1.5826e-10	-1.5798e-10	-5.4078e-11	4.9824e-11	1.5363e-10	1.5391e-10	2.5772e-10	2.58e-10	2.5829e-10	2.5867e-10	2.5895e-10	2.5923e-10	2.5952e-10	2.598e-10	2.6008e-10	2.6037e-10	1.5713e-10	2.6094e-10	2.6122e-10	1.5798e-10	1.5826e-10	1.5855e-10	1.5883e-10	1.5902e-10	1.593e-10	1.5959e-10
2.7029e-10	2.6992e-10	2.6963e-10	2.6935e-10	2.6907e-10	2.6878e-10	2.685e-10	2.6821e-10	2.6793e-10	2.6765e-10	1.6384e-10	1.6356e-10	5.975e-11	-4.4151e-11	-4.4435e-11	-4.4718e-11	-1.4853e-10	-1.4881e-10	-1.4909e-10	-1.4938e-10	-1.4957e-10	-1.4985e-10	-1.5013e-10	-4.6893e-11	-4.7176e-11	-4.746e-11	-4.7744e-11	5.5591e-11	1.5883e-10	1.5855e-10	1.5826e-10	1.5798e-10	1.5779e-10	2.6103e-10	2.6075e-10	2.6046e-10	2.6018e-10	1.5637e-10	1.5609e-10	1.558e-10	5.2093e-11	5.1809e-11	5.1525e-11	5.1242e-11	-5.266e-11	-5.2943e-11	-5.3132e-11	-5.3416e-11	4.9918e-11	4.9634e-11
2.4836e-10	2.4798e-10	2.4751e-10	2.4713e-10	3.5028e-10	2.4638e-10	3.4952e-10	2.4562e-10	2.4524e-10	2.4477e-10	1.4087e-10	1.4049e-10	1.4011e-10	3.6209e-11	3.5831e-11	-6.807e-11	3.5075e-11	-6.8826e-11	-6.9205e-11	-6.9583e-11	-6.9961e-11	-7.0339e-11	3.2806e-11	3.2428e-11	3.205e-11	3.1671e-11	1.3491e-10	1.3453e-10	1.3415e-10	1.3378e-10	2.3692e-10	2.3654e-10	2.3626e-10	2.3588e-10	2.355e-10	2.3513e-10	2.3475e-10	1.3094e-10	1.3056e-10	1.3018e-10	1.299e-10	1.2952e-10	2.5621e-11	2.5243e-11	-7.8564e-11	-7.8942e-11	-7.9226e-11	-7.9604e-11	-7.9982e-11	2.3257e-11
1.1846e-10	1.1789e-10	2.2085e-10	2.2028e-10	2.1972e-10	2.1915e-10	2.1858e-10	2.1801e-10	2.1745e-10	2.1688e-10	2.1631e-10	2.1574e-10	2.1518e-10	2.1461e-10	2.1404e-10	1.0995e-10	1.0948e-10	1.0891e-10	1.0834e-10	1.0778e-10	1.0721e-10	1.0674e-10	1.0617e-10	1.056e-10	1.0504e-10	1.0456e-10	1.04e-10	1.0343e-10	1.0296e-10	1.0239e-10	1.0182e-10	1.0135e-10	1.0078e-10	1.0031e-10	9.9742e-11	-4.2544e-12	-4.8216e-12	-5.3889e-12	-5.8616e-12	-6.3343e-12	-6.9015e-12	-7.3743e-12	-1.1146e-10	-1.1194e-10	-1.125e-10	-1.1298e-10	-2.1707e-10	-1.1402e-10	-1.1449e-10	-1.144e-11
1.0229e-10	1.0173e-10	1.0116e-10	2.0412e-10	2.0355e-10	2.0298e-10	3.0603e-10	3.0546e-10	3.049e-10	3.0442e-10	3.0386e-10	3.0329e-10	3.0272e-10	3.0216e-10	3.0168e-10	3.0112e-10	3.0055e-10	3.0008e-10	1.9589e-10	1.9532e-10	1.9485e-10	1.9428e-10	1.9372e-10	1.9324e-10	1.9268e-10	1.922e-10	1.9164e-10	1.9116e-10	8.7073e-11	8.66e-11	8.6128e-11	8.556e-11	-1.8436e-11	-1.8908e-11	-1.9476e-11	-1.9948e-11	-2.0421e-11	-1.2451e-10	-2.1461e-11	-2.1934e-11	-2.2406e-11	-2.2879e-11	-1.2697e-10	-1.2744e-10	-1.2791e-10	-1.2839e-10	-1.2886e-10	-1.2933e-10	-1.2981e-10	-2.6755e-11
5.1998e-12	1.0825e-10	1.0778e-10	2.1083e-10	3.1407e-10	3.1359e-10	4.1665e-10	4.1617e-10	4.1579e-10	4.1532e-10	4.1485e-10	4.1447e-10	5.1752e-10	4.1362e-10	4.1315e-10	4.1277e-10	4.123e-10	4.1192e-10	4.1145e-10	3.0754e-10	3.0707e-10	3.0669e-10	3.0632e-10	3.0584e-10	3.0546e-10	2.0147e-10	2.01e-10	2.0062e-10	9.6716e-11	9.6338e-11	9.5865e-11	-8.036e-12	-8.4142e-12	-8.7924e-12	-1.1269e-10	-9.5487e-12	-1.1345e-10	-1.1392e-10	-1.143e-10	-1.1468e-10	-1.1534e-11	-1.1912e-11	-1.1572e-10	-1.161e-10	-1.1648e-10	-1.1685e-10	-1.1723e-10	-1.1761e-10	-1.1799e-10	-1.1827e-10
9.0382e-11	8.9436e-11	1.9211e-10	2.9469e-10	2.9384e-10	3.9641e-10	3.9547e-10	3.9462e-10	3.9367e-10	4.9625e-10	4.954e-10	4.9445e-10	4.936e-10	4.9275e-10	4.9181e-10	4.9096e-10	4.901e-10	4.8916e-10	3.8478e-10	3.8393e-10	3.8308e-10	2.7871e-10	2.7786e-10	2.7701e-10	2.7616e-10	2.7531e-10	1.7093e-10	1.7018e-10	1.6932e-10	1.6847e-10	1.6772e-10	1.6687e-10	1.6611e-10	6.1641e-11	6.0885e-11	6.0034e-11	5.9278e-11	-4.5096e-11	-4.5853e-11	-4.6609e-11	-4.7365e-11	-4.8122e-11	-4.8973e-11	-4.9729e-11	-5.0485e-11	-5.1242e-11	-5.1998e-11	-5.266e-11	-5.3416e-11	-5.4172e-11
2.0941e-10	2.0837e-10	3.1085e-10	3.0991e-10	4.1239e-10	4.1145e-10	4.1041e-10	5.1298e-10	5.1194e-10	6.1462e-10	6.1367e-10	6.1263e-10	6.1169e-10	7.1426e-10	6.0979e-10	6.0885e-10	6.079e-10	5.0334e-10	3.9887e-10	3.9793e-10	2.9346e-10	2.9251e-10	2.9157e-10	2.9062e-10	1.8625e-10	2.8883e-10	1.8436e-10	1.8351e-10	1.8256e-10	7.8091e-11	7.7146e-11	7.6295e-11	-2.8173e-11	-2.9024e-11	-1.334e-10	-1.3434e-10	-1.3519e-10	-1.3605e-10	-1.369e-10	-1.3775e-10	-1.386e-10	-1.3945e-10	-1.403e-10	-3.7628e-11	-3.8478e-11	-3.9329e-11	6.3343e-11	6.2587e-11	6.1736e-11	6.0885e-11
3.534e-10	3.5245e-10	3.5151e-10	3.5047e-10	3.4952e-10	3.4858e-10	3.4763e-10	4.5021e-10	4.4926e-10	5.5184e-10	6.5451e-10	6.5357e-10	6.5272e-10	6.5177e-10	6.5083e-10	6.4988e-10	6.4903e-10	6.4808e-10	5.4352e-10	5.4267e-10	5.4172e-10	4.3735e-10	4.364e-10	3.3203e-10	2.2756e-10	2.2671e-10	2.2586e-10	2.2491e-10	2.2406e-10	1.1969e-10	1.1874e-10	1.4276e-11	1.3425e-11	-9.0949e-11	-9.18e-11	-9.2651e-11	-9.3502e-11	-9.4353e-11	-9.5204e-11	-1.9958e-10	-2.0043e-10	-2.0128e-10	-9.8513e-11	-9.9363e-11	-1.0021e-10	2.5526e-12	1.7018e-12	1.0447e-10	1.0371e-10	1.0286e-10
4.2033e-10	3.1624e-10	3.1567e-10	3.152e-10	2.1111e-10	3.1416e-10	3.1359e-10	3.1312e-10	4.1608e-10	4.1561e-10	5.1866e-10	6.2171e-10	6.2114e-10	6.2067e-10	6.2019e-10	6.1963e-10	7.2268e-10	6.1859e-10	6.1811e-10	5.1412e-10	4.0993e-10	3.0594e-10	2.0194e-10	2.0147e-10	2.009e-10	9.6905e-11	9.6433e-11	9.596e-11	9.5393e-11	9.492e-11	-9.1705e-12	-9.6433e-12	-1.0116e-11	-1.1411e-10	-1.1458e-10	-1.1506e-10	-1.1562e-10	-1.161e-10	-1.1657e-10	-1.3519e-11	-1.1752e-10	-1.1799e-10	-1.1846e-10	-1.1893e-10	-1.5883e-11	-1.6261e-11	-1.6734e-11	8.6411e-11	8.5938e-11	8.5466e-11
4.3281e-10	4.3243e-10	3.2853e-10	3.2815e-10	2.2425e-10	2.2387e-10	2.235e-10	2.2312e-10	3.2626e-10	4.2941e-10	5.3265e-10	6.3579e-10	6.3542e-10	6.3504e-10	6.3466e-10	6.3428e-10	6.339e-10	5.3e-10	5.2972e-10	4.2572e-10	3.2182e-10	2.1792e-10	1.1402e-10	1.0021e-11	1.1326e-10	9.2651e-12	8.8869e-12	8.5088e-12	8.1306e-12	7.7524e-12	7.3743e-12	-9.6527e-11	6.7125e-12	6.3343e-12	5.9561e-12	-9.7945e-11	-9.8323e-11	4.8216e-12	4.4435e-12	4.0653e-12	3.7817e-12	3.4035e-12	1.0664e-10	1.0626e-10	1.0589e-10	1.0551e-10	1.0513e-10	1.0485e-10	1.0447e-10	1.0409e-10
5.7661e-10	4.7271e-10	3.6881e-10	3.6843e-10	2.6453e-10	2.6415e-10	2.6377e-10	2.6339e-10	2.6302e-10	3.6625e-10	3.6588e-10	3.655e-10	4.6874e-10	4.6836e-10	4.6808e-10	4.677e-10	4.6732e-10	4.6704e-10	3.6304e-10	2.5914e-10	2.5876e-10	1.5495e-10	5.1053e-11	5.0674e-11	-5.3132e-11	-5.3511e-11	-5.3889e-11	-5.4172e-11	-5.4551e-11	-5.4834e-11	-5.5212e-11	-5.5591e-11	4.7649e-11	4.7271e-11	4.6987e-11	4.6609e-11	4.6325e-11	4.5947e-11	4.5664e-11	4.5285e-11	4.5002e-11	4.4624e-11	4.434e-11	4.3962e-11	1.472e-10	4.33e-11	4.3016e-11	4.2638e-11	4.2355e-11	4.2071e-11
5.0646e-10	5.057e-10	5.0485e-10	4.0048e-10	3.9972e-10	3.9887e-10	2.944e-10	2.9365e-10	2.928e-10	2.9204e-10	2.9119e-10	2.9043e-10	2.8958e-10	3.9244e-10	2.8807e-10	2.8722e-10	2.8646e-10	2.8571e-10	1.8133e-10	1.8057e-10	7.6295e-11	7.5539e-11	-2.8741e-11	-2.9592e-11	-3.0348e-11	-3.1104e-11	-3.1861e-11	-3.2617e-11	-3.3373e-11	-3.413e-11	-3.4886e-11	-3.5642e-11	6.7125e-11	6.6368e-11	-3.7817e-11	6.495e-11	6.4194e-11	6.3438e-11	1.663e-10	1.6554e-10	1.6479e-10	1.6403e-10	1.6337e-10	1.6261e-10	1.6195e-10	1.6119e-10	1.6044e-10	5.6252e-11	5.5496e-11	5.4834e-11
5.768e-10	4.7299e-10	3.6909e-10	3.6881e-10	3.6852e-10	2.6462e-10	2.6434e-10	1.6053e-10	1.6015e-10	1.5987e-10	1.5959e-10	1.593e-10	1.5902e-10	1.5874e-10	1.5845e-10	5.4645e-11	5.4362e-11	5.4078e-11	5.3794e-11	5.3511e-11	-5.0296e-11	-5.058e-11	-5.0863e-11	-5.1147e-11	-5.1431e-11	-5.1714e-11	-5.1998e-11	-5.2282e-11	-5.2565e-11	-5.2849e-11	-5.3132e-11	-5.3416e-11	-5.3605e-11	4.9634e-11	4.9351e-11	4.9067e-11	1.5231e-10	1.5202e-10	1.5183e-10	1.5155e-10	1.5127e-10	1.5098e-10	1.507e-10	1.5051e-10	1.5023e-10	1.4994e-10	1.4975e-10	4.5947e-11	4.5664e-11	-5.8143e-11
3.6011e-10	3.602e-10	2.5678e-10	2.5678e-10	1.5325e-10	1.5335e-10	1.5335e-10	1.5344e-10	1.5354e-10	5.0107e-11	5.0107e-11	-5.3322e-11	-5.3227e-11	-5.3132e-11	-5.3132e-11	-5.3038e-11	5.058e-11	5.0674e-11	5.0674e-11	5.0769e-11	-5.266e-11	-5.2565e-11	-5.2565e-11	-5.2471e-11	-5.2376e-11	-5.2282e-11	-5.2187e-11	-5.2093e-11	-5.2093e-11	-5.1998e-11	-5.1903e-11	-5.1809e-11	5.1809e-11	5.1903e-11	5.1903e-11	1.5552e-10	1.5562e-10	1.5571e-10	1.558e-10	1.559e-10	2.5961e-10	2.5971e-10	2.5971e-10	1.5618e-10	1.5628e-10	5.2849e-11	5.2943e-11	5.3038e-11	5.3132e-11	5.3227e-11
2.4552e-10	2.4534e-10	2.4505e-10	1.4125e-10	1.4106e-10	1.4077e-10	1.4058e-10	3.6682e-11	3.6493e-11	3.6209e-11	-6.7503e-11	-6.7786e-11	3.5548e-11	3.5359e-11	3.5075e-11	3.4886e-11	3.4697e-11	3.4413e-11	3.4224e-11	-6.9488e-11	-6.9677e-11	-1.7348e-10	-1.7367e-10	-1.7386e-10	-1.7405e-10	-1.7424e-10	-1.7443e-10	-1.7462e-10	-7.1284e-11	-7.1474e-11	-7.1663e-11	-7.1852e-11	-7.2041e-11	3.1293e-11	3.1104e-11	3.0915e-11	1.3434e-10	1.3425e-10	1.3406e-10	2.3739e-10	1.3368e-10	1.3359e-10	1.334e-10	2.3673e-10	1.3311e-10	1.3293e-10	1.3283e-10	2.9024e-11	2.893e-11	2.8741e-11
1.073e-10	1.0683e-10	2.8363e-12	2.4581e-12	1.057e-10	1.7018e-12	1.4181e-12	1.0466e-10	1.0428e-10	1.039e-10	1.0352e-10	1.0315e-10	1.0286e-10	1.0248e-10	1.0211e-10	1.0173e-10	-2.1745e-12	-2.5526e-12	-2.8363e-12	-1.0674e-10	-1.0712e-10	-1.074e-10	-2.113e-10	-2.1158e-10	-3.1549e-10	-2.1225e-10	-3.1605e-10	-2.1291e-10	-2.1319e-10	-2.1348e-10	-1.1033e-10	-1.1061e-10	-1.109e-10	-1.1118e-10	-7.9415e-12	-8.2251e-12	9.5014e-11	9.4731e-11	1.9797e-10	9.4164e-11	9.388e-11	1.9712e-10	9.3313e-11	1.9655e-10	1.9636e-10	1.9608e-10	9.2273e-11	9.1989e-11	9.1705e-11	9.1516e-11
1.2498e-10	2.0894e-11	2.0326e-11	1.9854e-11	1.9287e-11	1.8814e-11	1.8247e-11	1.7774e-11	1.7207e-11	1.6734e-11	1.6167e-11	1.1922e-10	1.1874e-10	1.1818e-10	1.4181e-11	1.3709e-11	1.3141e-11	1.2669e-11	1.2196e-11	1.1723e-11	1.125e-11	-9.2745e-11	-9.3218e-11	-1.9731e-10	-3.013e-10	-3.0178e-10	-3.0225e-10	-3.0272e-10	-3.032e-10	-3.0367e-10	-2.0062e-10	-2.0109e-10	-9.7851e-11	-9.8323e-11	4.7271e-12	4.3489e-12	3.8762e-12	1.0693e-10	1.0655e-10	1.0608e-10	1.057e-10	1.0522e-10	1.0485e-10	1.0437e-10	1.04e-10	1.0352e-10	1.0315e-10	1.0277e-10	1.0229e-10	1.0192e-10
-1.8057e-11	-1.9948e-11	-1.2546e-10	-2.3635e-11	-2.5526e-11	-2.7323e-11	7.431e-11	7.2514e-11	7.0717e-11	6.8921e-11	6.7125e-11	1.6885e-10	6.3532e-11	6.1736e-11	5.9939e-11	5.8238e-11	5.6441e-11	5.474e-11	-5.058e-11	-5.2282e-11	-5.3983e-11	-5.5685e-11	-5.7387e-11	-1.6271e-10	-1.6441e-10	-1.6611e-10	-2.7133e-10	-2.7294e-10	-2.7464e-10	-1.7273e-10	-1.7443e-10	-1.7604e-10	-1.7764e-10	-7.5633e-11	-7.7241e-11	2.4675e-11	2.3068e-11	1.2498e-10	1.2338e-10	1.2186e-10	1.2026e-10	1.1874e-10	1.1714e-10	2.1915e-10	2.1764e-10	2.1612e-10	2.1461e-10	2.131e-10	2.1158e-10	1.0655e-10
-6.1358e-11	-6.3438e-11	-1.6914e-10	-1.7112e-10	-1.732e-10	-7.1663e-11	-7.3648e-11	-7.5633e-11	-7.7713e-11	-7.9699e-11	-8.1684e-11	-8.3669e-11	-8.5655e-11	-8.764e-11	-8.9626e-11	1.2007e-11	1.0021e-11	8.1306e-12	6.1452e-12	-9.9269e-11	-1.0116e-10	-1.0305e-10	-1.4181e-12	-1.0683e-10	-1.0872e-10	-1.1052e-10	-1.1241e-10	-1.1421e-10	-1.161e-10	-1.1789e-10	-1.1969e-10	-1.2149e-10	-1.2338e-10	-1.2508e-10	-2.3352e-11	7.8375e-11	7.6579e-11	7.4877e-11	7.3081e-11	1.749e-10	1.732e-10	1.715e-10	1.697e-10	1.68e-10	1.6639e-10	1.6469e-10	1.6299e-10	1.6138e-10	1.5968e-10	1.5807e-10
-2.3238e-10	-2.3503e-10	-2.3768e-10	-1.3671e-10	-2.4297e-10	-2.4552e-10	-1.4455e-10	-1.4711e-10	-1.4975e-10	-1.5231e-10	-1.5486e-10	-1.5741e-10	-1.5996e-10	-1.6252e-10	-1.6507e-10	-1.6753e-10	-1.7008e-10	-6.9015e-11	-7.1474e-11	-7.3932e-11	-7.639e-11	-7.8848e-11	-8.1306e-11	-8.3764e-11	-8.6222e-11	-8.8586e-11	-9.0949e-11	-9.3407e-11	-9.5771e-11	-9.8134e-11	-1.005e-10	-1.0286e-10	-1.0522e-10	-3.9708e-12	-6.3343e-12	9.492e-11	9.2556e-11	9.0287e-11	1.9154e-10	1.8927e-10	1.87e-10	1.8473e-10	2.8618e-10	2.8391e-10	1.7812e-10	1.7585e-10	2.7729e-10	2.7512e-10	1.6932e-10	2.7077e-10
-1.4749e-10	-1.5061e-10	-1.5372e-10	-1.5684e-10	-1.5987e-10	-1.6299e-10	-1.6602e-10	-1.6904e-10	-1.7207e-10	-1.7509e-10	-1.7812e-10	-1.8105e-10	-1.8407e-10	-1.87e-10	-1.8993e-10	-1.9296e-10	-1.9589e-10	-1.9873e-10	-2.0166e-10	-1.0097e-10	-1.0381e-10	-1.0674e-10	-1.0957e-10	-1.1241e-10	-1.1723e-11	-1.4559e-11	-1.7301e-11	-2.0137e-11	-2.2879e-11	-2.5715e-11	-2.8457e-11	-3.1199e-11	-3.394e-11	-3.6682e-11	-3.9329e-11	-4.2071e-11	5.8805e-11	1.5959e-10	1.5694e-10	1.5429e-10	1.5164e-10	2.5271e-10	2.5006e-10	2.4742e-10	2.4486e-10	2.4231e-10	2.3976e-10	2.3721e-10	2.3465e-10	2.321e-10
-3.2144e-11	-3.5642e-11	-1.4276e-10	-1.4626e-10	-1.4975e-10	-1.5325e-10	-2.6037e-10	-2.6387e-10	-2.6736e-10	-2.7077e-10	-2.7417e-10	-1.7405e-10	-1.7745e-10	-1.8086e-10	-1.8417e-10	-1.8757e-10	-8.7357e-11	-9.076e-11	-9.4069e-11	-9.7378e-11	2.8363e-12	-1.04e-10	-3.6871e-12	-6.9961e-12	-1.1373e-10	-1.1695e-10	-1.6639e-11	-1.9854e-11	-2.3068e-11	-2.6188e-11	-2.9402e-11	7.1001e-11	6.7881e-11	6.4761e-11	6.1641e-11	5.8521e-11	5.5401e-11	5.2376e-11	4.9351e-11	4.6325e-11	4.33e-11	4.0275e-11	3.7249e-11	3.4224e-11	1.3482e-10	1.3189e-10	1.2886e-10	1.2593e-10	1.2309e-10	1.2016e-10
4.4151e-11	4.1031e-11	-6.5612e-11	-1.7226e-10	-1.7537e-10	-1.7849e-10	-2.8514e-10	-1.8464e-10	-2.9128e-10	-2.9431e-10	-2.9733e-10	-3.0036e-10	-1.9977e-10	-2.0279e-10	-2.0572e-10	-1.0513e-10	-1.0816e-10	-1.1109e-10	-1.0494e-11	-1.3425e-11	-1.6356e-11	-1.9192e-11	-2.2123e-11	7.8564e-11	-2.7795e-11	-3.0726e-11	-3.3562e-11	-3.6304e-11	-3.914e-11	-4.1977e-11	5.8805e-11	5.5969e-11	5.3227e-11	5.0485e-11	4.7744e-11	-5.8521e-11	-6.1263e-11	-6.391e-11	-1.7018e-10	-1.7282e-10	-1.7547e-10	-7.4593e-11	-7.7241e-11	-7.9888e-11	2.0988e-11	1.2196e-10	1.1941e-10	1.1676e-10	2.1773e-10	2.1518e-10
8.4048e-11	8.14e-11	-2.4864e-11	-2.7606e-11	-1.3378e-10	-1.3652e-10	-2.4269e-10	-2.4543e-10	-2.4808e-10	-3.5434e-10	-2.5337e-10	-2.5592e-10	-1.5505e-10	-1.577e-10	-5.6725e-11	-5.9278e-11	4.1598e-11	1.4266e-10	1.4011e-10	1.3756e-10	1.351e-10	1.3255e-10	1.3009e-10	2.3919e-11	2.1461e-11	1.9003e-11	1.645e-11	1.4087e-11	1.1525e-10	1.1279e-10	1.1033e-10	1.0797e-10	2.0903e-10	2.0667e-10	2.043e-10	2.0194e-10	9.6054e-11	9.3691e-11	9.1327e-11	8.9058e-11	-1.6923e-11	-1.9192e-11	-2.1556e-11	7.9793e-11	7.7524e-11	1.7878e-10	1.7651e-10	1.7433e-10	2.7559e-10	2.7341e-10
1.8398e-10	1.819e-10	7.6295e-11	7.4215e-11	-3.1482e-11	-1.3709e-10	-1.3917e-10	-2.4477e-10	-2.4675e-10	-2.4883e-10	-2.5082e-10	-2.529e-10	-1.5136e-10	-4.9824e-11	-5.1809e-11	-5.3794e-11	4.7838e-11	4.5853e-11	4.3867e-11	4.1977e-11	3.9991e-11	3.81e-11	3.6115e-11	3.4224e-11	3.2333e-11	3.0442e-11	2.8552e-11	2.6661e-11	2.477e-11	1.264e-10	1.2461e-10	1.2272e-10	2.2444e-10	2.2255e-10	2.2075e-10	1.1544e-10	1.1364e-10	1.1184e-10	6.5234e-12	4.7271e-12	2.9308e-12	1.1345e-12	-5.6725e-13	-2.3635e-12	9.9458e-11	9.7756e-11	9.596e-11	1.9778e-10	1.9608e-10	1.9438e-10
1.7367e-10	1.7178e-10	6.6463e-11	6.4667e-11	-4.0653e-11	-4.2449e-11	-1.4777e-10	-1.4957e-10	-1.5127e-10	-2.5668e-10	-2.5848e-10	-2.6018e-10	-1.5826e-10	-1.6006e-10	-5.8238e-11	-5.9939e-11	4.1882e-11	4.018e-11	3.8478e-11	3.6871e-11	3.517e-11	3.3562e-11	3.1861e-11	3.0253e-11	2.8552e-11	2.6944e-11	2.5337e-11	1.2725e-10	1.2565e-10	1.2404e-10	2.2595e-10	2.2444e-10	3.2645e-10	3.2494e-10	2.1972e-10	2.182e-10	2.1669e-10	2.1518e-10	1.1014e-10	1.0863e-10	1.0712e-10	1.056e-10	1.0409e-10	2.062e-10	2.0468e-10	2.0326e-10	3.0537e-10	3.0395e-10	3.0253e-10	3.0112e-10
-2.1272e-11	-2.2595e-11	-2.3919e-11	-2.5243e-11	-1.3009e-10	-1.3141e-10	-2.3617e-10	-2.3749e-10	-3.4234e-10	-3.4356e-10	-3.4489e-10	-3.4612e-10	-2.4382e-10	-1.4162e-10	-1.4285e-10	-4.0558e-11	-4.1787e-11	-4.3016e-11	-4.4246e-11	-4.538e-11	-4.6609e-11	-4.7838e-11	-1.525e-10	-1.5372e-10	-1.5486e-10	-1.5599e-10	-1.5722e-10	-5.4834e-11	-5.5969e-11	4.6515e-11	1.489e-10	2.5129e-10	2.5025e-10	2.4912e-10	2.4798e-10	2.4694e-10	2.4581e-10	1.4125e-10	1.4011e-10	1.3907e-10	1.3803e-10	1.3699e-10	1.3595e-10	1.3491e-10	2.3739e-10	3.3988e-10	3.3893e-10	3.3789e-10	4.4038e-10	4.3943e-10
-3.309e-11	-3.394e-11	-3.4791e-11	-1.3907e-10	-1.3992e-10	-2.442e-10	-2.4496e-10	-3.4933e-10	-3.5009e-10	-3.5084e-10	-4.5512e-10	-4.5588e-10	-3.5311e-10	-2.5035e-10	-2.511e-10	-1.4834e-10	-1.4909e-10	-1.4985e-10	-4.7082e-11	-4.7744e-11	-4.85e-11	-1.5268e-10	-1.5344e-10	-1.541e-10	-2.5838e-10	-2.5904e-10	-2.5971e-10	-1.5694e-10	-1.576e-10	-5.474e-11	4.8216e-11	4.7555e-11	1.5042e-10	1.4975e-10	1.4909e-10	1.4843e-10	1.4786e-10	1.472e-10	1.4654e-10	1.4597e-10	1.4531e-10	1.4474e-10	1.4408e-10	2.4704e-10	2.4638e-10	3.4933e-10	3.4876e-10	3.482e-10	3.4763e-10	3.4706e-10
-1.0144e-10	-2.0591e-10	-2.0686e-10	-2.0771e-10	-3.1208e-10	-3.1293e-10	-4.1731e-10	-4.1816e-10	-4.1901e-10	-4.1986e-10	-4.2071e-10	-4.2156e-10	-4.2232e-10	-3.1965e-10	-3.205e-10	-2.1773e-10	-2.1849e-10	-2.1934e-10	-2.2009e-10	-2.2085e-10	-2.2161e-10	-2.2236e-10	-2.2312e-10	-3.274e-10	-3.2815e-10	-3.2891e-10	-3.2967e-10	-3.3033e-10	-3.3109e-10	-2.2832e-10	-1.2536e-10	-2.2595e-11	8.0266e-11	7.9604e-11	1.8247e-10	1.818e-10	1.8105e-10	1.8039e-10	1.7982e-10	1.7916e-10	1.7849e-10	1.7783e-10	1.7717e-10	1.766e-10	2.7947e-10	2.789e-10	2.7824e-10	2.7767e-10	2.771e-10	3.8015e-10
-2.8136e-10	-2.8192e-10	-2.8249e-10	-3.8649e-10	-2.8353e-10	-3.8762e-10	-3.8819e-10	-3.8866e-10	-3.8923e-10	-2.8618e-10	-2.8675e-10	-2.8722e-10	-2.8779e-10	-1.8464e-10	-1.8511e-10	-1.8568e-10	-1.8615e-10	-1.8663e-10	-1.871e-10	-1.8757e-10	-1.8804e-10	-2.9213e-10	-2.9261e-10	-2.9298e-10	-2.9346e-10	-2.9393e-10	-3.9793e-10	-3.983e-10	-3.9878e-10	-2.9563e-10	-1.9249e-10	-1.9287e-10	-8.972e-11	1.333e-11	1.2952e-11	1.161e-10	1.1572e-10	1.1534e-10	1.1496e-10	1.1458e-10	1.0683e-11	1.0305e-11	9.9269e-12	1.1307e-10	1.1269e-10	1.1241e-10	2.1565e-10	2.1537e-10	2.1499e-10	2.147e-10
-2.8391e-10	-3.8724e-10	-3.8696e-10	-2.8306e-10	-3.863e-10	-2.824e-10	-2.8211e-10	-2.8183e-10	-2.8155e-10	-1.7764e-10	-1.7736e-10	-1.7708e-10	-1.767e-10	-1.7641e-10	-2.7965e-10	-2.7928e-10	-1.7547e-10	-2.7871e-10	-2.7833e-10	-2.7805e-10	-2.7767e-10	-2.7739e-10	-2.7701e-10	-2.7672e-10	-2.7635e-10	-2.7606e-10	-2.7568e-10	-2.754e-10	-2.7502e-10	-2.7464e-10	-2.7436e-10	-1.7046e-10	-1.7008e-10	-6.6274e-11	-6.5896e-11	3.8006e-11	3.8289e-11	3.8668e-11	3.9046e-11	3.9424e-11	1.4333e-10	4.0086e-11	4.0464e-11	4.0842e-11	4.122e-11	4.1598e-11	4.1977e-11	4.2355e-11	4.2638e-11	4.3016e-11
-2.9194e-10	-3.9481e-10	-3.9405e-10	-3.9339e-10	-3.9273e-10	-3.9197e-10	-3.9131e-10	-2.8712e-10	-2.8646e-10	-2.8571e-10	-1.8152e-10	-1.8086e-10	-1.802e-10	-7.6012e-11	-7.5255e-11	-1.7812e-10	-1.7745e-10	-1.7679e-10	-1.7613e-10	-1.7547e-10	-1.7481e-10	-1.7405e-10	-1.7339e-10	-1.7273e-10	-2.7559e-10	-2.7493e-10	-2.7427e-10	-1.7008e-10	-1.6942e-10	-1.6876e-10	-1.681e-10	-6.391e-11	-6.3248e-11	-6.2587e-11	-6.1925e-11	4.226e-11	4.2922e-11	4.3584e-11	4.4246e-11	4.4907e-11	4.5475e-11	4.6136e-11	4.6798e-11	-5.6063e-11	-5.5401e-11	-5.474e-11	4.9445e-11	-5.3511e-11	5.0674e-11	-5.2187e-11
-3.7722e-11	-3.6871e-11	-1.3964e-10	-2.4222e-10	-2.4137e-10	-3.4404e-10	-3.4309e-10	-2.3872e-10	-2.3787e-10	-2.3702e-10	-2.3607e-10	-1.317e-10	-1.3085e-10	-1.2999e-10	-1.2914e-10	-1.2829e-10	-1.2735e-10	-1.265e-10	-1.2565e-10	-1.248e-10	-1.2394e-10	-1.2309e-10	-1.2224e-10	-1.2139e-10	-1.2054e-10	-1.1969e-10	-1.1884e-10	-1.1799e-10	-1.1714e-10	-1.1629e-10	-1.1544e-10	-1.1458e-10	-1.0116e-11	-9.2651e-12	-8.4142e-12	-7.6579e-12	-6.807e-12	-5.9561e-12	-5.1053e-12	-4.2544e-12	-3.4035e-12	-2.6472e-12	-1.7963e-12	-9.4542e-13	-9.4542e-14	6.6179e-13	1.5127e-12	2.3635e-12	3.1199e-12	3.9708e-12
6.4572e-11	-3.8006e-11	-3.706e-11	-1.3973e-10	-2.4231e-10	-2.4146e-10	-2.4051e-10	-3.4309e-10	-3.4215e-10	-2.3777e-10	-2.3683e-10	-2.3588e-10	-2.3503e-10	-2.3409e-10	-2.3314e-10	-2.3229e-10	-2.3134e-10	-2.304e-10	-2.2955e-10	-2.286e-10	-2.2775e-10	-2.2681e-10	-1.2243e-10	-1.2149e-10	-1.2064e-10	-1.6167e-11	-1.5221e-11	-1.437e-11	-1.3425e-11	-1.2574e-11	-1.1723e-11	-1.0778e-11	-9.9269e-12	-9.076e-12	-8.2251e-12	-7.2797e-12	-6.4288e-12	9.7945e-11	9.8796e-11	9.9647e-11	1.005e-10	-2.0799e-12	1.0229e-10	-3.7817e-13	4.7271e-13	1.3236e-12	2.1745e-12	3.0253e-12	3.8762e-12	4.7271e-12
2.3314e-10	1.3066e-10	2.8173e-11	-7.4215e-11	-7.3175e-11	-1.7575e-10	-2.7824e-10	-1.7367e-10	-1.7263e-10	-1.7159e-10	-1.7055e-10	-2.7304e-10	-2.72e-10	-2.7096e-10	-2.6992e-10	-2.6888e-10	-2.6784e-10	-1.6327e-10	-2.6585e-10	-2.6481e-10	-2.6377e-10	-2.6273e-10	-2.6169e-10	-2.6075e-10	-1.5618e-10	-1.5514e-10	-5.0485e-11	-4.954e-11	-4.85e-11	5.6063e-11	-4.6515e-11	-4.5475e-11	-4.4529e-11	-4.3489e-11	-4.2449e-11	-4.1504e-11	6.3059e-11	6.4005e-11	-3.8573e-11	-3.7533e-11	-3.6588e-11	-3.5548e-11	-3.4602e-11	-3.3562e-11	-3.2617e-11	-1.3529e-10	-3.0632e-11	-2.9686e-11	7.4783e-11	7.5728e-11
2.58e-10	1.5552e-10	5.3038e-11	5.4078e-11	5.5118e-11	-4.7365e-11	-4.642e-11	-4.538e-11	-4.434e-11	-4.33e-11	-1.4578e-10	-1.4484e-10	-1.438e-10	-2.4638e-10	-2.4543e-10	-2.4439e-10	-3.4687e-10	-3.4593e-10	-3.4489e-10	-3.4394e-10	-3.429e-10	-3.4196e-10	-3.4092e-10	-2.3645e-10	-2.355e-10	-1.3085e-10	-1.299e-10	-2.5432e-11	-2.4392e-11	-2.3446e-11	-2.2501e-11	-2.1556e-11	-2.061e-11	-1.957e-11	-1.8625e-11	-1.7679e-11	-1.6734e-11	-1.5788e-11	-1.4843e-11	-1.3898e-11	-1.2952e-11	-1.1553e-10	-1.1458e-10	-1.1364e-10	-1.1279e-10	-1.1184e-10	-1.109e-10	-6.4288e-12	-5.4834e-12	9.8891e-11
2.9573e-10	2.9686e-10	1.9438e-10	9.1895e-11	9.3029e-11	-9.4542e-12	-8.3197e-12	-7.2797e-12	-6.1452e-12	-5.0107e-12	-1.0749e-10	-1.0645e-10	-2.0884e-10	-2.078e-10	-3.1029e-10	-4.1277e-10	-4.1173e-10	-5.1412e-10	-5.1308e-10	-5.1204e-10	-5.109e-10	-5.0986e-10	-4.053e-10	-4.0426e-10	-4.0322e-10	-2.9866e-10	-2.9762e-10	-1.9287e-10	-1.9183e-10	-8.7262e-11	-8.6222e-11	1.8247e-11	1.2281e-10	1.2385e-10	1.2489e-10	1.2593e-10	1.2697e-10	1.2801e-10	2.5432e-11	2.6472e-11	2.7512e-11	2.8552e-11	-7.4026e-11	-7.2986e-11	3.1482e-11	3.2522e-11	3.3562e-11	1.3803e-10	2.4269e-10	2.4363e-10
2.7672e-10	1.7415e-10	1.7519e-10	1.7613e-10	1.7708e-10	7.4404e-11	7.535e-11	7.6295e-11	7.7241e-11	-2.5337e-11	-2.4392e-11	-2.3446e-11	-1.2602e-10	-2.286e-10	-2.2775e-10	-3.3033e-10	-3.2938e-10	-4.3206e-10	-4.3111e-10	-5.3378e-10	-5.3284e-10	-5.3189e-10	-4.2742e-10	-4.2657e-10	-3.2201e-10	-3.2116e-10	-3.2021e-10	-2.1574e-10	-2.1489e-10	-1.1042e-10	-6.0507e-12	-5.1053e-12	-4.2544e-12	-3.309e-12	-2.4581e-12	-1.5127e-12	-6.6179e-13	1.8908e-13	1.1345e-12	1.9854e-12	2.8363e-12	3.7817e-12	4.6325e-12	5.4834e-12	1.0986e-10	1.1071e-10	2.1527e-10	2.1612e-10	3.205e-10	3.2135e-10
2.4959e-10	2.5006e-10	2.5044e-10	1.473e-10	1.4777e-10	1.4815e-10	1.4853e-10	1.49e-10	1.4938e-10	4.6231e-11	4.6704e-11	4.7082e-11	-5.6158e-11	-1.5921e-10	-1.5883e-10	-2.6198e-10	-3.6503e-10	-3.6465e-10	-4.6789e-10	-5.7103e-10	-5.7056e-10	-4.6666e-10	-4.6628e-10	-4.6581e-10	-4.6543e-10	-4.6505e-10	-3.6096e-10	-3.6058e-10	-2.5668e-10	-1.5278e-10	-4.8784e-11	-4.8405e-11	5.5591e-11	5.6063e-11	5.6441e-11	5.682e-11	5.7198e-11	-4.5947e-11	-4.5569e-11	-4.5191e-11	-4.4718e-11	-1.4786e-10	-4.3962e-11	-4.3584e-11	6.0507e-11	6.0885e-11	1.6479e-10	1.6516e-10	2.6916e-10	3.7306e-10
2.3513e-10	2.3598e-10	2.3683e-10	1.3415e-10	1.3491e-10	1.3576e-10	1.3661e-10	3.394e-11	3.4697e-11	3.5548e-11	3.6399e-11	3.7155e-11	-6.5517e-11	-6.4667e-11	-1.6753e-10	-1.6668e-10	-2.6944e-10	-3.7212e-10	-3.7136e-10	-4.7403e-10	-4.7318e-10	-4.7243e-10	-4.7167e-10	-3.6729e-10	-4.7006e-10	-3.6569e-10	-3.6493e-10	-3.6408e-10	-2.598e-10	-1.5552e-10	-1.5467e-10	-5.0296e-11	-4.954e-11	-4.8689e-11	-4.7933e-11	-4.7176e-11	-4.642e-11	-4.5569e-11	5.871e-11	5.9467e-11	6.0223e-11	6.0979e-11	6.1736e-11	6.2587e-11	6.3343e-11	1.6762e-10	1.6838e-10	2.7266e-10	2.7341e-10	2.7417e-10
2.9828e-10	1.9589e-10	1.9703e-10	1.9816e-10	1.992e-10	9.6716e-11	9.7851e-11	9.8985e-11	1.0012e-10	1.0125e-10	-1.229e-12	-9.4542e-14	1.04e-12	2.0799e-12	-1.0031e-10	-9.9174e-11	-9.8134e-11	-9.7e-11	-1.9948e-10	-1.9835e-10	-3.0093e-10	-2.9979e-10	-2.9875e-10	-2.9762e-10	-2.9658e-10	-2.9554e-10	-2.944e-10	-2.9336e-10	-2.9232e-10	-1.8767e-10	-1.8653e-10	-1.8549e-10	-8.0928e-11	-7.9888e-11	-7.8848e-11	-7.7808e-11	-7.6768e-11	-7.5728e-11	-7.4688e-11	-7.3648e-11	-7.2608e-11	-7.1568e-11	-7.0528e-11	3.4035e-11	3.5075e-11	3.6115e-11	1.4068e-10	1.4162e-10	1.4266e-10	1.437e-10
1.5221e-10	1.5297e-10	1.5363e-10	1.5439e-10	1.5514e-10	5.2187e-11	5.2943e-11	5.37e-11	5.4362e-11	5.5118e-11	5.5874e-11	-4.6987e-11	5.7292e-11	5.7954e-11	-4.4813e-11	-4.4056e-11	6.0129e-11	-4.2638e-11	-4.1977e-11	-1.4474e-10	-1.4408e-10	-1.4333e-10	-1.4266e-10	-1.4191e-10	-1.4125e-10	-2.4401e-10	-2.4335e-10	-1.3907e-10	-1.3841e-10	-1.3765e-10	-1.3699e-10	-1.3623e-10	-1.3557e-10	-1.3491e-10	-1.3415e-10	-1.3349e-10	-1.3274e-10	-1.3207e-10	-2.789e-11	-2.7133e-11	-2.6472e-11	-2.581e-11	-2.5054e-11	-2.4392e-11	-2.373e-11	-2.2974e-11	-2.2312e-11	-2.165e-11	-2.0894e-11	8.3291e-11
1.8275e-10	1.8247e-10	1.8228e-10	7.847e-11	7.8281e-11	7.7997e-11	-2.581e-11	-2.6094e-11	-2.6283e-11	-2.6472e-11	-2.6755e-11	-2.6944e-11	-2.7133e-11	-2.7323e-11	-2.7512e-11	-2.7701e-11	-2.7984e-11	-2.8173e-11	-2.8363e-11	-2.8552e-11	-1.3226e-10	-1.3245e-10	-1.3255e-10	-1.3274e-10	-1.3293e-10	-1.3311e-10	-1.333e-10	-1.3349e-10	-3.0064e-11	-3.0253e-11	-3.0442e-11	-3.0537e-11	-1.3425e-10	-3.0821e-11	-1.3453e-10	-3.1104e-11	-3.1293e-11	-1.3491e-10	-3.1577e-11	-3.1671e-11	-1.3529e-10	-3.1955e-11	-1.3557e-10	-1.3567e-10	-1.3576e-10	-1.3595e-10	-3.2522e-11	-3.2617e-11	-3.2711e-11	-3.2806e-11
3.36e-10	2.3125e-10	1.264e-10	1.2517e-10	2.0326e-11	-8.4426e-11	-8.5655e-11	-8.6884e-11	-1.9164e-10	-1.9287e-10	-1.94e-10	-1.9523e-10	-9.284e-11	-9.4069e-11	-9.5204e-11	7.1852e-12	5.9561e-12	4.8216e-12	3.6871e-12	2.5526e-12	1.4181e-12	2.8363e-13	-7.5633e-13	-1.8908e-12	-2.9308e-12	-4.0653e-12	-5.1053e-12	-6.2398e-12	-7.2797e-12	-8.3197e-12	-9.3596e-12	-1.04e-11	-1.144e-11	-1.248e-11	-1.3519e-11	8.9058e-11	-1.5505e-11	-1.6545e-11	-1.749e-11	-1.853e-11	-1.9476e-11	-2.0421e-11	-1.2498e-10	-1.2593e-10	-2.304e-10	-2.3134e-10	-2.3219e-10	-2.3314e-10	-2.3409e-10	-2.3503e-10
3.7722e-10	2.7152e-10	1.6583e-10	6.0129e-11	-4.5569e-11	-1.5127e-10	-2.5687e-10	-2.5904e-10	-2.6112e-10	-3.6673e-10	-3.6881e-10	-3.7089e-10	-3.7297e-10	-2.7143e-10	-2.7351e-10	-2.7549e-10	-1.7396e-10	-1.7604e-10	-7.4499e-11	-7.639e-11	-7.8375e-11	2.3257e-11	2.1366e-11	1.9381e-11	1.2101e-10	1.1912e-10	1.3709e-11	1.1818e-11	9.9269e-12	8.036e-12	6.2398e-12	4.3489e-12	2.5526e-12	7.5633e-13	1.0248e-10	1.0069e-10	-4.6325e-12	-6.4288e-12	-8.2251e-12	-9.9269e-12	9.1895e-11	-1.3425e-11	-1.5127e-11	-1.2045e-10	-1.2215e-10	-2.2728e-10	-2.2898e-10	-2.3068e-10	-3.3581e-10	-3.3742e-10
4.6136e-10	3.5529e-10	2.4931e-10	1.4333e-10	-6.6274e-11	-1.7216e-10	-2.7814e-10	-2.8051e-10	-3.8639e-10	-3.8876e-10	-4.9474e-10	-3.9348e-10	-3.9585e-10	-3.9812e-10	-4.0048e-10	-2.9922e-10	-1.9797e-10	-2.0024e-10	-9.8985e-11	2.3635e-12	9.4542e-14	1.0144e-10	9.9174e-11	9.7e-11	1.9835e-10	9.2651e-11	9.0476e-11	-1.5221e-11	8.6222e-11	8.4048e-11	8.1968e-11	7.9888e-11	7.7808e-11	7.5728e-11	7.3648e-11	7.1568e-11	6.9488e-11	6.7503e-11	6.5517e-11	6.3438e-11	6.1452e-11	5.9467e-11	-4.5947e-11	-4.7933e-11	-1.5354e-10	-1.5543e-10	-2.6084e-10	-2.6283e-10	-2.6472e-10	-2.6651e-10
3.5746e-10	2.5158e-10	1.4569e-10	3.9802e-11	-6.6179e-11	-1.7207e-10	-1.7433e-10	-2.8022e-10	-2.8249e-10	-3.8828e-10	-3.9055e-10	-3.9282e-10	-3.9509e-10	-3.9736e-10	-3.9963e-10	-2.9828e-10	-3.0045e-10	-1.992e-10	5.767e-12	1.0712e-10	1.0494e-10	2.0638e-10	2.0421e-10	2.0204e-10	1.9996e-10	9.4353e-11	9.2178e-11	9.0098e-11	8.8018e-11	-1.749e-11	-1.957e-11	-2.165e-11	-2.3635e-11	-2.5621e-11	7.5822e-11	7.3837e-11	7.1852e-11	6.9866e-11	6.7976e-11	-3.7533e-11	-3.9424e-11	-4.1409e-11	-4.33e-11	-4.5191e-11	-4.7082e-11	-4.8973e-11	-5.0863e-11	-5.2754e-11	-1.5817e-10	-1.6006e-10
2.4127e-10	1.3576e-10	3.0348e-11	-7.5161e-11	-1.8076e-10	-2.8618e-10	-2.8807e-10	-2.9005e-10	-3.9547e-10	-3.9736e-10	-3.9925e-10	-4.0114e-10	-4.0303e-10	-4.0483e-10	-3.032e-10	-3.0499e-10	-2.0336e-10	-1.0154e-10	1.8908e-13	1.0192e-10	1.0012e-10	2.0185e-10	2.0005e-10	1.9825e-10	3.0008e-10	1.9476e-10	1.9305e-10	8.7829e-11	-1.7396e-11	-1.9097e-11	-2.0799e-11	-1.2602e-10	-1.2773e-10	-2.5904e-11	-2.7512e-11	-2.9213e-11	-3.0821e-11	-3.2428e-11	-3.413e-11	-3.5737e-11	-3.7344e-11	-3.8857e-11	-4.0464e-11	-4.2071e-11	-4.3584e-11	-4.5191e-11	5.682e-11	5.5307e-11	5.37e-11	5.2187e-11
1.9362e-10	8.8491e-11	-1.6545e-11	-1.2168e-10	-2.269e-10	-2.2841e-10	-3.3354e-10	-3.3506e-10	-4.4009e-10	-4.417e-10	-3.3969e-10	-3.412e-10	-3.4271e-10	-2.407e-10	-2.4222e-10	-2.4363e-10	-1.4153e-10	-1.4304e-10	-4.0937e-11	6.1074e-11	1.6318e-10	1.6176e-10	1.6034e-10	1.5883e-10	1.5741e-10	1.5609e-10	1.5467e-10	4.9729e-11	-5.5212e-11	-5.6536e-11	-5.7954e-11	-1.628e-10	-1.6422e-10	-1.6554e-10	-6.3343e-11	-6.4761e-11	-6.6085e-11	-6.7408e-11	-6.8732e-11	-6.9961e-11	-7.1284e-11	-7.2608e-11	2.9686e-11	2.8363e-11	2.7133e-11	2.581e-11	2.4581e-11	1.2688e-10	1.2565e-10	1.2442e-10
4.1693e-11	4.0747e-11	-6.3627e-11	-1.681e-10	-2.7247e-10	-2.7341e-10	-3.7788e-10	-3.7873e-10	-3.7959e-10	-3.8053e-10	-3.8138e-10	-2.7861e-10	-2.7947e-10	-1.7679e-10	-1.7764e-10	-1.784e-10	-7.5728e-11	2.6944e-11	2.6094e-11	1.2886e-10	1.2801e-10	1.2725e-10	1.264e-10	1.2565e-10	1.2489e-10	2.2766e-10	1.2328e-10	1.2253e-10	1.8247e-11	1.749e-11	-8.6789e-11	-8.7546e-11	-1.9183e-10	-1.9258e-10	-1.9334e-10	-1.9409e-10	-1.9476e-10	-1.9551e-10	-9.2745e-11	-9.3407e-11	9.3596e-12	8.6978e-12	1.1156e-10	1.108e-10	1.1014e-10	2.131e-10	2.1244e-10	2.1177e-10	3.1463e-10	3.1397e-10
1.057e-10	1.7963e-12	-1.0211e-10	-1.0239e-10	-2.0629e-10	-2.0657e-10	-2.0686e-10	-3.1066e-10	-3.1095e-10	-3.1123e-10	-3.1152e-10	-3.118e-10	-3.1208e-10	-2.0884e-10	-2.0913e-10	-1.0589e-10	-1.0608e-10	-1.0636e-10	-3.0253e-12	-3.2144e-12	1.0003e-10	9.9836e-11	9.9552e-11	9.9363e-11	9.908e-11	9.8891e-11	9.8607e-11	9.8418e-11	-5.2943e-12	-5.4834e-12	-1.0938e-10	-1.0957e-10	-2.1329e-10	-2.1348e-10	-2.1366e-10	-2.1385e-10	-1.1052e-10	-1.1071e-10	-7.1852e-12	-7.3743e-12	9.596e-11	9.5771e-11	1.992e-10	1.9901e-10	1.9882e-10	1.9873e-10	3.0206e-10	3.0197e-10	4.053e-10	4.0521e-10
1.4559e-11	1.4559e-11	1.4654e-11	-8.8869e-11	-8.8775e-11	-8.8775e-11	-1.923e-10	-1.922e-10	-1.9211e-10	-1.9211e-10	-1.9201e-10	-1.9192e-10	-8.8207e-11	-8.8207e-11	-8.8113e-11	-8.8018e-11	-8.7924e-11	-8.7829e-11	-8.7735e-11	-8.764e-11	1.5978e-11	1.6072e-11	1.6167e-11	1.1978e-10	1.1997e-10	1.2007e-10	1.2016e-10	1.2026e-10	1.6828e-11	-8.6506e-11	-8.6411e-11	-8.6317e-11	-1.8975e-10	-1.8965e-10	-8.5844e-11	-8.5749e-11	-8.5655e-11	1.8057e-11	1.8247e-11	1.2186e-10	1.2205e-10	1.2215e-10	1.2234e-10	1.2253e-10	1.2262e-10	2.2633e-10	2.2652e-10	2.2671e-10	3.3042e-10	4.3404e-10
1.1723e-10	1.178e-10	1.4938e-11	1.5599e-11	-8.7357e-11	-8.6695e-11	-8.6128e-11	1.8057e-11	1.8719e-11	1.9287e-11	1.9948e-11	2.0516e-11	2.1177e-11	2.1839e-11	2.2406e-11	2.3068e-11	2.373e-11	2.4297e-11	-7.8564e-11	-7.7902e-11	-7.7335e-11	-7.6673e-11	2.7512e-11	2.8079e-11	2.8741e-11	2.9402e-11	1.3359e-10	1.3415e-10	3.1293e-11	3.1955e-11	3.2522e-11	3.3184e-11	3.3846e-11	3.4508e-11	3.5075e-11	3.5737e-11	3.6399e-11	1.4058e-10	1.4115e-10	1.4181e-10	1.4247e-10	1.4314e-10	1.438e-10	1.4437e-10	2.4864e-10	2.4931e-10	2.4997e-10	2.5063e-10	3.5472e-10	3.5529e-10
1.7339e-10	1.7377e-10	1.7415e-10	1.7452e-10	1.75e-10	7.1757e-11	7.2135e-11	7.2514e-11	7.2986e-11	7.3364e-11	7.3743e-11	7.4215e-11	7.4593e-11	7.5066e-11	7.5444e-11	7.5917e-11	-2.7228e-11	-2.6755e-11	-2.6377e-11	-2.5904e-11	-2.5526e-11	-2.5054e-11	-2.4581e-11	-2.4203e-11	7.9793e-11	8.0266e-11	8.0644e-11	8.1117e-11	8.159e-11	8.2062e-11	8.2535e-11	8.2913e-11	8.3386e-11	8.3859e-11	8.4331e-11	8.4804e-11	8.5277e-11	8.5749e-11	8.6222e-11	8.6695e-11	8.7167e-11	8.764e-11	8.8113e-11	8.868e-11	8.9153e-11	8.9626e-11	1.9372e-10	1.9419e-10	2.9818e-10	2.9866e-10
2.3664e-10	2.3702e-10	3.4082e-10	2.3777e-10	2.3806e-10	2.3843e-10	2.3881e-10	2.3919e-10	2.3957e-10	2.3995e-10	2.4033e-10	2.407e-10	2.4108e-10	1.3794e-10	1.3831e-10	1.3869e-10	1.3907e-10	3.5926e-11	3.6304e-11	3.6682e-11	-6.6463e-11	-6.6085e-11	-6.5707e-11	-6.5328e-11	-6.4856e-11	-6.4477e-11	-6.4099e-11	-6.3627e-11	4.0369e-11	4.0747e-11	4.122e-11	4.1598e-11	4.2071e-11	4.2449e-11	4.2922e-11	1.4682e-10	1.473e-10	4.4151e-11	4.4624e-11	4.5096e-11	4.5475e-11	4.5947e-11	4.642e-11	4.6798e-11	1.5079e-10	1.5127e-10	2.5526e-10	2.5574e-10	2.5621e-10	2.5659e-10
3.2409e-10	3.2456e-10	3.2513e-10	3.256e-10	3.2617e-10	3.2664e-10	2.2378e-10	2.2435e-10	2.2482e-10	1.2186e-10	1.2243e-10	2.2643e-10	2.2699e-10	2.2756e-10	2.2813e-10	2.286e-10	1.2565e-10	2.269e-11	2.3257e-11	2.3825e-11	-7.9226e-11	-7.8753e-11	-7.8186e-11	-7.7619e-11	-7.7052e-11	-7.6484e-11	-7.5917e-11	-7.535e-11	2.8835e-11	2.9402e-11	2.997e-11	3.0537e-11	3.1104e-11	1.3519e-10	1.3586e-10	1.3642e-10	1.3699e-10	1.3756e-10	1.3813e-10	1.3869e-10	1.3935e-10	3.6399e-11	3.6966e-11	3.7533e-11	1.4172e-10	1.4229e-10	2.4638e-10	2.4704e-10	2.476e-10	3.516e-10
2.6453e-10	2.6472e-10	3.6852e-10	2.65e-10	2.6519e-10	1.6195e-10	1.6214e-10	1.6233e-10	5.89e-11	1.6261e-10	5.9278e-11	5.9467e-11	5.9656e-11	5.9939e-11	6.0129e-11	1.6384e-10	6.0507e-11	6.0696e-11	-4.2544e-11	-4.2355e-11	-4.2071e-11	-4.1882e-11	-4.1598e-11	-4.1409e-11	-4.1126e-11	-4.0937e-11	-4.0653e-11	-4.0369e-11	-4.018e-11	-3.9897e-11	6.391e-11	6.4194e-11	6.4477e-11	6.4761e-11	6.5045e-11	1.6885e-10	6.5612e-11	6.5896e-11	6.6179e-11	6.6463e-11	6.6746e-11	6.7125e-11	6.7408e-11	6.7692e-11	1.7159e-10	1.7188e-10	2.7559e-10	2.7597e-10	2.7635e-10	2.7663e-10
1.9636e-10	9.3407e-11	1.9721e-10	1.9759e-10	1.9806e-10	1.9844e-10	9.5487e-11	9.596e-11	9.6338e-11	9.6811e-11	9.7283e-11	9.7662e-11	9.8134e-11	9.8607e-11	9.908e-11	-4.0653e-12	9.9931e-11	-3.1199e-12	-2.6472e-12	-2.1745e-12	-1.0522e-10	-1.229e-12	-1.0428e-10	-1.0371e-10	-1.0324e-10	-1.0277e-10	-1.0229e-10	-1.0182e-10	-1.0125e-10	-1.0078e-10	3.2144e-12	3.7817e-12	1.0778e-10	1.0834e-10	1.0882e-10	5.8616e-12	6.3343e-12	6.9015e-12	7.3743e-12	7.9415e-12	1.1203e-10	8.9815e-12	9.5487e-12	1.1364e-10	1.1421e-10	1.1477e-10	2.1877e-10	2.1924e-10	3.2343e-10	3.2399e-10
2.026e-10	2.026e-10	2.027e-10	9.9174e-11	9.9269e-11	9.9363e-11	-4.1598e-12	-4.0653e-12	-3.9708e-12	-3.8762e-12	-3.8762e-12	-3.7817e-12	-3.6871e-12	-3.5926e-12	-3.498e-12	-3.4035e-12	-3.309e-12	-3.2144e-12	-3.0253e-12	-2.9308e-12	-1.0636e-10	-1.0626e-10	-1.0608e-10	-1.0598e-10	-1.0589e-10	-2.0922e-10	-1.056e-10	-1.0541e-10	-1.0532e-10	-1.0513e-10	-1.4181e-12	-1.3236e-12	-1.1345e-12	1.0258e-10	1.0267e-10	1.0286e-10	1.0305e-10	1.0324e-10	1.0343e-10	1.0362e-10	1.0381e-10	1.04e-10	1.0419e-10	1.0437e-10	2.0818e-10	2.0837e-10	2.0856e-10	2.0875e-10	2.0903e-10	3.1274e-10
-4.3016e-11	-4.3678e-11	-4.434e-11	-1.4853e-10	-4.5569e-11	-1.4975e-10	-1.5042e-10	-1.5098e-10	-1.5164e-10	-4.8689e-11	-4.9351e-11	-4.9918e-11	-5.0485e-11	-5.1053e-11	5.1809e-11	5.1242e-11	5.0674e-11	5.0107e-11	4.954e-11	4.9067e-11	4.85e-11	-5.5591e-11	-5.6158e-11	-1.6015e-10	-1.6072e-10	-1.6119e-10	-1.6176e-10	-1.6223e-10	-5.9278e-11	-5.975e-11	-6.0223e-11	-6.0696e-11	-6.1169e-11	-6.1641e-11	-6.2114e-11	-6.2587e-11	-6.3059e-11	3.9991e-11	3.9518e-11	1.4257e-10	1.4219e-10	1.4172e-10	1.4134e-10	1.4087e-10	1.4049e-10	2.4363e-10	2.4326e-10	2.4288e-10	2.425e-10	2.4212e-10
-1.1203e-10	-1.1203e-10	-1.1203e-10	-1.1203e-10	-1.1203e-10	-1.1194e-10	-1.1194e-10	-1.1194e-10	-1.1194e-10	-1.1194e-10	-1.1184e-10	-8.3197e-12	-8.3197e-12	-8.3197e-12	-8.2251e-12	-8.2251e-12	-8.1306e-12	-8.1306e-12	-8.1306e-12	-1.1156e-10	-1.1156e-10	-1.1146e-10	-1.1146e-10	-1.1137e-10	-2.148e-10	-1.1128e-10	-1.1118e-10	-1.1118e-10	-1.1109e-10	-1.1099e-10	-1.109e-10	-1.109e-10	-7.2797e-12	-7.1852e-12	-7.0906e-12	9.6622e-11	9.6622e-11	9.6716e-11	9.6811e-11	9.6905e-11	2.0052e-10	2.0062e-10	2.0071e-10	2.0081e-10	3.0433e-10	3.0442e-10	3.0461e-10	3.0471e-10	3.048e-10	3.049e-10
-2.043e-10	-2.0383e-10	-2.0326e-10	-2.0279e-10	-2.0232e-10	-2.0185e-10	-3.049e-10	-2.0081e-10	-2.0033e-10	-9.6338e-11	-9.5865e-11	8.3197e-12	8.7924e-12	9.2651e-12	9.7378e-12	1.0305e-11	1.0778e-11	1.125e-11	1.1818e-11	1.229e-11	1.2763e-11	-9.0287e-11	-8.9815e-11	-8.9342e-11	-8.8775e-11	-8.8302e-11	-1.9135e-10	-1.9079e-10	-1.9031e-10	-1.8975e-10	-8.5749e-11	-8.5277e-11	-8.4709e-11	1.9381e-11	1.9948e-11	1.2394e-10	1.2442e-10	1.2498e-10	1.2546e-10	1.2602e-10	1.265e-10	1.2706e-10	1.2754e-10	2.3153e-10	2.3201e-10	2.3257e-10	2.3305e-10	3.3714e-10	3.3761e-10	3.3818e-10
-2.0544e-10	-2.043e-10	-2.0317e-10	-2.0213e-10	-2.01e-10	-1.9996e-10	-9.5204e-11	-9.4164e-11	-9.3029e-11	-9.1989e-11	-9.0855e-11	1.3709e-11	1.4843e-11	1.5883e-11	1.6923e-11	1.8057e-11	1.9097e-11	2.0137e-11	2.1272e-11	2.2312e-11	2.3352e-11	2.4392e-11	-7.7997e-11	-7.6957e-11	-7.5917e-11	-7.4877e-11	-7.3837e-11	-1.7641e-10	-1.7528e-10	-1.7424e-10	-1.732e-10	-1.7216e-10	-1.7112e-10	-1.7008e-10	-6.5423e-11	3.914e-11	4.018e-11	4.122e-11	1.4569e-10	1.4663e-10	1.4767e-10	1.4871e-10	1.4975e-10	1.5079e-10	2.5536e-10	2.564e-10	2.5734e-10	2.5838e-10	2.5942e-10	2.6037e-10
-2.1801e-10	-2.1641e-10	-2.148e-10	-2.1319e-10	-2.1158e-10	-2.0998e-10	-2.0837e-10	-2.0676e-10	-1.0163e-10	-1.0012e-10	-9.8513e-11	6.5234e-12	8.1306e-12	9.6433e-12	1.125e-11	1.1629e-10	1.1789e-10	1.1941e-10	1.2101e-10	1.9003e-11	2.061e-11	2.2123e-11	2.373e-11	2.5243e-11	2.6755e-11	-7.5161e-11	-7.3648e-11	-7.2041e-11	-1.7405e-10	-1.7254e-10	-1.7103e-10	-6.599e-11	3.8951e-11	4.0464e-11	4.1977e-11	4.3489e-11	4.4907e-11	4.642e-11	4.7933e-11	4.9445e-11	5.0863e-11	5.2376e-11	5.3889e-11	5.5307e-11	5.682e-11	5.8238e-11	5.975e-11	1.6469e-10	1.662e-10	1.6762e-10
-3.1303e-10	-3.1114e-10	-3.0925e-10	-3.0736e-10	-2.0204e-10	-2.0014e-10	-1.9825e-10	-1.9636e-10	-1.9457e-10	-8.9247e-11	-8.7451e-11	-8.556e-11	1.9854e-11	2.1745e-11	2.3541e-11	2.5432e-11	2.7228e-11	1.3255e-10	1.3444e-10	1.3623e-10	1.3803e-10	1.3983e-10	1.4172e-10	3.9991e-11	-6.183e-11	-1.6346e-10	-1.6167e-10	-1.5987e-10	-2.616e-10	-1.5628e-10	-1.5448e-10	-1.5268e-10	-4.746e-11	5.786e-11	5.9656e-11	6.1452e-11	6.3248e-11	6.495e-11	6.6746e-11	6.8448e-11	7.0245e-11	7.2041e-11	7.3743e-11	7.5539e-11	7.7241e-11	7.8942e-11	8.0739e-11	1.8596e-10	1.8776e-10	1.8946e-10
-2.6812e-10	-2.6576e-10	-2.6349e-10	-2.6122e-10	-2.5886e-10	-2.5659e-10	-2.5432e-10	-2.5205e-10	-1.4616e-10	-4.0369e-11	-3.81e-11	-3.5831e-11	-3.3562e-11	-3.1293e-11	-2.9024e-11	7.6673e-11	7.8942e-11	1.8473e-10	1.87e-10	1.8918e-10	1.9145e-10	1.9362e-10	9.2367e-11	9.4636e-11	-6.7125e-12	-1.0806e-10	-1.0579e-10	-1.0362e-10	-1.0144e-10	-9.9174e-11	-9.7e-11	8.6978e-12	1.0872e-11	1.3047e-11	1.5221e-11	1.7396e-11	1.2309e-10	1.2527e-10	1.2744e-10	1.2962e-10	1.317e-10	1.3387e-10	1.3605e-10	1.3813e-10	1.403e-10	1.4238e-10	1.4455e-10	1.4663e-10	1.4881e-10	1.5089e-10
-2.1366e-10	-2.1111e-10	-2.0846e-10	-3.0953e-10	-3.0698e-10	-2.0071e-10	-1.9816e-10	-1.9561e-10	-1.9305e-10	-1.905e-10	-8.452e-11	-8.1968e-11	-7.9415e-11	2.6661e-11	2.9213e-11	3.1766e-11	3.4224e-11	3.6777e-11	1.4285e-10	4.1787e-11	1.4786e-10	4.6798e-11	1.5287e-10	5.1809e-11	5.4267e-11	5.6725e-11	5.9278e-11	6.1736e-11	-3.9329e-11	-3.6871e-11	-3.4413e-11	7.1568e-11	7.3932e-11	7.639e-11	7.8848e-11	8.1306e-11	1.8719e-10	8.6128e-11	8.8491e-11	9.0949e-11	9.3313e-11	9.5676e-11	9.8134e-11	2.0402e-10	2.0638e-10	2.0875e-10	2.1111e-10	2.1348e-10	2.1584e-10	2.182e-10
-2.2747e-10	-2.252e-10	-3.2664e-10	-3.2447e-10	-3.2229e-10	-3.2012e-10	-3.1794e-10	-3.1577e-10	-2.0998e-10	-2.078e-10	-2.0563e-10	-2.0345e-10	-9.7851e-11	-9.5676e-11	1.0021e-11	1.2101e-11	1.4276e-11	1.645e-11	1.8625e-11	2.0705e-11	2.2879e-11	2.5054e-11	2.7133e-11	2.9308e-11	3.1388e-11	3.3562e-11	3.5642e-11	3.7722e-11	3.9897e-11	4.1977e-11	4.4056e-11	4.6231e-11	1.5183e-10	5.0391e-11	5.2471e-11	5.4645e-11	5.6725e-11	5.8805e-11	6.0885e-11	6.2965e-11	6.5045e-11	6.7125e-11	6.9205e-11	7.1284e-11	1.7679e-10	1.7887e-10	1.8095e-10	2.8665e-10	2.8873e-10	2.9072e-10
-2.6651e-10	-2.6415e-10	-2.6188e-10	-2.5961e-10	-2.5725e-10	-2.5498e-10	-2.5271e-10	-2.5035e-10	-2.4808e-10	-1.4238e-10	-1.4011e-10	-1.3784e-10	-1.3557e-10	-2.9781e-11	-1.3103e-10	-2.5243e-11	-2.3068e-11	-2.0799e-11	-1.853e-11	-1.6356e-11	-1.1761e-10	-1.1534e-10	-1.1317e-10	-7.3743e-12	-5.1998e-12	-2.9308e-12	-7.5633e-13	1.0494e-10	1.0721e-10	2.13e-10	2.1518e-10	2.1735e-10	3.2305e-10	2.217e-10	2.2387e-10	2.2605e-10	1.2461e-10	1.2678e-10	2.5432e-11	2.7606e-11	2.9781e-11	3.1861e-11	3.4035e-11	3.6209e-11	1.4181e-10	1.4399e-10	2.4968e-10	2.5186e-10	3.5746e-10	3.5964e-10
-5.1894e-10	-5.1648e-10	-5.1393e-10	-5.1138e-10	-4.0521e-10	-2.9922e-10	-2.9667e-10	-2.9412e-10	-1.8823e-10	-1.8577e-10	-1.8322e-10	-7.7241e-11	-7.4783e-11	-7.2324e-11	-6.9772e-11	-6.7314e-11	-6.4856e-11	-6.2398e-11	-1.6356e-10	-1.611e-10	-1.5864e-10	-2.5961e-10	-2.5725e-10	-1.5136e-10	-1.49e-10	-4.3016e-11	6.287e-11	1.6885e-10	2.7483e-10	3.8072e-10	3.8308e-10	3.8545e-10	3.8781e-10	3.9017e-10	3.9254e-10	2.9138e-10	2.9374e-10	1.9249e-10	1.9485e-10	9.3596e-11	9.5865e-11	-5.2943e-12	-3.0253e-12	1.0277e-10	1.0513e-10	1.074e-10	2.1329e-10	2.1556e-10	3.2135e-10	3.2362e-10
-5.4182e-10	-5.3851e-10	-5.353e-10	-4.2856e-10	-3.2182e-10	-2.1518e-10	-2.1196e-10	-1.0513e-10	-1.0192e-10	-9.8702e-11	7.9415e-12	1.1156e-11	1.4276e-11	1.7396e-11	2.0516e-11	-7.9793e-11	-7.6673e-11	-1.7717e-10	-1.7415e-10	-2.7445e-10	-2.7133e-10	-2.6831e-10	-1.6176e-10	-5.5118e-11	5.1525e-11	1.5807e-10	2.6462e-10	3.7117e-10	3.742e-10	3.7722e-10	3.8025e-10	3.8318e-10	2.8268e-10	2.8561e-10	2.8864e-10	2.9157e-10	2.945e-10	1.94e-10	1.9693e-10	9.6338e-11	-4.2544e-12	-1.4181e-12	-1.0211e-10	-9.9174e-11	7.2797e-12	1.0211e-11	1.1657e-10	2.2293e-10	2.2577e-10	3.3213e-10
-5.5071e-10	-5.4749e-10	-4.4085e-10	-4.3763e-10	-3.3099e-10	-2.2416e-10	-1.1752e-10	-1.0778e-11	-7.6579e-12	9.8985e-11	1.022e-10	1.0532e-10	1.0844e-10	8.036e-12	1.1156e-11	1.4276e-11	-8.6222e-11	-8.3102e-11	-8.0077e-11	-1.8048e-10	-1.7745e-10	-1.7433e-10	-6.7786e-11	3.8762e-11	4.1787e-11	1.4834e-10	2.5498e-10	3.6153e-10	3.6446e-10	3.6748e-10	3.7041e-10	3.7344e-10	3.7637e-10	3.794e-10	3.8233e-10	2.8173e-10	2.8467e-10	2.876e-10	1.8691e-10	8.6317e-11	-1.437e-11	-1.144e-11	-1.1213e-10	-1.092e-10	-2.8363e-12	0	1.0645e-10	2.1281e-10	2.1565e-10	2.1849e-10
-3.8696e-10	-3.8365e-10	-3.8025e-10	-2.7332e-10	-2.7001e-10	-1.6318e-10	-5.6347e-11	-5.3132e-11	-4.9824e-11	5.7009e-11	6.0223e-11	6.3532e-11	6.6746e-11	-3.3562e-11	-3.0253e-11	-2.7039e-11	-1.2735e-10	-1.2413e-10	-1.2092e-10	-1.178e-10	-2.1811e-10	-2.1489e-10	-1.0825e-10	-1.5127e-12	1.0513e-10	1.0834e-10	2.1508e-10	2.182e-10	3.2485e-10	3.2797e-10	3.3109e-10	3.3421e-10	3.3723e-10	3.4035e-10	2.3995e-10	2.4297e-10	2.46e-10	1.455e-10	1.4853e-10	4.8027e-11	5.1053e-11	5.4078e-11	5.7103e-11	6.0129e-11	6.3154e-11	6.6085e-11	6.911e-11	7.2041e-11	1.7859e-10	1.8152e-10
-1.698e-10	-1.6715e-10	-2.6803e-10	-2.6538e-10	-1.5921e-10	-5.3038e-11	-5.0391e-11	5.578e-11	5.8427e-11	6.0979e-11	6.3627e-11	6.6274e-11	6.8826e-11	7.1474e-11	7.4026e-11	7.6673e-11	-2.4297e-11	-2.1745e-11	-1.2272e-10	-1.2007e-10	-1.1752e-10	-1.1496e-10	-8.8869e-12	-6.3343e-12	9.9742e-11	2.0582e-10	2.0837e-10	3.1445e-10	3.17e-10	3.1946e-10	4.2553e-10	4.2799e-10	3.2702e-10	3.2948e-10	2.2841e-10	2.3097e-10	2.3342e-10	1.3226e-10	3.1199e-11	3.3657e-11	3.6115e-11	3.8573e-11	4.1031e-11	4.3489e-11	4.5947e-11	1.5183e-10	1.5429e-10	1.5675e-10	1.5911e-10	1.6157e-10
-7.6579e-12	-5.0107e-12	-1.0598e-10	-1.0343e-10	-1.0078e-10	-9.8134e-11	-9.5487e-11	1.0683e-11	1.333e-11	1.5883e-11	1.853e-11	2.1083e-11	2.373e-11	2.6283e-11	2.8835e-11	-7.223e-11	-6.9583e-11	-6.703e-11	-6.4477e-11	4.1693e-11	4.4246e-11	4.6704e-11	4.9256e-11	1.5533e-10	1.5788e-10	2.6387e-10	2.6642e-10	2.6888e-10	3.7495e-10	3.7741e-10	3.7996e-10	3.8242e-10	3.8488e-10	3.8734e-10	2.8637e-10	1.853e-10	1.8776e-10	1.9022e-10	1.9268e-10	9.1516e-11	9.3975e-11	9.6433e-11	9.8891e-11	1.0125e-10	1.0371e-10	1.0617e-10	2.1206e-10	1.109e-10	1.1336e-10	1.1572e-10
8.7262e-11	8.9626e-11	-1.1534e-11	9.4258e-11	-6.9015e-12	-4.538e-12	-2.269e-12	9.4542e-14	2.3635e-12	4.6325e-12	6.9961e-12	-9.4353e-11	-9.2084e-11	-8.972e-11	-8.7451e-11	-8.5182e-11	-8.2913e-11	-8.0644e-11	-7.8375e-11	-7.6106e-11	-7.3837e-11	-7.1568e-11	3.4319e-11	3.6588e-11	1.4229e-10	2.4808e-10	2.5035e-10	3.5604e-10	3.5831e-10	3.6049e-10	3.6276e-10	3.6493e-10	4.7082e-10	3.6937e-10	3.7155e-10	3.7382e-10	3.7599e-10	2.7464e-10	2.7682e-10	2.7899e-10	2.8117e-10	3.8686e-10	3.8904e-10	2.8769e-10	3.9339e-10	2.9204e-10	2.9421e-10	2.9639e-10	2.9847e-10	1.9712e-10
1.6261e-10	1.6479e-10	1.6696e-10	1.6914e-10	1.7122e-10	1.7339e-10	7.2041e-11	7.4215e-11	7.639e-11	7.847e-11	8.0644e-11	8.2819e-11	-1.8625e-11	-1.645e-11	-1.1789e-10	-1.1572e-10	-1.1364e-10	-1.1146e-10	-1.0938e-10	-1.073e-10	-1.0522e-10	4.7271e-13	2.5526e-12	4.6325e-12	6.7125e-12	1.1232e-10	1.144e-10	2.2e-10	2.2208e-10	2.2416e-10	3.2967e-10	3.3175e-10	3.3383e-10	3.3591e-10	3.3789e-10	3.3997e-10	3.4196e-10	3.4404e-10	3.4602e-10	3.481e-10	3.5009e-10	3.5217e-10	2.5063e-10	2.5262e-10	2.546e-10	2.5668e-10	2.5867e-10	2.6065e-10	1.5911e-10	1.611e-10
2.6018e-10	1.5921e-10	2.6538e-10	1.6441e-10	2.7058e-10	1.6961e-10	1.7226e-10	1.7481e-10	1.7736e-10	7.6295e-11	7.8848e-11	-2.2123e-11	-1.957e-11	-1.7018e-11	-1.4465e-11	-1.1544e-10	-1.1298e-10	-1.1042e-10	-1.0787e-10	-1.0541e-10	-1.0286e-10	-1.004e-10	-9.7945e-11	-9.5393e-11	1.0589e-11	1.3047e-11	1.5505e-11	1.7963e-11	1.2394e-10	1.264e-10	1.2886e-10	1.3132e-10	1.3368e-10	1.3614e-10	2.4222e-10	2.4458e-10	2.4704e-10	3.5292e-10	3.5529e-10	3.5775e-10	3.6011e-10	3.6247e-10	3.6484e-10	3.672e-10	2.6604e-10	2.684e-10	1.6715e-10	1.6951e-10	1.7188e-10	1.7415e-10
1.9513e-10	1.9769e-10	2.0033e-10	2.0298e-10	2.0553e-10	2.0818e-10	1.0721e-10	1.0976e-10	1.1241e-10	1.1496e-10	1.3898e-11	1.645e-11	1.9003e-11	-8.1968e-11	-7.9415e-11	-7.6862e-11	-7.4404e-11	-7.1852e-11	-6.9299e-11	-6.6841e-11	-6.4288e-11	-6.183e-11	4.4151e-11	4.6704e-11	4.9162e-11	5.162e-11	1.577e-10	1.6015e-10	1.6261e-10	1.6507e-10	1.6743e-10	1.6989e-10	1.7235e-10	1.7471e-10	1.7717e-10	2.8306e-10	2.8552e-10	2.8788e-10	2.9024e-10	3.9613e-10	3.9849e-10	2.9733e-10	2.997e-10	3.0206e-10	2.009e-10	2.0326e-10	1.0192e-10	1.0428e-10	3.0253e-12	5.3889e-12
3.1492e-10	3.1757e-10	3.2031e-10	3.2295e-10	2.2217e-10	2.2482e-10	2.2747e-10	2.3021e-10	2.3286e-10	1.3198e-10	1.3463e-10	3.3751e-11	3.6399e-11	3.9046e-11	4.1598e-11	4.4246e-11	4.6798e-11	-5.4172e-11	-5.162e-11	5.4645e-11	5.7198e-11	-4.3867e-11	-4.1315e-11	-3.8762e-11	-3.6209e-11	-3.3657e-11	-3.1104e-11	-2.8552e-11	-2.5999e-11	-2.3541e-11	-2.0988e-11	-1.853e-11	8.764e-11	9.0098e-11	9.2556e-11	9.5109e-11	9.7567e-11	1.0003e-10	1.0248e-10	1.0494e-10	2.1092e-10	2.1329e-10	2.1574e-10	1.1468e-10	1.1704e-10	1.195e-10	1.8247e-11	2.061e-11	2.3068e-11	2.5432e-11
9.8796e-11	1.0229e-10	1.0579e-10	1.0929e-10	1.1279e-10	1.1629e-10	1.1978e-10	1.2319e-10	1.2669e-10	1.3009e-10	1.3349e-10	1.369e-10	1.403e-10	1.437e-10	1.4711e-10	1.5051e-10	1.5391e-10	1.5722e-10	5.7009e-11	6.0412e-11	6.3721e-11	6.703e-11	7.0339e-11	7.3648e-11	7.6957e-11	8.0171e-11	8.348e-11	8.6695e-11	9.0004e-11	9.3218e-11	9.6433e-11	9.9647e-11	1.0286e-10	1.0608e-10	1.0929e-10	1.1241e-10	1.1562e-10	1.1874e-10	1.2196e-10	2.286e-10	1.282e-10	1.3132e-10	1.3444e-10	3.394e-11	3.706e-11	4.018e-11	4.3206e-11	-5.7198e-11	-5.4172e-11	-5.1147e-11
-1.5505e-11	-1.1572e-10	-1.1241e-10	-1.091e-10	-1.0579e-10	-1.0248e-10	4.3489e-12	7.6579e-12	1.0967e-11	1.177e-10	1.2101e-10	2.2785e-10	2.3106e-10	2.3437e-10	3.4111e-10	3.4432e-10	2.4392e-10	2.4713e-10	2.5035e-10	2.5347e-10	1.5306e-10	1.5618e-10	1.594e-10	1.6252e-10	1.6564e-10	1.6876e-10	1.7188e-10	1.749e-10	2.8164e-10	1.8114e-10	1.8417e-10	2.9081e-10	2.9393e-10	1.9334e-10	1.9636e-10	1.9939e-10	9.8891e-11	2.0544e-10	2.0837e-10	2.114e-10	1.108e-10	1.1383e-10	1.3236e-11	1.6167e-11	1.9097e-11	-8.1495e-11	-7.8564e-11	-7.5633e-11	-7.2797e-11	-1.7348e-10
-2.3106e-10	-2.2699e-10	-2.2302e-10	-2.1896e-10	-1.1146e-10	-3.9708e-12	1.0371e-10	1.0768e-10	1.1156e-10	2.1905e-10	3.2655e-10	4.3395e-10	4.3792e-10	4.4179e-10	4.4567e-10	4.4955e-10	3.499e-10	3.5378e-10	3.5756e-10	2.5791e-10	2.6169e-10	1.6204e-10	1.6583e-10	1.6961e-10	1.733e-10	1.7708e-10	1.8086e-10	2.8807e-10	2.9185e-10	2.9554e-10	2.9922e-10	4.0643e-10	4.1012e-10	3.1019e-10	3.1388e-10	3.1747e-10	3.2116e-10	2.2123e-10	2.2482e-10	2.2841e-10	1.2839e-10	2.8363e-11	3.1955e-11	-6.807e-11	-6.4572e-11	-6.0979e-11	-1.61e-10	-1.5751e-10	-2.5763e-10	-2.5413e-10
-2.8136e-10	-2.7748e-10	-2.737e-10	-1.663e-10	-5.8805e-11	4.85e-11	5.2376e-11	1.5968e-10	2.6699e-10	3.7429e-10	4.8169e-10	4.8547e-10	4.8925e-10	4.9294e-10	4.9672e-10	5.0041e-10	4.0048e-10	4.0417e-10	3.0433e-10	3.0802e-10	2.0818e-10	2.1187e-10	2.1546e-10	2.1905e-10	2.2274e-10	3.2986e-10	3.3345e-10	4.4056e-10	4.4416e-10	5.5127e-10	5.5487e-10	5.5836e-10	5.6196e-10	4.6184e-10	4.6533e-10	4.6883e-10	4.7233e-10	3.7221e-10	2.7219e-10	1.7207e-10	1.7556e-10	-2.8173e-11	-2.477e-11	-1.2489e-10	-2.2501e-10	-2.2161e-10	-3.2182e-10	-4.2203e-10	-4.1873e-10	-5.1894e-10
-1.9731e-10	-1.9324e-10	-8.556e-11	-8.1495e-11	2.5999e-11	1.3359e-10	2.4108e-10	3.4867e-10	3.5264e-10	4.6013e-10	4.6411e-10	5.716e-10	4.7195e-10	5.7945e-10	4.798e-10	4.8368e-10	4.8755e-10	3.879e-10	3.9178e-10	2.9194e-10	2.9582e-10	1.9608e-10	1.9986e-10	2.0364e-10	2.0742e-10	2.1121e-10	2.1499e-10	3.222e-10	3.2598e-10	4.3328e-10	4.3697e-10	4.4066e-10	5.4787e-10	5.5156e-10	5.5515e-10	4.5531e-10	4.5891e-10	4.625e-10	3.6247e-10	2.6254e-10	1.6261e-10	6.2587e-11	-1.4096e-10	-2.4099e-10	-3.4101e-10	-4.4113e-10	-5.4116e-10	-6.4118e-10	-7.4111e-10	-7.3761e-10
2.789e-11	3.1482e-11	3.517e-11	1.4238e-10	1.4597e-10	1.4957e-10	2.5668e-10	3.6389e-10	4.7101e-10	4.746e-10	4.7819e-10	4.8169e-10	4.8519e-10	5.923e-10	4.9228e-10	4.9578e-10	4.9927e-10	3.9916e-10	2.9904e-10	3.0244e-10	3.0594e-10	2.0582e-10	1.057e-10	1.091e-10	1.125e-10	1.1591e-10	1.1922e-10	2.2614e-10	2.2945e-10	2.3276e-10	3.3969e-10	4.4662e-10	5.5335e-10	5.5666e-10	5.5997e-10	5.6319e-10	5.6649e-10	4.6619e-10	3.6578e-10	2.6547e-10	1.6516e-10	6.4856e-11	-1.3917e-10	-3.43e-10	-5.4702e-10	-6.4733e-10	-8.5116e-10	-9.5175e-10	-1.0522e-09	-1.049e-09
1.04e-10	1.0749e-10	1.109e-10	2.1782e-10	2.2123e-10	3.2825e-10	3.3156e-10	4.3848e-10	4.4189e-10	4.452e-10	5.5203e-10	5.5534e-10	5.5865e-10	5.6196e-10	5.6527e-10	5.6857e-10	4.6827e-10	4.7157e-10	3.7127e-10	2.7086e-10	1.7055e-10	1.7377e-10	7.3459e-11	7.6673e-11	7.9793e-11	8.3008e-11	8.6128e-11	8.9247e-11	9.2367e-11	1.9901e-10	3.0565e-10	4.1239e-10	5.1903e-10	5.2206e-10	5.2518e-10	5.282e-10	5.3123e-10	5.3426e-10	4.3376e-10	3.3317e-10	2.3267e-10	1.3207e-10	-7.1946e-11	-3.7968e-10	-5.8389e-10	-7.8782e-10	-9.9193e-10	-1.1962e-09	-1.2968e-09	-1.2939e-09
1.7831e-10	1.8199e-10	1.8568e-10	2.9289e-10	2.9658e-10	4.0379e-10	4.0747e-10	4.1107e-10	4.1475e-10	4.1835e-10	4.2194e-10	5.2906e-10	5.3265e-10	4.3272e-10	4.3622e-10	4.3981e-10	4.4331e-10	3.4328e-10	2.4326e-10	2.4675e-10	1.4663e-10	1.5013e-10	1.5354e-10	5.3511e-11	5.6914e-11	-4.3206e-11	6.3721e-11	6.7125e-11	7.0528e-11	1.7745e-10	2.8438e-10	2.8779e-10	3.9462e-10	5.0145e-10	5.0476e-10	5.0807e-10	5.1128e-10	5.1459e-10	5.179e-10	4.1759e-10	2.1366e-10	1.1336e-10	-9.0476e-11	-2.944e-10	-4.9833e-10	-7.0216e-10	-1.0096e-09	-1.2135e-09	-1.4175e-09	-1.4143e-09
3.0528e-10	3.0944e-10	3.135e-10	3.1757e-10	3.2163e-10	3.257e-10	4.3328e-10	4.3735e-10	4.4132e-10	4.4539e-10	3.4583e-10	3.498e-10	3.5378e-10	3.5775e-10	3.6162e-10	3.6559e-10	2.6595e-10	2.6982e-10	1.7018e-10	1.7405e-10	1.7793e-10	1.818e-10	1.8559e-10	8.5844e-11	8.9626e-11	9.3407e-11	9.7189e-11	1.0088e-10	2.0828e-10	2.1196e-10	3.1927e-10	3.2295e-10	4.3016e-10	5.3738e-10	5.4106e-10	5.4466e-10	6.5196e-10	5.5193e-10	5.5553e-10	4.556e-10	3.5567e-10	2.5574e-10	5.2093e-11	-4.7838e-11	-3.55e-10	-5.5855e-10	-7.621e-10	-9.6565e-10	-1.1693e-09	-1.3729e-09
2.3872e-10	2.4288e-10	2.4704e-10	2.511e-10	2.5526e-10	2.5933e-10	2.6339e-10	3.7098e-10	3.7505e-10	3.7902e-10	3.8308e-10	3.8705e-10	3.9102e-10	3.95e-10	3.9897e-10	2.9941e-10	3.0338e-10	3.0726e-10	2.0771e-10	2.1158e-10	1.1194e-10	1.1581e-10	1.1969e-10	1.2347e-10	1.2735e-10	1.3113e-10	1.3491e-10	1.3869e-10	2.46e-10	2.4978e-10	3.5699e-10	4.6429e-10	4.6798e-10	5.7529e-10	5.7897e-10	5.8266e-10	5.8635e-10	5.9004e-10	5.9363e-10	4.936e-10	3.9377e-10	2.9384e-10	1.9381e-10	-9.7378e-12	-2.1319e-10	-4.1683e-10	-6.2038e-10	-7.2031e-10	-9.2386e-10	-1.024e-09
1.6649e-10	1.7065e-10	1.7481e-10	1.7897e-10	1.8303e-10	1.871e-10	1.9126e-10	1.9532e-10	1.9939e-10	2.0345e-10	2.0742e-10	2.1149e-10	2.1546e-10	2.1953e-10	2.235e-10	2.2747e-10	2.3144e-10	2.3531e-10	2.3929e-10	2.4316e-10	1.4361e-10	1.4749e-10	4.7838e-11	5.1714e-11	5.5591e-11	1.629e-10	1.6677e-10	1.7055e-10	1.7433e-10	2.8164e-10	2.8542e-10	3.9282e-10	3.966e-10	5.0381e-10	5.0759e-10	5.1128e-10	5.1497e-10	5.1866e-10	5.2234e-10	5.2603e-10	4.261e-10	3.2617e-10	2.2624e-10	1.2631e-10	-7.7241e-11	-1.7717e-10	-2.771e-10	-3.7713e-10	-3.7353e-10	-4.7365e-10
1.7207e-10	1.7537e-10	1.7859e-10	1.818e-10	1.8502e-10	1.8814e-10	1.9135e-10	1.9447e-10	1.9769e-10	2.0081e-10	2.0402e-10	2.0714e-10	2.1026e-10	1.0986e-10	2.165e-10	2.1953e-10	2.2265e-10	2.2577e-10	1.2527e-10	1.2839e-10	2.789e-11	-7.2608e-11	-6.9583e-11	3.6966e-11	3.9991e-11	4.3016e-11	4.6042e-11	4.8973e-11	1.5552e-10	1.5845e-10	1.6148e-10	2.6793e-10	2.7086e-10	3.7741e-10	3.8034e-10	4.868e-10	4.8963e-10	4.9256e-10	4.9549e-10	4.9833e-10	3.9764e-10	2.9696e-10	1.9627e-10	9.5582e-11	9.8418e-11	-2.269e-12	4.7271e-13	3.309e-12	-9.7473e-11	-9.4731e-11
1.8776e-10	2.9374e-10	2.961e-10	1.9485e-10	1.9712e-10	1.9948e-10	2.0185e-10	2.0412e-10	2.0648e-10	2.0875e-10	1.0759e-10	1.0986e-10	8.6033e-12	1.144e-10	1.1666e-10	1.1903e-10	1.213e-10	1.2357e-10	2.2217e-11	2.4486e-11	-7.6768e-11	-7.4499e-11	-7.223e-11	3.3468e-11	3.5737e-11	3.7911e-11	4.018e-11	4.2355e-11	4.4624e-11	4.6798e-11	4.8973e-11	1.5467e-10	1.5684e-10	2.6264e-10	2.6481e-10	3.706e-10	3.7268e-10	4.7838e-10	4.8056e-10	4.8273e-10	4.849e-10	4.8698e-10	3.8564e-10	2.841e-10	1.8275e-10	1.8483e-10	1.8691e-10	1.8908e-10	1.9116e-10	1.9324e-10
3.1671e-10	3.1794e-10	3.1917e-10	3.204e-10	2.1811e-10	2.1924e-10	1.1685e-10	1.1808e-10	1.1931e-10	1.7018e-11	1.8247e-11	1.9381e-11	2.061e-11	2.1839e-11	-8.0455e-11	-7.9321e-11	2.5432e-11	2.6661e-11	-7.5728e-11	2.9024e-11	-7.327e-11	-7.2135e-11	-7.0906e-11	-6.9677e-11	3.498e-11	-6.7314e-11	-6.6179e-11	-6.495e-11	-6.3721e-11	4.0937e-11	4.2166e-11	1.4682e-10	1.4805e-10	1.4919e-10	2.5403e-10	2.5517e-10	3.5992e-10	3.6105e-10	3.6219e-10	3.6342e-10	3.6455e-10	3.6578e-10	3.6692e-10	2.6453e-10	1.6214e-10	1.6327e-10	2.6812e-10	2.6925e-10	2.7039e-10	2.7152e-10
1.9958e-10	2.0109e-10	2.0251e-10	2.0402e-10	1.0192e-10	1.0343e-10	1.0485e-10	2.6472e-12	4.1598e-12	-9.7945e-11	-9.6433e-11	-1.9854e-10	-1.9712e-10	-1.9561e-10	-9.0666e-11	-1.9277e-10	-1.9135e-10	-1.8984e-10	-1.8842e-10	-1.87e-10	-1.8559e-10	-1.8417e-10	-7.9131e-11	-1.8124e-10	-1.7982e-10	-1.784e-10	-1.7698e-10	-1.7556e-10	-7.0623e-11	-6.9205e-11	3.5737e-11	1.4077e-10	1.4219e-10	1.4361e-10	2.4855e-10	2.4997e-10	2.5139e-10	2.528e-10	2.5422e-10	2.5555e-10	1.5344e-10	1.5486e-10	1.5628e-10	1.577e-10	5.5401e-11	5.682e-11	5.8238e-11	1.6327e-10	2.6812e-10	3.7306e-10
8.6222e-11	8.8207e-11	-1.333e-11	-1.1345e-11	-9.3596e-12	-7.3743e-12	-5.3889e-12	-1.0712e-10	-1.5127e-12	-1.0315e-10	-1.0116e-10	-9.9269e-11	-2.0081e-10	-1.9892e-10	-1.9693e-10	-1.9504e-10	-1.9305e-10	-1.9116e-10	-1.8918e-10	-2.9081e-10	-2.8892e-10	-1.8351e-10	-1.8152e-10	-1.7963e-10	-1.7774e-10	-1.7585e-10	-1.7396e-10	-1.7207e-10	-1.7018e-10	-6.4761e-11	-6.287e-11	4.2638e-11	4.4435e-11	1.4985e-10	1.5174e-10	1.5354e-10	1.5543e-10	1.5732e-10	1.5911e-10	2.6453e-10	2.6632e-10	2.6821e-10	2.7001e-10	1.6828e-10	6.6652e-11	6.8448e-11	7.0245e-11	1.7556e-10	1.7736e-10	1.7916e-10
-1.6412e-10	-5.89e-11	-5.7198e-11	-5.5496e-11	-5.3794e-11	-5.2187e-11	-1.5401e-10	-1.524e-10	-1.507e-10	-1.49e-10	-2.5101e-10	-2.4931e-10	-2.477e-10	-2.4609e-10	-2.4439e-10	-2.4278e-10	-2.4118e-10	-1.3586e-10	-1.3425e-10	-1.3264e-10	-1.3103e-10	-1.2943e-10	-1.2782e-10	-1.2621e-10	-1.2461e-10	-1.23e-10	-2.2501e-10	-1.1978e-10	-1.1818e-10	-1.1657e-10	-1.1534e-11	9.3596e-11	9.5204e-11	9.6811e-11	9.8323e-11	2.0345e-10	2.0497e-10	3.101e-10	4.1523e-10	4.1683e-10	4.1835e-10	3.1634e-10	2.1433e-10	1.1232e-10	1.0305e-11	1.1912e-11	1.3425e-11	1.4938e-11	1.1997e-10	1.2149e-10
-2.1622e-10	-2.148e-10	-2.1338e-10	-2.1187e-10	-2.1045e-10	-1.0541e-10	-2.0761e-10	-2.061e-10	-1.0107e-10	-9.9647e-11	-9.8229e-11	-2.0043e-10	-1.9901e-10	-1.9759e-10	-1.9617e-10	-9.1138e-11	-8.9815e-11	-8.8397e-11	-8.6978e-11	-8.556e-11	-8.4237e-11	-8.2819e-11	-8.14e-11	-8.0077e-11	-7.8659e-11	-7.7335e-11	-7.5917e-11	-7.4593e-11	-7.327e-11	-7.1852e-11	3.2995e-11	3.4319e-11	3.5642e-11	1.4049e-10	1.4191e-10	1.4323e-10	2.4808e-10	3.5302e-10	3.5434e-10	4.5919e-10	3.569e-10	2.546e-10	1.524e-10	5.0202e-11	1.5505e-10	5.2754e-11	5.4078e-11	5.5401e-11	5.6631e-11	5.7954e-11
-2.9544e-10	-2.9355e-10	-2.9166e-10	-1.8625e-10	-1.8436e-10	-7.8942e-11	-7.7052e-11	-7.5161e-11	-7.327e-11	-7.1379e-11	-6.9583e-11	-6.7692e-11	-6.5801e-11	-6.4005e-11	4.1409e-11	4.3206e-11	4.5002e-11	4.6893e-11	4.8689e-11	5.0485e-11	5.2282e-11	5.4078e-11	-4.7649e-11	-4.5853e-11	-4.4056e-11	-4.226e-11	-4.0464e-11	-3.8762e-11	-3.6966e-11	-3.517e-11	-3.3468e-11	-3.1671e-11	7.3553e-11	7.5255e-11	7.6957e-11	1.8228e-10	2.876e-10	3.9282e-10	3.9452e-10	4.9975e-10	3.9793e-10	3.9963e-10	2.9771e-10	2.9941e-10	1.975e-10	1.991e-10	9.7283e-11	9.8985e-11	-2.9308e-12	-1.3236e-12
-2.9535e-10	-2.9298e-10	-1.8719e-10	-1.8483e-10	-7.9037e-11	2.685e-11	2.9119e-11	3.1388e-11	1.3718e-10	1.3945e-10	1.4172e-10	1.4399e-10	1.4626e-10	1.4843e-10	1.507e-10	1.5287e-10	1.5514e-10	1.5732e-10	1.5959e-10	1.6176e-10	6.0412e-11	6.2587e-11	6.4761e-11	-3.6682e-11	-3.4508e-11	-3.2333e-11	-3.0159e-11	-1.316e-10	-1.2943e-10	-1.2735e-10	-2.165e-11	-1.957e-11	-1.7396e-11	8.8302e-11	9.0382e-11	1.9599e-10	1.9806e-10	3.0367e-10	3.0575e-10	3.0783e-10	4.1343e-10	4.1542e-10	4.175e-10	3.1605e-10	2.1452e-10	1.1307e-10	1.1506e-10	1.3425e-11	-8.8113e-11	-8.6033e-11
-2.8457e-10	-1.7897e-10	-1.7689e-10	-1.7481e-10	-6.9205e-11	-6.7125e-11	3.8478e-11	1.4399e-10	2.4959e-10	2.5158e-10	3.5727e-10	3.5926e-10	3.6134e-10	3.6332e-10	3.6531e-10	4.7082e-10	3.6937e-10	3.7136e-10	2.6973e-10	1.6819e-10	1.7018e-10	1.7216e-10	7.0623e-11	7.2608e-11	7.4499e-11	7.6484e-11	7.847e-11	-2.3163e-11	-2.1177e-11	-1.9192e-11	-1.7301e-11	-1.5316e-11	-1.3425e-11	9.1989e-11	9.3975e-11	9.5865e-11	9.7756e-11	9.9647e-11	1.0154e-10	2.0695e-10	2.0884e-10	2.1073e-10	2.1262e-10	1.1099e-10	1.1288e-10	1.125e-11	1.3141e-11	1.4938e-11	-8.6789e-11	-1.8852e-10
-2.4458e-10	-2.4241e-10	-2.4023e-10	-1.3444e-10	-2.8741e-11	7.6862e-11	7.9037e-11	1.8473e-10	1.8691e-10	2.9261e-10	3.983e-10	4.0048e-10	4.0256e-10	4.0473e-10	4.0681e-10	4.0889e-10	5.1459e-10	4.1315e-10	4.1523e-10	3.1378e-10	2.1234e-10	2.1442e-10	1.1298e-10	1.1506e-10	1.1714e-10	1.1922e-10	1.7679e-11	1.9759e-11	2.1839e-11	-7.9604e-11	-7.7619e-11	-7.5539e-11	-7.3553e-11	3.205e-11	3.4035e-11	3.6115e-11	3.81e-11	4.018e-11	4.2166e-11	4.4151e-11	1.4966e-10	1.5164e-10	5.0107e-11	-5.1431e-11	-4.9445e-11	-4.746e-11	-1.4909e-10	-1.4711e-10	-1.4512e-10	-1.4314e-10
-3.3647e-10	-3.3468e-10	-3.3288e-10	-2.2766e-10	-1.2234e-10	-1.7112e-11	8.8207e-11	1.9353e-10	2.9885e-10	4.0407e-10	4.0577e-10	5.1109e-10	5.1279e-10	5.145e-10	5.1629e-10	5.1799e-10	5.197e-10	4.1797e-10	4.1967e-10	3.1785e-10	3.1955e-10	3.2125e-10	2.1943e-10	2.2123e-10	1.1931e-10	1.2101e-10	1.2272e-10	1.2442e-10	2.2595e-11	1.2782e-10	2.5999e-11	2.7701e-11	2.9402e-11	3.1104e-11	3.2806e-11	-6.911e-11	3.6115e-11	3.7817e-11	3.9518e-11	4.122e-11	4.2827e-11	4.4529e-11	4.6231e-11	4.7933e-11	-5.3983e-11	-5.2282e-11	-5.0674e-11	-1.525e-10	-4.7271e-11	-4.5664e-11
-3.8195e-10	-3.8063e-10	-3.794e-10	-2.7464e-10	-1.698e-10	-6.5045e-11	3.9802e-11	2.4817e-10	2.494e-10	3.5415e-10	3.5548e-10	4.6023e-10	4.6146e-10	4.6278e-10	4.6401e-10	4.6524e-10	4.6656e-10	4.6779e-10	4.6902e-10	3.6682e-10	3.6805e-10	2.6576e-10	2.6708e-10	2.6831e-10	2.6954e-10	1.6734e-10	1.6857e-10	1.698e-10	1.7112e-10	1.7235e-10	7.0055e-11	7.1379e-11	7.2608e-11	7.3837e-11	7.5161e-11	-2.7228e-11	-2.5999e-11	-2.477e-11	-2.3446e-11	-2.2217e-11	8.2629e-11	8.3953e-11	8.5182e-11	8.6411e-11	8.7735e-11	-1.4654e-11	-1.3425e-11	-1.2196e-11	-1.0872e-11	-9.6433e-12
-4.4974e-10	-4.487e-10	-3.4413e-10	-2.3957e-10	-2.3843e-10	-1.3387e-10	-2.9213e-11	7.5444e-11	1.8001e-10	2.8467e-10	3.8932e-10	3.9036e-10	3.915e-10	3.9254e-10	3.9367e-10	3.9471e-10	3.9575e-10	3.9689e-10	2.9431e-10	2.9544e-10	2.9648e-10	1.9409e-10	1.9513e-10	1.9627e-10	1.9731e-10	1.9844e-10	9.596e-11	9.7094e-11	2.0166e-10	9.9269e-11	1.0031e-10	1.0144e-10	-1.04e-12	9.4542e-14	1.229e-12	2.269e-12	-1.0021e-10	-9.9174e-11	5.578e-12	6.7125e-12	7.7524e-12	1.1241e-10	1.1345e-10	1.1458e-10	1.1572e-10	1.1676e-10	1.1789e-10	1.1903e-10	1.6639e-11	1.7679e-11
-3.6058e-10	-3.5983e-10	-3.5907e-10	-2.5479e-10	-1.5042e-10	-1.4966e-10	-4.538e-11	5.89e-11	1.6318e-10	2.6746e-10	3.7183e-10	3.7259e-10	3.7335e-10	3.741e-10	3.7486e-10	3.7561e-10	2.7275e-10	2.7351e-10	1.7074e-10	1.715e-10	1.7235e-10	6.9583e-11	7.0339e-11	7.1095e-11	7.1946e-11	7.2703e-11	7.3459e-11	1.7783e-10	1.7859e-10	1.7935e-10	1.802e-10	7.743e-11	7.8186e-11	7.9037e-11	-2.373e-11	-2.2879e-11	-2.2123e-11	-2.1272e-11	-2.0421e-11	-1.9665e-11	8.4709e-11	8.5466e-11	8.6317e-11	8.7167e-11	8.7924e-11	1.923e-10	1.9315e-10	1.9391e-10	1.9476e-10	1.9561e-10
-2.9185e-10	-1.8795e-10	-1.8757e-10	-1.8719e-10	-1.8691e-10	-8.3008e-11	-8.2724e-11	2.1177e-11	1.2508e-10	1.2546e-10	2.2936e-10	2.2974e-10	2.3011e-10	2.3049e-10	2.3087e-10	2.3125e-10	2.3163e-10	1.2839e-10	2.5243e-11	1.2914e-10	1.2952e-10	1.299e-10	1.3028e-10	1.3075e-10	2.3475e-10	1.3151e-10	1.3198e-10	2.3598e-10	2.3635e-10	2.3683e-10	2.3721e-10	2.3768e-10	2.3806e-10	1.3491e-10	3.1766e-11	3.2239e-11	3.2617e-11	-7.0434e-11	-6.9961e-11	3.4035e-11	3.4413e-11	3.4886e-11	1.3888e-10	1.3935e-10	1.3983e-10	1.403e-10	1.4077e-10	1.4125e-10	1.4172e-10	1.4219e-10
-1.8057e-11	-1.2101e-10	-1.2054e-10	-1.1997e-10	-1.1941e-10	-1.1884e-10	-1.1827e-10	-1.4276e-11	-1.3709e-11	9.0382e-11	9.0949e-11	9.1516e-11	9.2084e-11	1.9617e-10	1.9674e-10	1.9731e-10	1.9788e-10	9.4825e-11	9.5393e-11	9.596e-11	9.6527e-11	2.0071e-10	2.0128e-10	3.0537e-10	3.0594e-10	3.065e-10	3.0707e-10	3.0764e-10	3.0821e-10	4.123e-10	4.1296e-10	3.1e-10	2.0705e-10	2.0761e-10	1.0456e-10	1.0513e-10	2.269e-12	2.8363e-12	3.4035e-12	3.9708e-12	4.538e-12	5.1998e-12	5.767e-12	6.3343e-12	6.9015e-12	7.5633e-12	8.1306e-12	8.6978e-12	1.1288e-10	9.9269e-12
-1.248e-11	-1.1525e-10	-2.1801e-10	-1.1364e-10	-2.1641e-10	-2.1565e-10	-1.1137e-10	-2.1414e-10	-2.1338e-10	-1.091e-10	-4.8216e-12	-3.9708e-12	-3.2144e-12	1.0116e-10	1.0192e-10	1.0267e-10	1.0343e-10	1.0419e-10	1.0504e-10	1.0579e-10	1.0655e-10	2.1083e-10	2.1158e-10	3.1586e-10	4.2024e-10	4.2099e-10	4.2175e-10	4.2251e-10	4.2326e-10	4.2411e-10	4.2487e-10	4.2563e-10	3.2286e-10	2.2009e-10	1.1742e-10	1.1818e-10	1.1893e-10	1.6072e-11	-8.66e-11	-8.5844e-11	-8.5088e-11	-1.8785e-10	-1.871e-10	-1.8625e-10	-8.1968e-11	-8.1211e-11	-8.0455e-11	-7.9604e-11	-7.8848e-11	2.5432e-11
-3.3373e-11	-3.205e-11	-3.0726e-11	-2.9402e-11	-1.316e-10	-1.3028e-10	-1.2895e-10	-1.2763e-10	-1.2631e-10	-1.2489e-10	-1.2366e-10	-1.2234e-10	-1.749e-11	-1.6167e-11	-1.4843e-11	9.0004e-11	9.1327e-11	9.2651e-11	9.388e-11	1.9873e-10	2.0005e-10	3.049e-10	4.0974e-10	4.1107e-10	4.1239e-10	5.1714e-10	5.1847e-10	5.197e-10	5.2102e-10	6.2577e-10	5.2357e-10	4.2128e-10	4.226e-10	3.2021e-10	2.1792e-10	1.1572e-10	1.3425e-11	1.4654e-11	1.5978e-11	-8.6317e-11	-8.5088e-11	-1.8748e-10	-1.8615e-10	-1.8492e-10	-1.8369e-10	-1.8247e-10	-1.8124e-10	-1.8001e-10	-1.7878e-10	-7.3932e-11
-2.2643e-10	-2.2463e-10	-2.2293e-10	-2.2113e-10	-2.1943e-10	-2.1773e-10	-2.1593e-10	-2.1423e-10	-2.1253e-10	-2.1073e-10	-2.0903e-10	-1.0381e-10	-1.0211e-10	3.1199e-12	4.8216e-12	1.1005e-10	1.1175e-10	1.1345e-10	1.1515e-10	2.2038e-10	2.2208e-10	3.273e-10	3.2901e-10	4.3414e-10	4.3584e-10	5.4097e-10	5.4267e-10	5.4428e-10	5.4598e-10	5.4759e-10	5.4929e-10	4.4737e-10	4.4898e-10	3.4706e-10	3.4867e-10	2.4685e-10	1.4484e-10	1.4645e-10	4.4529e-11	-5.7387e-11	-5.578e-11	-5.4172e-11	-1.5618e-10	-1.5458e-10	-1.5297e-10	-1.5136e-10	-1.4985e-10	-1.4824e-10	-1.4663e-10	-1.4512e-10
-2.3475e-10	-2.3238e-10	-2.3002e-10	-2.2766e-10	-2.2529e-10	-2.2293e-10	-1.1704e-10	-1.1468e-10	-1.1241e-10	-1.1005e-10	-1.0768e-10	-1.0541e-10	3.7817e-13	2.7417e-12	5.0107e-12	7.2797e-12	1.1317e-10	1.1544e-10	1.177e-10	2.235e-10	2.2577e-10	2.2803e-10	3.3383e-10	4.3952e-10	4.4179e-10	5.4759e-10	5.4985e-10	5.5203e-10	5.542e-10	5.5647e-10	4.5503e-10	4.572e-10	3.5586e-10	3.5803e-10	2.5668e-10	2.5876e-10	1.5741e-10	5.5969e-11	5.8049e-11	6.0223e-11	6.2303e-11	-3.9046e-11	-3.6966e-11	-3.4886e-11	-3.2806e-11	-3.0726e-11	-1.3207e-10	-1.3009e-10	-1.2801e-10	-1.2593e-10
-1.6375e-10	-1.6148e-10	-5.5591e-11	-5.3322e-11	-5.1053e-11	-4.8784e-11	-4.6609e-11	-4.434e-11	-4.2166e-11	-3.9897e-11	6.5801e-11	6.807e-11	7.0245e-11	7.2419e-11	7.4593e-11	7.6768e-11	7.8942e-11	8.1117e-11	1.8681e-10	1.8889e-10	2.9459e-10	2.9677e-10	4.0237e-10	4.0454e-10	4.0662e-10	4.087e-10	4.1088e-10	4.1296e-10	4.1504e-10	4.1712e-10	3.1567e-10	3.1775e-10	3.1983e-10	2.1839e-10	2.2038e-10	1.1893e-10	1.2101e-10	1.9476e-11	2.1556e-11	-8.0077e-11	2.5526e-11	2.7512e-11	2.9592e-11	3.1577e-11	-7.0055e-11	-6.807e-11	-6.6179e-11	-1.6772e-10	-1.6573e-10	-1.6375e-10
3.3846e-11	3.6115e-11	1.4191e-10	4.0558e-11	4.2827e-11	4.5002e-11	4.7176e-11	4.9351e-11	1.5505e-10	1.5732e-10	1.594e-10	1.6157e-10	1.6375e-10	1.6592e-10	1.681e-10	1.7018e-10	1.7235e-10	7.0906e-11	7.3081e-11	1.7868e-10	2.8429e-10	2.8646e-10	2.8854e-10	2.9062e-10	2.927e-10	2.9478e-10	2.9677e-10	2.9885e-10	1.974e-10	1.9939e-10	2.0147e-10	2.0355e-10	1.0201e-10	1.04e-10	2.4581e-12	4.538e-12	6.5234e-12	8.5088e-12	1.0494e-11	1.248e-11	1.4465e-11	1.6356e-11	1.8341e-11	2.0326e-11	2.2217e-11	-7.9415e-11	-7.7524e-11	-1.7916e-10	-1.7717e-10	-1.7528e-10
2.5356e-10	2.5545e-10	2.5734e-10	2.5923e-10	2.6112e-10	2.6302e-10	1.6138e-10	1.6327e-10	2.6869e-10	2.7048e-10	2.7237e-10	2.7417e-10	2.7606e-10	1.7433e-10	1.7623e-10	7.4499e-11	7.6295e-11	7.8186e-11	1.8351e-10	1.853e-10	2.9062e-10	1.8889e-10	1.9069e-10	2.9601e-10	2.9771e-10	1.9599e-10	1.9778e-10	1.9948e-10	9.7756e-11	9.9552e-11	-2.269e-12	-5.6725e-13	1.229e-12	-1.0069e-10	-9.8985e-11	-9.7283e-11	-1.991e-10	-9.388e-11	-9.2178e-11	-9.0476e-11	-8.8775e-11	-8.7073e-11	-8.5371e-11	-8.3669e-11	-8.2062e-11	-8.036e-11	-7.8753e-11	-1.8057e-10	-1.7897e-10	-2.8088e-10
2.2425e-10	2.2614e-10	2.2813e-10	2.3002e-10	2.3191e-10	3.3742e-10	3.3931e-10	2.3758e-10	3.4309e-10	3.4498e-10	3.4678e-10	4.5219e-10	3.5056e-10	2.4874e-10	2.5063e-10	1.49e-10	4.7271e-11	4.9067e-11	-5.2565e-11	-5.0769e-11	5.4551e-11	-4.7176e-11	5.8143e-11	6.0034e-11	6.183e-11	6.3532e-11	6.5328e-11	6.7125e-11	6.8921e-11	-3.2806e-11	-3.1104e-11	-1.3283e-10	-1.3113e-10	-1.2933e-10	-1.2763e-10	-1.2584e-10	-1.2413e-10	-1.8908e-11	-1.7207e-11	-1.541e-11	-1.3709e-11	-1.2007e-11	-1.0305e-11	-8.6033e-12	-6.9961e-12	-5.2943e-12	-1.0712e-10	-1.0541e-10	-2.0742e-10	-3.0925e-10
1.4786e-10	1.4966e-10	1.5146e-10	1.5325e-10	2.5857e-10	2.6046e-10	2.6226e-10	2.6406e-10	3.6928e-10	3.7108e-10	3.7287e-10	3.7467e-10	3.7647e-10	3.7817e-10	2.7644e-10	2.7814e-10	1.7641e-10	7.4499e-11	7.6295e-11	-2.5526e-11	-2.373e-11	-1.2555e-10	-1.2385e-10	-1.2215e-10	-1.2045e-10	-1.1874e-10	-2.2047e-10	-2.1877e-10	-1.1364e-10	-1.1194e-10	-1.1024e-10	-1.0853e-10	-1.0683e-10	-1.7018e-12	0	1.7018e-12	1.0683e-10	1.0853e-10	1.1014e-10	1.1175e-10	9.9269e-12	1.1534e-11	1.3141e-11	-8.868e-11	-8.7073e-11	-1.8899e-10	-1.8738e-10	-2.8939e-10	-2.8779e-10	-2.8618e-10
-8.5088e-13	1.0447e-10	1.0626e-10	1.0806e-10	2.1338e-10	2.1518e-10	2.1697e-10	2.1877e-10	2.2047e-10	2.2227e-10	2.2406e-10	2.2577e-10	2.2756e-10	2.2936e-10	2.3106e-10	1.2933e-10	1.3103e-10	2.9308e-11	-7.2608e-11	-1.7443e-10	-2.7616e-10	-2.7445e-10	-2.7275e-10	-3.7457e-10	-3.7278e-10	-3.7108e-10	-2.6585e-10	-2.6415e-10	-1.5892e-10	-1.5722e-10	-5.1998e-11	-5.0296e-11	5.5023e-11	5.6631e-11	5.8332e-11	6.0034e-11	6.1736e-11	1.6687e-10	6.5045e-11	6.6746e-11	6.8354e-11	-3.3562e-11	-3.1955e-11	-1.3378e-10	-1.3217e-10	-1.3047e-10	-2.3238e-10	-3.343e-10	-3.326e-10	-3.3099e-10
2.0043e-11	2.1839e-11	2.3635e-11	2.5432e-11	1.3075e-10	1.3255e-10	1.3434e-10	1.3614e-10	1.3794e-10	1.3964e-10	1.4143e-10	1.4323e-10	4.1409e-11	4.3206e-11	4.5002e-11	-5.682e-11	-5.5023e-11	-1.5694e-10	-1.5514e-10	-2.5696e-10	-2.5526e-10	-3.5699e-10	-3.5529e-10	-3.5359e-10	-3.5188e-10	-3.5018e-10	-2.4486e-10	-2.4316e-10	-2.4146e-10	-1.3623e-10	-3.0915e-11	-2.9308e-11	7.5917e-11	7.7619e-11	7.9321e-11	8.1022e-11	8.2629e-11	8.4331e-11	8.6033e-11	8.764e-11	8.9342e-11	-1.2574e-11	-1.0872e-11	-1.1288e-10	-1.1118e-10	-1.0957e-10	-2.1149e-10	-2.0979e-10	-3.117e-10	-3.101e-10
1.5694e-11	1.2045e-10	1.2168e-10	1.229e-10	2.2766e-10	2.2889e-10	2.3011e-10	2.3134e-10	2.3257e-10	2.338e-10	2.3503e-10	1.3264e-10	3.0348e-11	3.1577e-11	3.2806e-11	-6.9488e-11	-6.8354e-11	-1.7065e-10	-1.6942e-10	-1.6819e-10	-2.7067e-10	-1.6583e-10	-2.6821e-10	-2.6708e-10	-2.6585e-10	-2.6472e-10	-2.6349e-10	-1.5864e-10	-1.5751e-10	-1.5628e-10	-5.162e-11	-5.0485e-11	5.4267e-11	5.5401e-11	5.6631e-11	5.7765e-11	1.6242e-10	6.0129e-11	6.1263e-11	6.2398e-11	6.3627e-11	-3.8762e-11	-3.7628e-11	-3.6493e-11	-1.3888e-10	-1.3765e-10	-2.4014e-10	-2.39e-10	-2.3787e-10	-2.3673e-10
1.7717e-10	2.8155e-10	2.8249e-10	2.8334e-10	2.8419e-10	2.8504e-10	2.8589e-10	2.8684e-10	2.8769e-10	2.8854e-10	1.8587e-10	1.8672e-10	8.3953e-11	8.4804e-11	-1.7868e-11	-1.7018e-11	-1.196e-10	-1.1874e-10	-1.1789e-10	-1.1704e-10	-2.1972e-10	-2.1886e-10	-2.1801e-10	-2.1716e-10	-2.1631e-10	-2.1546e-10	-1.1109e-10	-1.1024e-10	-5.8616e-12	-5.0107e-12	-4.1598e-12	1.0021e-10	1.0107e-10	1.0192e-10	1.0277e-10	1.0352e-10	1.0437e-10	1.0522e-10	2.5526e-12	3.4035e-12	4.2544e-12	5.1053e-12	5.9561e-12	-9.6811e-11	-9.596e-11	-1.9863e-10	-1.9778e-10	-1.9693e-10	-1.9608e-10	-1.9532e-10
5.474e-11	1.5911e-10	2.633e-10	2.6406e-10	2.6472e-10	2.6547e-10	2.6614e-10	2.6689e-10	2.6755e-10	2.6831e-10	2.6897e-10	2.6973e-10	1.6696e-10	6.4005e-11	6.4761e-11	-3.81e-11	-3.7344e-11	-1.4021e-10	-1.3945e-10	-1.3879e-10	-1.3813e-10	-1.3737e-10	-2.4023e-10	-2.3947e-10	-2.3881e-10	-2.3806e-10	-1.3387e-10	-1.3311e-10	-1.3245e-10	-1.317e-10	-2.7512e-11	-2.6755e-11	7.743e-11	7.8186e-11	7.8848e-11	7.951e-11	8.0266e-11	8.0928e-11	8.1684e-11	8.2346e-11	-2.0421e-11	-1.9759e-11	-1.9097e-11	-1.8341e-11	-1.7679e-11	-1.2045e-10	-1.1978e-10	-1.1903e-10	-1.1837e-10	-2.2123e-10
1.3907e-10	1.3917e-10	1.3926e-10	2.4288e-10	2.4297e-10	2.4307e-10	2.4326e-10	2.4335e-10	3.4697e-10	3.4706e-10	2.4363e-10	2.4382e-10	1.4039e-10	3.6966e-11	3.7155e-11	-6.6368e-11	-6.6274e-11	-1.6961e-10	-1.6951e-10	-1.6932e-10	-1.6923e-10	-2.7256e-10	-2.7247e-10	-2.7228e-10	-2.7209e-10	-2.72e-10	-2.7181e-10	-1.681e-10	-1.68e-10	-1.6781e-10	-6.4099e-11	-6.391e-11	3.9802e-11	3.9991e-11	4.018e-11	4.0369e-11	4.0558e-11	4.0747e-11	4.0937e-11	4.1126e-11	4.1315e-11	4.1504e-11	-6.1925e-11	-6.1736e-11	-6.1547e-11	-6.1358e-11	-6.1169e-11	-6.0885e-11	-6.0696e-11	-6.0507e-11
-1.0371e-10	-2.8363e-13	1.0305e-10	2.0648e-10	2.0629e-10	2.062e-10	2.0601e-10	2.0591e-10	3.0925e-10	3.0915e-10	3.0896e-10	3.0887e-10	2.0525e-10	1.0154e-10	-2.0799e-12	-2.1745e-12	-2.269e-12	-1.0608e-10	-1.0617e-10	-1.0626e-10	-1.0636e-10	-2.0998e-10	-2.1007e-10	-3.1369e-10	-3.1378e-10	-3.1388e-10	-3.1397e-10	-3.1397e-10	-2.1054e-10	-2.1064e-10	-1.0721e-10	-1.0721e-10	-1.073e-10	-3.7817e-12	-3.7817e-12	-3.8762e-12	-3.8762e-12	-3.9708e-12	-3.9708e-12	-4.0653e-12	-4.0653e-12	-1.0778e-10	-4.1598e-12	-4.1598e-12	-4.2544e-12	-4.2544e-12	9.9269e-11	9.9269e-11	9.9174e-11	9.9174e-11
-1.9287e-11	-1.9759e-11	8.3386e-11	1.8644e-10	1.8606e-10	1.8568e-10	2.8873e-10	2.8835e-10	2.8797e-10	1.8407e-10	1.836e-10	1.8322e-10	1.8284e-10	1.8247e-10	7.8564e-11	7.8186e-11	-2.5715e-11	-2.6094e-11	-2.6377e-11	-1.3037e-10	-1.3075e-10	-1.3113e-10	-2.3494e-10	-2.3531e-10	-2.356e-10	-2.3598e-10	-2.3626e-10	-2.3664e-10	-1.334e-10	-1.3378e-10	-1.3406e-10	-1.3434e-10	-1.3463e-10	-3.1388e-11	-3.1671e-11	-1.3557e-10	-1.3586e-10	-1.3614e-10	-3.2806e-11	-3.309e-11	-3.3373e-11	-3.3657e-11	-3.3846e-11	6.9394e-11	6.911e-11	6.8826e-11	6.8637e-11	6.8354e-11	1.7169e-10	1.714e-10
-3.2995e-11	-3.3657e-11	6.911e-11	6.8448e-11	1.7131e-10	1.7065e-10	1.6999e-10	2.7275e-10	2.7209e-10	2.7143e-10	2.7077e-10	2.702e-10	2.6954e-10	1.6535e-10	1.6469e-10	6.0507e-11	-4.3584e-11	-4.4246e-11	-1.4843e-10	-1.49e-10	-2.5328e-10	-1.5023e-10	-2.5451e-10	-2.5507e-10	-2.5564e-10	-1.5268e-10	-1.5325e-10	-5.0296e-11	-5.0863e-11	-5.1431e-11	-5.2093e-11	-5.266e-11	5.0296e-11	4.9729e-11	-5.4267e-11	-5.4834e-11	-5.5401e-11	-5.5969e-11	-5.6536e-11	-5.7009e-11	-5.7576e-11	4.538e-11	4.4907e-11	4.434e-11	1.4739e-10	1.4682e-10	1.4635e-10	1.4588e-10	1.4531e-10	1.4484e-10
[truncated: 462 more columns]

## Sheet: Figure 1e
Distance (nm)	Height (nm)
	L1 (rough)	L2 (smooth)
0	1.4677	0.40685
0.97956	1.34507	0.44398
1.95911	1.27831	0.49614
2.93867	1.04633	0.54675
3.91822	0.86772	0.56397
4.89778	0.80266	0.56352
5.87733	0.68904	0.61841
6.85689	0.79609	0.66617
7.83644	1.16946	0.66572
8.816	1.85246	0.68551
9.79556	2.60861	0.70227
10.7751	3.18749	0.73774
11.7547	3.78242	0.76742
12.7342	4.41307	0.76695
13.7138	4.96412	0.80281
14.6933	5.19968	0.8528
15.6729	5.3857	0.86912
16.6525	5.61551	0.86862
17.632	5.98422	0.86812
18.6116	6.32627	0.86762
19.5911	6.41297	0.80898
20.5707	6.35191	0.76304
21.5502	6.3254	0.76254
22.5298	6.18096	0.78324
23.5093	6.06933	0.77762
24.4889	6.04445	0.76096
25.4685	6.06522	0.76045
26.448	5.9824	0.75991
27.4276	5.87929	0.78098
28.4071	5.77193	0.83454
29.3867	5.66904	0.86188
30.3662	5.59522	0.8998
31.3458	5.58433	0.92686
32.3253	5.58651	0.92633
33.3049	5.67788	0.96461
34.2844	5.71088	0.99127
35.264	5.7179	0.97377
36.2436	5.74039	0.9615
37.2231	5.83928	0.96093
38.2027	6.25964	0.93797
39.1822	6.45558	0.92231
40.1618	6.65011	0.92172
41.1413	6.75486	0.85866
42.1209	6.76621	0.81702
43.1005	6.92472	0.77628
44.08	6.95331	0.78999
45.0596	6.95656	0.75194
46.0391	6.94623	0.71101
47.0187	6.92518	0.71039
47.9982	6.61055	0.70979
48.9778	6.42064	0.75008
49.9573	6.05725	0.77469
50.9369	5.58558	0.8385
51.9164	5.16126	0.87696
52.896	4.66279	0.87633
53.8756	4.15375	0.89923
54.8551	3.9802	0.9125
55.8347	4.05804	0.91183
56.8142	4.87102	0.95305
57.7938	5.21274	0.91074
58.7733	5.3429	0.87243
59.7529	5.84885	0.87177
60.7325	5.92899	0.80466
61.712	5.93841	0.76687
62.6916	5.86475	0.76618
63.6711	5.77577	0.74128
64.6507	5.59936	0.68441
65.6302	5.57421	0.6605
66.6098	5.58496	0.5922
67.5893	5.59249	0.55562
68.5689	5.59367	0.5115
69.5485	5.71069	0.48812
70.528	5.98322	0.46265
71.5076	6.0377	0.40545
72.4871	6.0348	0.40731
73.4667	6.03444	0.4632
74.4462	6.1273	0.50953
75.4258	6.24318	0.56553
76.4053	6.44177	0.68137
77.3849	6.50245	0.72684
78.3645	6.50639	0.77078
79.344	6.41077	0.79145
80.3236	6.21785	0.8162
81.3031	6.05162	0.8725
82.2827	5.89111	0.82198
83.2622	5.59427	0.78848
84.2418	5.29719	0.7877
85.2213	5.09952	0.7869
86.2009	4.9918	0.78613
87.1804	4.98439	0.78536
88.16	5.26547	0.7386
89.1396	5.27676	0.71763
90.1191	4.97909	0.71684
91.0987	4.67634	0.71606
92.0782	4.37402	0.71525
93.0578	3.98228	0.76107
94.0373	3.75773	0.80623
95.0169	3.37666	0.81642
95.9964	3.12737	0.78901
96.976	2.58049	0.73022
97.9556	2.04923	0.71039
98.9351	1.7241	0.70957
99.9147	1.32822	0.68181
100.894	1.31826	0.62282
101.874	1.31824	0.60348
102.853	1.225	0.60261
103.833	1.22345	0.57458
104.812	1.21824	0.56347

## Sheet: Figure 2a
Au thickness (nm)	Normalized TERS intensity (a.u.)
	Tip #1	Tip #2	Tip #3	Average
9	0.4019	0.85907	0.60475	0.6219
11	1	1	1	1
13	0.39462	0.16685	0.24053	0.2673

## Sheet: Figure 2b
*0.1 nm step
	0.12563	0.11547	0.10564	0.09615	0.08704	0.07833	0.07005	0.06222	0.05487	0.04802	0.04169	0.03592	0.03071	0.0261	0.02211	0.01875	0.01605	0.01403	0.0127	0.01208	0.01218	0.01303	0.01464	0.01701	0.02016	0.00563	0.00359	0.00559	0.00835	0.01187	0.01614	0.02119	0.02699	0.03357	0.04091	0.04902	0.0579	0.06754	0.07794	0.08909	0.09127	0.21309	0.21336	0.21421	0.21563	0.21763	0.22019	0.22332	0.22699
	0.11798	0.10836	0.09906	0.09011	0.08153	0.07336	0.0656	0.05829	0.05145	0.04509	0.03926	0.03396	0.02923	0.02508	0.02153	0.0186	0.01632	0.01469	0.01374	0.01349	0.01394	0.01511	0.01702	0.01968	0.0231	0.00716	0.00372	0.00596	0.00893	0.01264	0.01709	0.02228	0.02822	0.03491	0.04234	0.05052	0.05945	0.06913	0.07953	0.09068	0.08879	0.20668	0.20703	0.20795	0.20943	0.21147	0.21406	0.2172	0.22088
	0.11088	0.10178	0.093	0.08457	0.07651	0.06884	0.06158	0.05477	0.04841	0.04254	0.03719	0.03236	0.02808	0.02436	0.02124	0.01873	0.01684	0.0156	0.01502	0.01511	0.01589	0.01738	0.01959	0.02252	0.02619	0.00887	0.00405	0.00651	0.00969	0.01358	0.01819	0.02353	0.0296	0.0364	0.04392	0.05217	0.06115	0.07085	0.08128	0.09242	0.08654	0.20054	0.20097	0.20195	0.20348	0.20557	0.20819	0.21136	0.21505
	0.10431	0.09571	0.08743	0.0795	0.07193	0.06474	0.05798	0.05164	0.04576	0.04036	0.03546	0.03107	0.02723	0.02394	0.02123	0.01911	0.01761	0.01673	0.0165	0.01693	0.01804	0.01983	0.02232	0.02552	0.02944	0.01074	0.00456	0.00724	0.01061	0.01468	0.01946	0.02494	0.03113	0.03803	0.04564	0.05396	0.063	0.07274	0.08318	0.09432	0.08448	0.19465	0.19516	0.19621	0.1978	0.19992	0.20259	0.20578	0.20948
	0.09824	0.09012	0.08232	0.07486	0.06777	0.06107	0.05477	0.0489	0.04348	0.03852	0.03406	0.03011	0.02668	0.0238	0.02148	0.01975	0.01861	0.01809	0.0182	0.01895	0.02037	0.02245	0.02521	0.02866	0.03282	0.01277	0.00524	0.00813	0.0117	0.01595	0.02087	0.02649	0.0328	0.0398	0.0475	0.0559	0.06498	0.07475	0.08521	0.09634	0.0826	0.18901	0.1896	0.19072	0.19237	0.19456	0.19726	0.20046	0.20418
	0.09263	0.08499	0.07766	0.07067	0.06404	0.05779	0.05194	0.04652	0.04154	0.03701	0.03297	0.02943	0.02641	0.02392	0.02199	0.02062	0.01984	0.01966	0.0201	0.02117	0.02287	0.02523	0.02826	0.03196	0.03635	0.01496	0.00609	0.00918	0.01294	0.01735	0.02243	0.02819	0.03462	0.04172	0.0495	0.05796	0.06709	0.07689	0.08736	0.0985	0.08093	0.18361	0.18428	0.18547	0.18719	0.18942	0.19215	0.19539	0.19913
	0.0875	0.08031	0.07343	0.06688	0.0607	0.05489	0.04948	0.04448	0.03993	0.03582	0.03219	0.02904	0.02641	0.0243	0.02273	0.02172	0.02128	0.02143	0.02219	0.02355	0.02554	0.02818	0.03146	0.0354	0.04001	0.01728	0.0071	0.01039	0.01432	0.0189	0.02413	0.03002	0.03656	0.04376	0.05161	0.06014	0.06932	0.07915	0.08965	0.10079	0.07943	0.17844	0.17919	0.18046	0.18223	0.1845	0.18727	0.19054	0.1943
	0.08281	0.07605	0.0696	0.06349	0.05773	0.05235	0.04736	0.04278	0.03863	0.03493	0.03169	0.02893	0.02667	0.02492	0.02371	0.02304	0.02293	0.0234	0.02445	0.02611	0.02838	0.03127	0.0348	0.03897	0.04379	0.01975	0.00827	0.01175	0.01585	0.02059	0.02596	0.03197	0.03862	0.04592	0.05386	0.06244	0.07166	0.08153	0.09205	0.1032	0.07809	0.17348	0.17432	0.17566	0.17749	0.17982	0.18263	0.18592	0.1897
	0.07852	0.07218	0.06616	0.06047	0.05514	0.05016	0.04558	0.0414	0.03764	0.03432	0.03146	0.02907	0.02717	0.02578	0.0249	0.02457	0.02478	0.02555	0.0269	0.02883	0.03136	0.0345	0.03826	0.04265	0.04768	0.02235	0.00958	0.01324	0.01751	0.0224	0.02791	0.03405	0.04081	0.0482	0.05621	0.06486	0.07413	0.08403	0.09456	0.10571	0.07693	0.16875	0.16966	0.17107	0.17297	0.17534	0.17819	0.18152	0.18532
	0.07463	0.06871	0.06309	0.05781	0.05288	0.0483	0.04411	0.04031	0.03694	0.03399	0.03149	0.02946	0.02791	0.02686	0.02631	0.02629	0.02681	0.02787	0.0295	0.0317	0.03449	0.03787	0.04186	0.04646	0.05168	0.02507	0.01103	0.01487	0.01931	0.02434	0.02999	0.03624	0.04311	0.05058	0.05867	0.06738	0.0767	0.08664	0.09718	0.10834	0.07592	0.16421	0.16522	0.1667	0.16865	0.17108	0.17397	0.17733	0.18114
	0.07114	0.06561	0.06039	0.05549	0.05094	0.04675	0.04293	0.03951	0.0365	0.03392	0.03178	0.03009	0.02888	0.02815	0.02792	0.0282	0.02901	0.03036	0.03226	0.03472	0.03775	0.04137	0.04558	0.05039	0.0558	0.02792	0.01261	0.01663	0.02122	0.02641	0.03218	0.03855	0.04551	0.05308	0.06124	0.07	0.07937	0.08933	0.0999	0.11105	0.07506	0.15988	0.16096	0.16251	0.16453	0.167	0.16993	0.17333	0.17717
	0.06801	0.06286	0.05802	0.0535	0.04932	0.0455	0.04205	0.039	0.03634	0.0341	0.0323	0.03094	0.03005	0.02964	0.02972	0.03029	0.03139	0.03301	0.03517	0.03788	0.04115	0.04499	0.04941	0.05442	0.06002	0.03088	0.01433	0.01851	0.02326	0.02858	0.03448	0.04096	0.04802	0.05567	0.06391	0.07273	0.08213	0.09213	0.10271	0.11387	0.07434	0.15573	0.1569	0.15852	0.16059	0.16312	0.16609	0.16952	0.17339
	0.06523	0.06045	0.05597	0.05182	0.04801	0.04455	0.04145	0.03874	0.03642	0.03452	0.03305	0.03201	0.03143	0.03132	0.03169	0.03256	0.03393	0.03581	0.03823	0.04118	0.04468	0.04873	0.05335	0.05855	0.06432	0.03395	0.01617	0.02051	0.02541	0.03087	0.03688	0.04347	0.05063	0.05836	0.06667	0.07554	0.08499	0.09501	0.10561	0.11678	0.07376	0.15177	0.15301	0.1547	0.15683	0.15941	0.16243	0.16589	0.16979
	0.06277	0.05836	0.05425	0.05044	0.04698	0.04387	0.04111	0.03873	0.03675	0.03517	0.03401	0.03329	0.03301	0.03319	0.03385	0.03498	0.03661	0.03876	0.04142	0.0446	0.04832	0.05258	0.0574	0.06278	0.06873	0.03712	0.01813	0.02263	0.02766	0.03325	0.03939	0.04608	0.05333	0.06114	0.06952	0.07845	0.08794	0.09799	0.1086	0.11977	0.07331	0.14799	0.14931	0.15107	0.15326	0.15589	0.15896	0.16244	0.16636
	0.06066	0.05658	0.05281	0.04935	0.04623	0.04344	0.04101	0.03897	0.0373	0.03604	0.03519	0.03476	0.03477	0.03524	0.03617	0.03758	0.03946	0.04184	0.04473	0.04814	0.05207	0.05654	0.06155	0.0671	0.07321	0.0404	0.0202	0.02485	0.03003	0.03574	0.04199	0.04878	0.05612	0.06401	0.07244	0.08143	0.09096	0.10104	0.11168	0.12285	0.073	0.14438	0.14578	0.14761	0.14986	0.15254	0.15564	0.15917	0.16312
	0.05883	0.0551	0.05166	0.04853	0.04574	0.04328	0.04117	0.03943	0.03808	0.03711	0.03655	0.03642	0.03671	0.03745	0.03864	0.0403	0.04244	0.04506	0.04818	0.0518	0.05594	0.0606	0.06579	0.07152	0.07778	0.04377	0.02238	0.02718	0.03249	0.03833	0.04469	0.05158	0.059	0.06696	0.07545	0.08449	0.09407	0.10418	0.11482	0.12601	0.0728	0.14092	0.1424	0.14429	0.14661	0.14935	0.1525	0.15606	0.16003
	0.05731	0.05389	0.05078	0.04798	0.0455	0.04335	0.04155	0.04012	0.03906	0.03839	0.03812	0.03826	0.03882	0.03983	0.04128	0.04318	0.04555	0.0484	0.05174	0.05557	0.05991	0.06475	0.07012	0.076	0.08242	0.04722	0.02467	0.0296	0.03504	0.04099	0.04746	0.05445	0.06196	0.06999	0.07855	0.08764	0.09724	0.10738	0.11805	0.12923	0.07272	0.13765	0.1392	0.14116	0.14354	0.14632	0.1495	0.1531	0.15709
	0.05607	0.05297	0.05017	0.04767	0.0455	0.04365	0.04215	0.04101	0.04024	0.03985	0.03986	0.04027	0.0411	0.04236	0.04405	0.04619	0.04879	0.05186	0.05541	0.05944	0.06396	0.06899	0.07452	0.08058	0.08715	0.05078	0.02706	0.03212	0.03769	0.04376	0.05033	0.05741	0.065	0.0731	0.08172	0.09085	0.10049	0.11066	0.12133	0.13252	0.07276	0.13452	0.13614	0.13817	0.14059	0.14342	0.14665	0.15028	0.15431
	0.05509	0.05231	0.04981	0.04761	0.04573	0.04417	0.04297	0.04211	0.04162	0.04151	0.04178	0.04245	0.04353	0.04502	0.04696	0.04933	0.05215	0.05544	0.05918	0.06341	0.06812	0.07332	0.07902	0.08523	0.09194	0.05441	0.02954	0.03474	0.04042	0.0466	0.05328	0.06044	0.06811	0.07628	0.08495	0.09413	0.10381	0.114	0.12469	0.13588	0.07289	0.13153	0.13322	0.13531	0.1378	0.14068	0.14396	0.14762	0.15166
	0.05438	0.05188	0.04968	0.04777	0.04617	0.04491	0.04398	0.0434	0.04318	0.04333	0.04385	0.04477	0.0461	0.04784	0.05	0.0526	0.05564	0.05912	0.06307	0.06748	0.07237	0.07773	0.08359	0.08994	0.09679	0.05811	0.0321	0.03743	0.04324	0.04952	0.05629	0.06354	0.07129	0.07953	0.08826	0.09748	0.1072	0.11741	0.12811	0.13931	0.07314	0.12869	0.13045	0.13261	0.13516	0.1381	0.1414	0.1451	0.14918
	0.05391	0.0517	0.04978	0.04815	0.04684	0.04585	0.04519	0.04487	0.04491	0.04531	0.04609	0.04726	0.04882	0.05079	0.05317	0.05598	0.05922	0.0629	0.06704	0.07164	0.07669	0.08221	0.08823	0.09472	0.1017	0.06189	0.03477	0.04022	0.04614	0.05253	0.05939	0.06672	0.07454	0.08284	0.09162	0.10088	0.11063	0.12087	0.13159	0.1428	0.07348	0.12599	0.12783	0.13005	0.13265	0.13562	0.13898	0.14271	0.14681
	0.05368	0.05175	0.0501	0.04875	0.0477	0.04698	0.04658	0.04651	0.0468	0.04746	0.04848	0.04988	0.05167	0.05386	0.05646	0.05947	0.06291	0.06679	0.07111	0.07587	0.0811	0.08679	0.09294	0.09957	0.10669	0.06575	0.03751	0.04308	0.0491	0.05559	0.06255	0.06997	0.07786	0.08622	0.09504	0.10435	0.11413	0.12439	0.13512	0.14633	0.07393	0.12343	0.12533	0.12761	0.13027	0.13329	0.13668	0.14044	0.14459
	0.05367	0.05201	0.05063	0.04954	0.04876	0.04829	0.04814	0.04833	0.04886	0.04975	0.05101	0.05264	0.05465	0.05705	0.05986	0.06307	0.0667	0.07076	0.07526	0.0802	0.08558	0.09142	0.09772	0.10448	0.11171	0.06967	0.04033	0.04601	0.05214	0.05872	0.06576	0.07327	0.08122	0.08964	0.09853	0.10788	0.11769	0.12797	0.13871	0.14992	0.07445	0.12097	0.12296	0.1253	0.12802	0.13109	0.13452	0.13831	0.14248
	0.05388	0.05248	0.05136	0.05053	0.05	0.04978	0.04988	0.05031	0.05108	0.0522	0.05367	0.05552	0.05775	0.06036	0.06337	0.06678	0.0706	0.07484	0.0795	0.08459	0.09012	0.09611	0.10253	0.10942	0.11678	0.07365	0.04323	0.04902	0.05526	0.06194	0.06906	0.07663	0.08465	0.09313	0.10206	0.11145	0.12129	0.13159	0.14235	0.15356	0.07507	0.11866	0.12071	0.12311	0.12588	0.129	0.13248	0.1363	0.14049
	0.0543	0.05315	0.05229	0.05171	0.05142	0.05144	0.05178	0.05244	0.05344	0.05478	0.05647	0.05853	0.06096	0.06377	0.06697	0.07057	0.07457	0.07898	0.08381	0.08906	0.09475	0.10087	0.10743	0.11444	0.1219	0.07769	0.0462	0.0521	0.05844	0.0652	0.07241	0.08005	0.08814	0.09667	0.10565	0.11507	0.12494	0.13525	0.14602	0.15724	0.07577	0.11647	0.11858	0.12105	0.12386	0.12703	0.13055	0.13442	0.13863
	0.05492	0.05402	0.05339	0.05305	0.053	0.05326	0.05383	0.05471	0.05593	0.05749	0.0594	0.06166	0.06429	0.0673	0.07068	0.07446	0.07863	0.0832	0.08819	0.09361	0.09943	0.10569	0.11238	0.11952	0.1271	0.08179	0.04924	0.05524	0.06167	0.06853	0.07581	0.08353	0.09168	0.10026	0.10928	0.11874	0.12863	0.13897	0.14974	0.16096	0.07655	0.11439	0.11658	0.1191	0.12196	0.12517	0.12873	0.13263	0.13688
	0.05573	0.05507	0.05468	0.05457	0.05475	0.05523	0.05602	0.05713	0.05856	0.06032	0.06244	0.0649	0.06773	0.07092	0.07449	0.07844	0.08278	0.08752	0.09265	0.0982	0.10416	0.11055	0.11737	0.12462	0.13231	0.08595	0.05235	0.05845	0.06498	0.07191	0.07927	0.08705	0.09526	0.10389	0.11295	0.12245	0.13237	0.14274	0.15354	0.16475	0.07742	0.11243	0.11468	0.11726	0.12018	0.12344	0.12702	0.13095	0.13521
	0.05672	0.0563	0.05613	0.05625	0.05665	0.05735	0.05835	0.05967	0.06131	0.06328	0.06559	0.06825	0.07126	0.07463	0.07837	0.08249	0.087	0.09189	0.09718	0.10287	0.10897	0.11548	0.12242	0.12978	0.13757	0.09016	0.05551	0.06172	0.06833	0.07535	0.08278	0.09062	0.09889	0.10757	0.11668	0.1262	0.13616	0.14653	0.15733	0.16855	0.07836	0.11058	0.11288	0.11552	0.11848	0.12178	0.12542	0.12938	0.13368
	0.05789	0.05769	0.05775	0.05808	0.0587	0.05961	0.06083	0.06236	0.0642	0.06636	0.06886	0.0717	0.07489	0.07844	0.08235	0.08663	0.09129	0.09633	0.10177	0.1076	0.11383	0.12046	0.1275	0.13496	0.14284	0.0944	0.05874	0.06504	0.07173	0.07883	0.08633	0.09424	0.10256	0.1113	0.12045	0.13001	0.13998	0.15036	0.16116	0.17238	0.07935	0.10883	0.1112	0.11388	0.1169	0.12025	0.12392	0.12792	0.13223
	0.05922	0.05924	0.05951	0.06006	0.06089	0.06201	0.06343	0.06515	0.06718	0.06954	0.07222	0.07525	0.07861	0.08233	0.08641	0.09084	0.09565	0.10084	0.10641	0.11237	0.11873	0.12548	0.13263	0.1402	0.14818	0.09871	0.06202	0.06841	0.07519	0.08236	0.08993	0.0979	0.10628	0.11506	0.12424	0.13383	0.14383	0.15423	0.16505	0.17627	0.08044	0.10719	0.10962	0.11236	0.11543	0.11881	0.12251	0.12653	0.13088
	0.06072	0.06094	0.06143	0.06218	0.06322	0.06453	0.06614	0.06806	0.07029	0.07283	0.07569	0.07889	0.08242	0.0863	0.09053	0.09512	0.10008	0.1054	0.11111	0.1172	0.12368	0.13054	0.13781	0.14547	0.15354	0.10306	0.06537	0.07184	0.0787	0.08595	0.09359	0.10162	0.11004	0.11886	0.12808	0.1377	0.14772	0.15814	0.16896	0.18018	0.08158	0.10565	0.10813	0.11092	0.11403	0.11746	0.1212	0.12526	0.12963
	0.06237	0.0628	0.06349	0.06445	0.06567	0.06719	0.06899	0.07108	0.07349	0.07621	0.07926	0.08262	0.08631	0.09035	0.09473	0.09947	0.10457	0.11004	0.11587	0.12207	0.12866	0.13564	0.14301	0.15077	0.15893	0.10744	0.06875	0.07532	0.08225	0.08957	0.09727	0.10537	0.11384	0.1227	0.13195	0.1416	0.15164	0.16207	0.1729	0.18412	0.08278	0.10419	0.10673	0.10958	0.11273	0.1162	0.11999	0.12408	0.12848
	0.06417	0.0648	0.06568	0.06683	0.06826	0.06995	0.07194	0.07422	0.0768	0.07969	0.08289	0.08642	0.09028	0.09447	0.09901	0.10389	0.10913	0.11472	0.12067	0.127	0.1337	0.14078	0.14825	0.15611	0.16435	0.11186	0.0722	0.07884	0.08585	0.09324	0.101	0.10914	0.11766	0.12657	0.13586	0.14552	0.15559	0.16603	0.17685	0.18807	0.08404	0.10283	0.10543	0.10833	0.11153	0.11505	0.11886	0.12297	0.12739
	0.0661	0.06693	0.068	0.06934	0.07094	0.07283	0.07499	0.07745	0.0802	0.08325	0.08663	0.09032	0.09432	0.09867	0.10334	0.10836	0.11373	0.11945	0.12553	0.13197	0.13879	0.14597	0.15352	0.16145	0.16978	0.11631	0.07568	0.0824	0.08949	0.09694	0.10476	0.11296	0.12153	0.13046	0.13978	0.14948	0.15956	0.17001	0.18086	0.19207	0.08537	0.10157	0.10423	0.10718	0.11042	0.11396	0.11781	0.12195	0.12639
	0.06817	0.06918	0.07045	0.07197	0.07375	0.07581	0.07815	0.08077	0.08369	0.08691	0.09044	0.09428	0.09844	0.10292	0.10773	0.11289	0.11838	0.12423	0.13042	0.13698	0.14389	0.15117	0.15882	0.16685	0.17525	0.12081	0.07922	0.08601	0.09317	0.10068	0.10856	0.1168	0.12541	0.1344	0.14375	0.15347	0.16356	0.17403	0.18488	0.1961	0.08675	0.10039	0.10309	0.10609	0.10938	0.11297	0.11685	0.12102	0.12548
	0.07037	0.07157	0.07301	0.07471	0.07667	0.0789	0.08141	0.0842	0.08728	0.09065	0.09433	0.09832	0.10262	0.10725	0.1122	0.11748	0.1231	0.12905	0.13535	0.14201	0.14902	0.1564	0.16414	0.17226	0.18074	0.12535	0.08279	0.08966	0.09688	0.10446	0.11239	0.12068	0.12934	0.13835	0.14773	0.15748	0.16759	0.17806	0.18891	0.20011	0.08818	0.09928	0.10204	0.10509	0.10842	0.11205	0.11596	0.12017	0.12467
	0.0727	0.07407	0.07569	0.07756	0.07969	0.08208	0.08475	0.0877	0.09094	0.09447	0.09829	0.10242	0.10686	0.11163	0.11671	0.12212	0.12785	0.13392	0.14033	0.14709	0.1542	0.16168	0.1695	0.17769	0.18624	0.12988	0.0864	0.09334	0.10063	0.10826	0.11625	0.12459	0.13329	0.14234	0.15175	0.16152	0.17164	0.18212	0.19297	0.20418	0.08966	0.09827	0.10107	0.10417	0.10755	0.11121	0.11515	0.11937	0.12389
	0.07514	0.07668	0.07847	0.08051	0.0828	0.08536	0.08818	0.09129	0.09468	0.09836	0.10233	0.1066	0.11117	0.11606	0.12125	0.12678	0.13264	0.13882	0.14535	0.15221	0.15942	0.16697	0.17489	0.18314	0.19176	0.13447	0.09005	0.09706	0.10441	0.11211	0.12014	0.12853	0.13725	0.14633	0.15576	0.16556	0.1757	0.1862	0.19705	0.20825	0.09119	0.09733	0.1002	0.10334	0.10676	0.11045	0.11443	0.11868	0.12321
	0.0777	0.07941	0.08136	0.08355	0.08601	0.08873	0.09171	0.09497	0.0985	0.10232	0.10642	0.11083	0.11554	0.12055	0.12587	0.13151	0.13747	0.14376	0.15039	0.15735	0.16464	0.17228	0.18027	0.18861	0.1973	0.13908	0.09374	0.10081	0.10822	0.11597	0.12406	0.13248	0.14125	0.15037	0.15982	0.16962	0.17979	0.19029	0.20114	0.21235	0.09278	0.09648	0.09939	0.10257	0.10602	0.10976	0.11376	0.11804	0.1226
	0.08036	0.08223	0.08434	0.0867	0.08931	0.09218	0.0953	0.09871	0.10238	0.10634	0.11058	0.11511	0.11995	0.12509	0.13053	0.13628	0.14235	0.14875	0.15547	0.16252	0.1699	0.17762	0.18569	0.19409	0.20284	0.1437	0.09745	0.1046	0.11206	0.11986	0.12799	0.13647	0.14527	0.15441	0.1639	0.17373	0.18389	0.1944	0.20526	0.21645	0.0944	0.09569	0.09865	0.10187	0.10536	0.10913	0.11316	0.11747	0.12205
	0.08313	0.08516	0.08743	0.08994	0.09269	0.09571	0.09898	0.10252	0.10633	0.11042	0.11479	0.11946	0.12441	0.12967	0.13523	0.1411	0.14728	0.15376	0.16058	0.16772	0.17519	0.18298	0.19112	0.1996	0.20841	0.14835	0.1012	0.10841	0.11593	0.12378	0.13196	0.14047	0.14931	0.15849	0.168	0.17784	0.18802	0.19853	0.20938	0.22057	0.09607	0.09497	0.09797	0.10124	0.10477	0.10857	0.11264	0.11697	0.12157
	0.086	0.08818	0.0906	0.09325	0.09616	0.09931	0.10273	0.10641	0.11035	0.11458	0.11907	0.12386	0.12893	0.13429	0.13997	0.14594	0.15221	0.1588	0.1657	0.17293	0.18048	0.18836	0.19656	0.2051	0.21399	0.15303	0.10498	0.11225	0.11983	0.12774	0.13595	0.14449	0.15336	0.16256	0.17209	0.18195	0.19214	0.20267	0.21352	0.22471	0.09777	0.09432	0.09737	0.10068	0.10425	0.10808	0.11218	0.11654	0.12116
	0.08895	0.09128	0.09384	0.09665	0.09969	0.103	0.10655	0.11036	0.11444	0.11878	0.12341	0.12831	0.13348	0.13896	0.14473	0.15081	0.15719	0.16387	0.17087	0.17818	0.1858	0.19375	0.20203	0.21064	0.21957	0.15772	0.1088	0.11612	0.12375	0.1317	0.13996	0.14854	0.15744	0.16667	0.17621	0.18608	0.19628	0.20681	0.21767	0.22886	0.09953	0.09375	0.09684	0.10019	0.1038	0.10766	0.11178	0.11616	0.1208
	0.092	0.09448	0.09719	0.10013	0.10332	0.10675	0.11043	0.11437	0.11857	0.12304	0.12778	0.1328	0.1381	0.14368	0.14956	0.15573	0.1622	0.16897	0.17605	0.18344	0.19114	0.19916	0.2075	0.21616	0.22516	0.16243	0.11263	0.12	0.12768	0.13567	0.14398	0.1526	0.16154	0.17078	0.18035	0.19023	0.20045	0.21098	0.22183	0.233	0.10131	0.09323	0.09638	0.09976	0.1034	0.10729	0.11144	0.11584	0.1205
	0.09513	0.09775	0.10061	0.10369	0.107	0.11056	0.11438	0.11844	0.12276	0.12734	0.1322	0.13733	0.14274	0.14843	0.1544	0.16067	0.16723	0.17408	0.18124	0.18871	0.19649	0.20457	0.21298	0.2217	0.23075	0.16715	0.1165	0.12392	0.13165	0.13968	0.14802	0.15667	0.16564	0.17491	0.1845	0.1944	0.20461	0.21514	0.226	0.23716	0.10313	0.09278	0.09596	0.09939	0.10306	0.10698	0.11116	0.11559	0.12027
	0.09836	0.10111	0.10409	0.10731	0.11075	0.11443	0.11837	0.12256	0.127	0.1317	0.13667	0.14191	0.14743	0.15321	0.15928	0.16563	0.17228	0.17922	0.18646	0.194	0.20185	0.21001	0.21848	0.22726	0.23636	0.17189	0.12038	0.12786	0.13563	0.14371	0.15209	0.16077	0.16975	0.17905	0.18865	0.19857	0.20879	0.21932	0.23017	0.24134	0.10499	0.09238	0.0956	0.09906	0.10278	0.10674	0.11095	0.11539	0.12008
	0.10165	0.10454	0.10765	0.111	0.11457	0.11838	0.12244	0.12674	0.1313	0.13611	0.14118	0.14652	0.15213	0.15802	0.16418	0.17063	0.17736	0.18439	0.19171	0.19932	0.20723	0.21545	0.22397	0.2328	0.24194	0.17662	0.12427	0.1318	0.13962	0.14774	0.15616	0.16487	0.17388	0.1832	0.19283	0.20276	0.21299	0.22352	0.23436	0.24551	0.10688	0.09206	0.09532	0.09882	0.10256	0.10654	0.11077	0.11524	0.11995
	0.10502	0.10804	0.11128	0.11475	0.11845	0.12238	0.12655	0.13097	0.13564	0.14056	0.14573	0.15117	0.15688	0.16286	0.16911	0.17565	0.18246	0.18957	0.19696	0.20465	0.21263	0.22091	0.22949	0.23837	0.24756	0.18139	0.12819	0.13576	0.14363	0.1518	0.16024	0.16898	0.17802	0.18736	0.197	0.20694	0.21717	0.22771	0.23855	0.24969	0.1088	0.09179	0.09508	0.09862	0.10239	0.10641	0.11065	0.11514	0.11987
	0.10847	0.11161	0.11498	0.11856	0.12237	0.12642	0.13071	0.13524	0.14	0.14503	0.15032	0.15586	0.16166	0.16773	0.17408	0.1807	0.18759	0.19477	0.20223	0.20998	0.21802	0.22636	0.235	0.24393	0.25316	0.18616	0.13214	0.13976	0.14766	0.15585	0.16434	0.17311	0.18217	0.19153	0.20118	0.21113	0.22137	0.2319	0.24274	0.25388	0.11074	0.09155	0.09489	0.09846	0.10227	0.10631	0.11058	0.11509	0.11985
	0.11199	0.11525	0.11873	0.12243	0.12637	0.13053	0.13492	0.13955	0.14443	0.14957	0.15495	0.16058	0.16647	0.17263	0.17906	0.18575	0.19272	0.19997	0.2075	0.21532	0.22342	0.23181	0.2405	0.24948	0.25877	0.19093	0.1361	0.14377	0.15172	0.15994	0.16844	0.17725	0.18633	0.19571	0.20537	0.21532	0.22557	0.23611	0.24694	0.25807	0.11273	0.09139	0.09476	0.09836	0.1022	0.10626	0.11056	0.11509	0.11986
	0.11555	0.11893	0.12253	0.12635	0.1304	0.13468	0.13918	0.14391	0.14889	0.15412	0.15959	0.16532	0.1713	0.17754	0.18406	0.19084	0.19789	0.2052	0.21279	0.22067	0.22883	0.23729	0.24603	0.25505	0.26437	0.19571	0.14007	0.14778	0.15576	0.16402	0.17257	0.18139	0.1905	0.19989	0.20955	0.21952	0.22978	0.24032	0.25115	0.26226	0.11473	0.09129	0.0947	0.09833	0.10219	0.10628	0.1106	0.11515	0.11992
	0.1192	0.1227	0.12641	0.13034	0.13449	0.13887	0.14347	0.14831	0.15338	0.1587	0.16427	0.1701	0.17617	0.18249	0.18908	0.19593	0.20305	0.21044	0.2181	0.22604	0.23426	0.24275	0.25154	0.26062	0.26998	0.20051	0.14406	0.1518	0.15983	0.16812	0.1767	0.18555	0.19468	0.20407	0.21376	0.22372	0.23398	0.24452	0.25534	0.26645	0.11676	0.09121	0.09466	0.09833	0.10222	0.10633	0.11067	0.11524	0.12003
	0.12289	0.12652	0.13034	0.13438	0.13863	0.1431	0.14781	0.15275	0.15792	0.16333	0.16899	0.17489	0.18105	0.18745	0.19411	0.20103	0.20822	0.21568	0.22341	0.23141	0.23967	0.24822	0.25704	0.26616	0.27557	0.20531	0.14807	0.15586	0.16391	0.17223	0.18083	0.1897	0.19885	0.20827	0.21796	0.22793	0.23818	0.24872	0.25953	0.27063	0.11882	0.09119	0.09467	0.09837	0.10229	0.10643	0.11079	0.11538	0.12018
	0.12664	0.13036	0.1343	0.13845	0.1428	0.14738	0.15219	0.15723	0.1625	0.16799	0.17373	0.17972	0.18595	0.19243	0.19917	0.20617	0.21342	0.22094	0.22872	0.23677	0.24511	0.2537	0.26257	0.27173	0.28116	0.21009	0.15207	0.1599	0.168	0.17635	0.18497	0.19386	0.20301	0.21244	0.22216	0.23215	0.2424	0.25293	0.26374	0.27482	0.1209	0.09122	0.09474	0.09847	0.10241	0.10658	0.11096	0.11556	0.12038
	0.13044	0.13428	0.13831	0.14255	0.14702	0.1517	0.1566	0.16173	0.16708	0.17267	0.1785	0.18456	0.19087	0.19744	0.20425	0.21131	0.21862	0.2262	0.23404	0.24214	0.25051	0.25916	0.26808	0.27728	0.28675	0.2149	0.1561	0.16396	0.17209	0.18047	0.18911	0.19801	0.20719	0.21665	0.22636	0.23636	0.24662	0.25714	0.26794	0.27902	0.123	0.09129	0.09484	0.09859	0.10257	0.10676	0.11117	0.11579	0.12062
	0.1343	0.13823	0.14237	0.14672	0.15128	0.15605	0.16104	0.16625	0.1717	0.17738	0.18328	0.18943	0.19581	0.20244	0.20932	0.21644	0.22383	0.23146	0.23936	0.24753	0.25595	0.26464	0.27361	0.28284	0.29234	0.2197	0.16013	0.16803	0.17618	0.18459	0.19326	0.2022	0.2114	0.22085	0.23058	0.24057	0.25082	0.26134	0.27213	0.2832	0.12512	0.09141	0.09499	0.09878	0.10278	0.10699	0.11141	0.11604	0.12089
	0.13821	0.14225	0.14648	0.15091	0.15556	0.16042	0.16551	0.17081	0.17634	0.1821	0.18809	0.19431	0.20078	0.20747	0.21441	0.2216	0.22905	0.23675	0.2447	0.25291	0.26138	0.27011	0.27909	0.28836	0.29789	0.2245	0.16418	0.1721	0.18028	0.18872	0.19742	0.20637	0.21558	0.22505	0.23478	0.24477	0.25502	0.26555	0.27634	0.28738	0.12726	0.09157	0.09518	0.099	0.10302	0.10725	0.11169	0.11634	0.1212
	0.14216	0.14629	0.15062	0.15515	0.1599	0.16485	0.17002	0.17541	0.18102	0.18686	0.19292	0.19921	0.20574	0.21251	0.21952	0.22678	0.23427	0.24202	0.25003	0.25829	0.26679	0.27556	0.2846	0.29389	0.30346	0.22931	0.16823	0.17619	0.1844	0.19285	0.20157	0.21053	0.21976	0.22923	0.23897	0.24897	0.25922	0.26974	0.28052	0.29157	0.12943	0.09178	0.09541	0.09925	0.1033	0.10756	0.11201	0.11667	0.12155
	0.14616	0.15038	0.1548	0.15943	0.16426	0.16931	0.17456	0.18002	0.18571	0.19161	0.19775	0.20412	0.21072	0.21756	0.22463	0.23194	0.2395	0.2473	0.25534	0.26364	0.27221	0.28102	0.29009	0.29943	0.30902	0.2341	0.17228	0.18027	0.18851	0.197	0.20573	0.2147	0.22394	0.23344	0.24319	0.25318	0.26343	0.27394	0.28471	0.29573	0.1316	0.09202	0.09568	0.09955	0.10362	0.10789	0.11236	0.11705	0.12193
	0.15017	0.1545	0.15901	0.16373	0.16865	0.17377	0.17911	0.18466	0.19043	0.19641	0.20263	0.20906	0.21572	0.22261	0.22974	0.23712	0.24473	0.25257	0.26067	0.26902	0.27762	0.28647	0.29557	0.30493	0.31456	0.23891	0.17635	0.18437	0.19263	0.20113	0.20989	0.21889	0.22813	0.23763	0.24739	0.25739	0.26763	0.27812	0.28887	0.29989	0.1338	0.09229	0.09599	0.09987	0.10397	0.10826	0.11276	0.11746	0.12235
	0.15425	0.15865	0.16326	0.16806	0.17307	0.17828	0.18369	0.18932	0.19516	0.20121	0.20749	0.21399	0.22071	0.22768	0.23487	0.24229	0.24996	0.25786	0.26601	0.27439	0.28304	0.29193	0.30106	0.31045	0.3201	0.2437	0.18042	0.18846	0.19675	0.20528	0.21405	0.22306	0.23232	0.24182	0.25156	0.26156	0.27181	0.28231	0.29306	0.30406	0.13601	0.09261	0.09633	0.10025	0.10436	0.10868	0.1132	0.1179	0.1228
	0.15837	0.16286	0.16755	0.17243	0.17751	0.18279	0.18828	0.19399	0.1999	0.20602	0.21236	0.21893	0.22573	0.23275	0.24	0.24749	0.2552	0.26315	0.27134	0.27977	0.28843	0.29736	0.30654	0.31596	0.32562	0.24849	0.18447	0.19255	0.20086	0.20941	0.2182	0.22723	0.2365	0.24601	0.25576	0.26575	0.276	0.28649	0.29722	0.3082	0.13823	0.09296	0.09671	0.10066	0.1048	0.10912	0.11364	0.11836	0.12327
	0.16251	0.16709	0.17186	0.17683	0.18198	0.18735	0.19292	0.19868	0.20467	0.21088	0.21729	0.22391	0.23075	0.23782	0.24513	0.25264	0.26042	0.26842	0.27665	0.28512	0.29383	0.30279	0.31199	0.32144	0.33113	0.25328	0.18855	0.19665	0.20498	0.21355	0.22235	0.23139	0.24067	0.25018	0.25994	0.26994	0.28018	0.29065	0.30139	0.31236	0.14047	0.09334	0.09712	0.10109	0.10524	0.10959	0.11413	0.11885	0.12378
	0.16668	0.17134	0.17619	0.18122	0.18647	0.19191	0.19755	0.2034	0.20945	0.21572	0.2222	0.22889	0.23579	0.24292	0.25027	0.25785	0.26566	0.2737	0.28198	0.29049	0.29923	0.30821	0.31743	0.32691	0.33662	0.25806	0.19263	0.20075	0.2091	0.21769	0.2265	0.23555	0.24484	0.25436	0.26412	0.27412	0.28435	0.29483	0.30554	0.31649	0.14272	0.09377	0.09756	0.10155	0.10573	0.11009	0.11464	0.11939	0.12433
	0.17088	0.17563	0.18055	0.18568	0.19098	0.1965	0.20221	0.20812	0.21424	0.22057	0.2271	0.23385	0.24082	0.24799	0.2554	0.26304	0.27089	0.27898	0.28729	0.29583	0.30462	0.31363	0.32288	0.33236	0.3421	0.26283	0.1967	0.20485	0.21322	0.22181	0.23065	0.23971	0.249	0.25853	0.26829	0.27829	0.28852	0.29899	0.30969	0.32061	0.14498	0.09422	0.09805	0.10205	0.10624	0.11062	0.11519	0.11994	0.12489
	0.17512	0.17995	0.18496	0.19015	0.19554	0.20111	0.20688	0.21286	0.21904	0.22543	0.23203	0.23884	0.24585	0.25309	0.26054	0.26822	0.27611	0.28423	0.29257	0.30116	0.30997	0.31903	0.32831	0.33783	0.34758	0.26759	0.20077	0.20894	0.21733	0.22595	0.23479	0.24387	0.25317	0.26269	0.27245	0.28243	0.29267	0.30313	0.31382	0.32474	0.14727	0.09471	0.09855	0.10258	0.10679	0.11119	0.11577	0.12053	0.12548
	0.17938	0.18428	0.18937	0.19463	0.20008	0.20574	0.21158	0.21762	0.22386	0.2303	0.23695	0.24381	0.25088	0.25817	0.26568	0.27339	0.28133	0.28949	0.29788	0.30649	0.31533	0.32441	0.33372	0.34325	0.35302	0.27235	0.20484	0.21304	0.22145	0.23009	0.23895	0.24803	0.25733	0.26686	0.27661	0.2866	0.29682	0.30726	0.31794	0.32885	0.14954	0.09522	0.09909	0.10314	0.10736	0.11177	0.11636	0.12114	0.12611
	0.18367	0.18863	0.19378	0.19913	0.20466	0.21037	0.21628	0.22238	0.22868	0.23518	0.24188	0.24881	0.25593	0.26326	0.27081	0.27858	0.28656	0.29477	0.30319	0.31184	0.3207	0.32979	0.33911	0.34868	0.35846	0.2771	0.20891	0.21712	0.22555	0.2342	0.24306	0.25215	0.26147	0.27101	0.28077	0.29074	0.30096	0.3114	0.32206	0.33295	0.15185	0.09576	0.09965	0.10372	0.10796	0.11239	0.117	0.12178	0.12675
	0.18797	0.19301	0.19824	0.20364	0.20922	0.21501	0.22098	0.22715	0.23351	0.24007	0.24684	0.25381	0.26098	0.26837	0.27595	0.28374	0.29176	0.3	0.30846	0.31714	0.32603	0.33515	0.3445	0.35407	0.36388	0.28185	0.21299	0.22122	0.22965	0.23831	0.24719	0.25629	0.26561	0.27516	0.28492	0.29489	0.30508	0.3155	0.32616	0.33705	0.15415	0.09633	0.10025	0.10433	0.10859	0.11303	0.11765	0.12245	0.12742
	0.19229	0.1974	0.2027	0.20817	0.21384	0.21968	0.22571	0.23194	0.23836	0.24497	0.25178	0.25879	0.26602	0.27345	0.28108	0.28891	0.29696	0.30523	0.31373	0.32243	0.33136	0.3405	0.34988	0.35948	0.36929	0.28658	0.21706	0.22531	0.23377	0.24244	0.25132	0.26041	0.26974	0.27927	0.28904	0.29901	0.30921	0.31962	0.33025	0.34111	0.15646	0.09692	0.10085	0.10496	0.10924	0.1137	0.11833	0.12313	0.12812
	0.19665	0.20184	0.20719	0.21273	0.21845	0.22435	0.23044	0.23672	0.24319	0.24985	0.25672	0.26378	0.27104	0.27851	0.28619	0.29407	0.30217	0.31047	0.31899	0.32772	0.33668	0.34586	0.35525	0.36485	0.3747	0.29132	0.22112	0.22938	0.23786	0.24654	0.25545	0.26455	0.27386	0.2834	0.29316	0.30313	0.31332	0.32373	0.33436	0.34519	0.15878	0.09755	0.1015	0.10563	0.10992	0.11439	0.11902	0.12384	0.12882
	0.20102	0.20627	0.2117	0.21729	0.22306	0.22902	0.23517	0.24151	0.24804	0.25476	0.26168	0.26879	0.27609	0.2836	0.29131	0.29923	0.30735	0.3157	0.32424	0.33299	0.34197	0.35116	0.36058	0.37021	0.38006	0.29602	0.22519	0.23346	0.24195	0.25064	0.25955	0.26866	0.27798	0.28751	0.29726	0.30723	0.31741	0.3278	0.33841	0.34924	0.16111	0.0982	0.10217	0.1063	0.11061	0.11509	0.11974	0.12457	0.12956
	0.20541	0.21072	0.2162	0.22186	0.22771	0.23372	0.23992	0.24631	0.25289	0.25966	0.26662	0.27377	0.28112	0.28868	0.29643	0.30439	0.31255	0.32091	0.32949	0.33828	0.34726	0.35648	0.3659	0.37555	0.38541	0.30072	0.22924	0.23753	0.24603	0.25473	0.26364	0.27276	0.28209	0.29162	0.30137	0.31134	0.32151	0.33188	0.34247	0.35327	0.16344	0.09887	0.10287	0.10702	0.11134	0.11582	0.12048	0.12532	0.13032
	0.20981	0.21518	0.22072	0.22645	0.23235	0.23842	0.24468	0.25112	0.25774	0.26456	0.27156	0.27875	0.28615	0.29373	0.30153	0.30952	0.31771	0.32611	0.33471	0.34352	0.35255	0.36177	0.37121	0.38088	0.39075	0.3054	0.23329	0.2416	0.25011	0.25882	0.26773	0.27685	0.28619	0.29572	0.30546	0.31541	0.32557	0.33594	0.34652	0.3573	0.16577	0.09957	0.10358	0.10776	0.11209	0.11659	0.12126	0.12609	0.13109
	0.21423	0.21965	0.22525	0.23103	0.23699	0.24312	0.24944	0.25592	0.26259	0.26946	0.27651	0.28375	0.29118	0.2988	0.30663	0.31466	0.32287	0.3313	0.33993	0.34876	0.35779	0.36704	0.3765	0.38618	0.39607	0.31009	0.23733	0.24565	0.25418	0.2629	0.27181	0.28094	0.29027	0.29981	0.30954	0.31947	0.32961	0.33998	0.35055	0.36133	0.16812	0.10029	0.10432	0.1085	0.11285	0.11736	0.12204	0.12688	0.13188
	0.21866	0.22416	0.22981	0.23565	0.24166	0.24784	0.25419	0.26072	0.26745	0.27436	0.28144	0.28872	0.2962	0.30386	0.31172	0.31977	0.32802	0.33647	0.34513	0.35398	0.36304	0.37231	0.38178	0.39147	0.40137	0.31475	0.24137	0.2497	0.25824	0.26697	0.27589	0.28502	0.29434	0.30387	0.3136	0.32353	0.33367	0.34402	0.35458	0.36534	0.17048	0.10103	0.10507	0.10927	0.11363	0.11816	0.12284	0.12768	0.13269
	0.2231	0.22865	0.23438	0.24026	0.24631	0.25254	0.25895	0.26554	0.27231	0.27925	0.28638	0.2937	0.30121	0.30891	0.31679	0.32487	0.33315	0.34164	0.35031	0.3592	0.36829	0.37757	0.38704	0.39673	0.40662	0.31938	0.2454	0.25375	0.26229	0.27102	0.27996	0.28908	0.29841	0.30793	0.31767	0.3276	0.33772	0.34805	0.35858	0.36931	0.17282	0.10179	0.10584	0.11006	0.11444	0.11897	0.12366	0.12851	0.13352
	0.22754	0.23316	0.23893	0.24486	0.25096	0.25724	0.26371	0.27034	0.27715	0.28415	0.29132	0.29868	0.30622	0.31395	0.32187	0.32998	0.33829	0.34678	0.35549	0.36439	0.37349	0.3828	0.39229	0.40199	0.4119	0.32403	0.24942	0.25777	0.26632	0.27507	0.284	0.29313	0.30245	0.31197	0.32169	0.33163	0.34175	0.35206	0.36256	0.37327	0.17517	0.10257	0.10664	0.11087	0.11526	0.1198	0.1245	0.12936	0.13438
	0.23201	0.23767	0.2435	0.24949	0.25564	0.26198	0.26847	0.27515	0.282	0.28902	0.29624	0.30364	0.31122	0.31898	0.32694	0.33508	0.34341	0.35194	0.36065	0.36956	0.37868	0.38798	0.39749	0.40721	0.41714	0.32866	0.25344	0.2618	0.27034	0.2791	0.28805	0.29719	0.3065	0.31601	0.32572	0.33564	0.34575	0.35605	0.36654	0.37723	0.17753	0.10338	0.10747	0.1117	0.11609	0.12065	0.12536	0.13022	0.13524
	0.23648	0.24219	0.24806	0.25411	0.26033	0.2667	0.27324	0.27995	0.28685	0.29392	0.30117	0.3086	0.31621	0.32401	0.33199	0.34015	0.3485	0.35704	0.36579	0.37472	0.38385	0.39318	0.40271	0.41243	0.42236	0.33327	0.25744	0.26582	0.27438	0.28313	0.29207	0.30121	0.31053	0.32004	0.32974	0.33964	0.34973	0.36002	0.3705	0.38118	0.17989	0.1042	0.1083	0.11255	0.11696	0.12152	0.12623	0.1311	0.13611
	0.24096	0.24672	0.25266	0.25874	0.26499	0.27141	0.278	0.28476	0.29168	0.29879	0.30609	0.31355	0.32119	0.32901	0.33702	0.34521	0.3536	0.36217	0.37092	0.37988	0.38902	0.39836	0.4079	0.41764	0.42756	0.33784	0.26143	0.26981	0.27838	0.28715	0.29609	0.30521	0.31453	0.32405	0.33375	0.34364	0.35372	0.36398	0.37446	0.38512	0.18225	0.10504	0.10915	0.11341	0.11783	0.1224	0.12711	0.13198	0.13701
	0.24546	0.25127	0.25723	0.26337	0.26966	0.27612	0.28275	0.28956	0.29654	0.30368	0.31098	0.31848	0.32615	0.334	0.34204	0.35026	0.35867	0.36726	0.37604	0.38501	0.39416	0.40351	0.41306	0.4228	0.43273	0.34243	0.26542	0.27382	0.2824	0.29115	0.30009	0.30922	0.31853	0.32805	0.33774	0.3476	0.35766	0.36792	0.37838	0.38902	0.1846	0.10589	0.11001	0.11429	0.11871	0.12329	0.12801	0.13289	0.13792
	0.24993	0.25579	0.26182	0.268	0.27433	0.28084	0.28752	0.29436	0.30136	0.30853	0.31589	0.32342	0.33112	0.339	0.34706	0.35531	0.36374	0.37235	0.38114	0.39011	0.39928	0.40864	0.41819	0.42793	0.43788	0.34699	0.2694	0.2778	0.28638	0.29515	0.30409	0.31322	0.32253	0.33203	0.3417	0.35158	0.36162	0.37186	0.38228	0.3929	0.18697	0.10676	0.1109	0.11519	0.11963	0.12421	0.12894	0.13382	0.13884
	0.25443	0.26034	0.2664	0.27263	0.279	0.28554	0.29226	0.29914	0.30619	0.31341	0.32079	0.32834	0.33607	0.34398	0.35207	0.36033	0.36878	0.37741	0.38622	0.39522	0.4044	0.41376	0.42331	0.43306	0.443	0.35154	0.27338	0.28178	0.29036	0.29912	0.30806	0.31718	0.32649	0.33599	0.34566	0.35552	0.36558	0.3758	0.3862	0.39679	0.18932	0.10765	0.11181	0.1161	0.12054	0.12513	0.12987	0.13475	0.13978
	0.25892	0.26488	0.27099	0.27726	0.28368	0.29027	0.29701	0.30392	0.311	0.31824	0.32566	0.33325	0.34101	0.34894	0.35705	0.36533	0.3738	0.38244	0.39127	0.40028	0.40947	0.41886	0.42842	0.43817	0.44812	0.35608	0.27734	0.28575	0.29433	0.30309	0.31203	0.32116	0.33046	0.33994	0.34959	0.35944	0.36947	0.3797	0.39008	0.40065	0.19169	0.10856	0.11272	0.11702	0.12147	0.12607	0.1308	0.13569	0.14073
	0.26342	0.26941	0.27556	0.28187	0.28834	0.29498	0.30176	0.30871	0.31581	0.3231	0.33054	0.33816	0.34594	0.3539	0.36203	0.37032	0.3788	0.38746	0.39631	0.40534	0.41455	0.42393	0.4335	0.44326	0.4532	0.36057	0.28126	0.28968	0.29828	0.30704	0.316	0.32512	0.33441	0.34389	0.35353	0.36336	0.37339	0.38357	0.39395	0.40451	0.19405	0.10948	0.11365	0.11797	0.12242	0.12701	0.13176	0.13665	0.14168
	0.26793	0.27397	0.28015	0.28651	0.29301	0.29968	0.30649	0.31347	0.32062	0.32793	0.3354	0.34304	0.35085	0.35883	0.36698	0.37531	0.38381	0.39249	0.40135	0.41039	0.4196	0.42899	0.43857	0.44833	0.45827	0.36507	0.2852	0.29362	0.30222	0.31099	0.31992	0.32903	0.33832	0.34779	0.35744	0.36726	0.37725	0.38744	0.3978	0.40835	0.19642	0.11041	0.11459	0.11892	0.12338	0.12798	0.13273	0.13761	0.14264
	0.27243	0.27852	0.28475	0.29113	0.29767	0.30437	0.31122	0.31823	0.32541	0.33275	0.34026	0.34792	0.35574	0.36375	0.37193	0.38028	0.38879	0.39748	0.40635	0.41539	0.42461	0.43401	0.4436	0.45337	0.46331	0.36956	0.28913	0.29755	0.30615	0.31491	0.32385	0.33295	0.34223	0.35169	0.36133	0.37114	0.38111	0.39127	0.40162	0.41214	0.19877	0.11135	0.11554	0.11987	0.12435	0.12897	0.13371	0.1386	0.14363
	0.27693	0.28306	0.28933	0.29575	0.30233	0.30907	0.31595	0.32299	0.3302	0.33757	0.34509	0.35279	0.36064	0.36866	0.37684	0.38522	0.39376	0.40246	0.41133	0.42038	0.42962	0.43903	0.44862	0.45838	0.46834	0.37402	0.29304	0.30147	0.31006	0.31883	0.32776	0.33687	0.34615	0.3556	0.36523	0.37503	0.38499	0.39513	0.40544	0.41593	0.20112	0.11231	0.11651	0.12085	0.12532	0.12994	0.13469	0.13958	0.14461
	0.28143	0.28759	0.29391	0.30037	0.30698	0.31375	0.32067	0.32774	0.33496	0.34235	0.34992	0.35763	0.36551	0.37356	0.38177	0.39015	0.3987	0.40742	0.41631	0.42537	0.43461	0.44402	0.45361	0.46338	0.47332	0.37846	0.29694	0.30537	0.31397	0.32273	0.33167	0.34077	0.35003	0.35947	0.36907	0.37886	0.38882	0.39894	0.40924	0.41971	0.20348	0.11328	0.11749	0.12184	0.12632	0.13094	0.13569	0.14058	0.14561
	0.28594	0.29214	0.29848	0.30497	0.31162	0.31841	0.32536	0.33246	0.33972	0.34714	0.35472	0.36247	0.37038	0.37845	0.38667	0.39507	0.40363	0.41235	0.42126	0.43033	0.43959	0.44901	0.45859	0.46835	0.4783	0.38287	0.30082	0.30926	0.31785	0.32661	0.33554	0.34464	0.3539	0.36332	0.37292	0.38269	0.39264	0.40275	0.41302	0.42346	0.20582	0.11427	0.11849	0.12284	0.12733	0.13194	0.13669	0.14159	0.14662
	0.29043	0.29667	0.30305	0.30958	0.31625	0.32308	0.33007	0.33721	0.3445	0.35193	0.35953	0.36729	0.37521	0.3833	0.39155	0.39995	0.40853	0.41728	0.42619	0.43528	0.44452	0.45393	0.46353	0.4733	0.48324	0.38728	0.30469	0.31312	0.32171	0.33047	0.3394	0.3485	0.35776	0.36718	0.37676	0.38651	0.39644	0.40653	0.41679	0.42722	0.20818	0.11526	0.11949	0.12385	0.12834	0.13297	0.13772	0.14262	0.14765
	0.29492	0.30119	0.30762	0.31418	0.32089	0.32774	0.33475	0.34191	0.34923	0.3567	0.36433	0.3721	0.38004	0.38815	0.39642	0.40484	0.41342	0.42218	0.43111	0.44019	0.44944	0.45885	0.46846	0.47823	0.48817	0.39167	0.30855	0.31699	0.32558	0.33434	0.34326	0.35234	0.36158	0.371	0.38058	0.39031	0.4002	0.41028	0.42053	0.43094	0.21052	0.11626	0.12049	0.12486	0.12936	0.13399	0.13876	0.14365	0.14867
	0.29942	0.30572	0.31216	0.31876	0.32551	0.33239	0.33943	0.34662	0.35397	0.36146	0.3691	0.3769	0.38486	0.39298	0.40126	0.4097	0.4183	0.42707	0.43599	0.44509	0.45435	0.46377	0.47336	0.48314	0.49308	0.39605	0.3124	0.32084	0.32943	0.33818	0.34708	0.35615	0.36539	0.37479	0.38436	0.39409	0.40399	0.41404	0.42427	0.43466	0.21288	0.11728	0.12152	0.12589	0.13039	0.13502	0.13978	0.14468	0.1497
	0.30389	0.31024	0.31674	0.32336	0.33013	0.33704	0.3441	0.35131	0.35867	0.36619	0.37387	0.38168	0.38965	0.39779	0.40609	0.41454	0.42315	0.43192	0.44086	0.44995	0.45921	0.46865	0.47825	0.48802	0.49795	0.40039	0.31622	0.32465	0.33325	0.34201	0.35092	0.35998	0.3692	0.37859	0.38815	0.39787	0.40775	0.41778	0.42797	0.43833	0.2152	0.1183	0.12256	0.12693	0.13144	0.13607	0.14083	0.14572	0.15074
	0.30838	0.31476	0.32128	0.32793	0.33473	0.34167	0.34876	0.356	0.36339	0.3709	0.37859	0.38644	0.39443	0.40258	0.41089	0.41936	0.42799	0.43676	0.4457	0.45482	0.46409	0.47353	0.48313	0.49289	0.5028	0.40472	0.32005	0.32848	0.33707	0.34581	0.35471	0.36377	0.373	0.38238	0.39192	0.4016	0.41145	0.42147	0.43165	0.44199	0.21752	0.11933	0.12359	0.12798	0.13248	0.13712	0.14188	0.14677	0.15179
	0.31287	0.31927	0.32581	0.33249	0.33932	0.3463	0.35341	0.36066	0.36808	0.37564	0.38335	0.3912	0.39921	0.40737	0.41568	0.42416	0.43279	0.44158	0.45053	0.45965	0.46893	0.47837	0.48795	0.4977	0.50761	0.40902	0.32385	0.33228	0.34087	0.3496	0.35849	0.36755	0.37676	0.38613	0.39565	0.40533	0.41517	0.42518	0.43535	0.44566	0.21986	0.12038	0.12464	0.12903	0.13354	0.13817	0.14294	0.14783	0.15283
	0.31732	0.32376	0.33034	0.33705	0.3439	0.3509	0.35805	0.36533	0.37275	0.38032	0.38805	0.39594	0.40396	0.41213	0.42046	0.42895	0.43759	0.44638	0.45534	0.46445	0.47372	0.48315	0.49275	0.5025	0.51243	0.41333	0.32763	0.33607	0.34465	0.35339	0.36228	0.37132	0.38053	0.38988	0.39939	0.40905	0.41887	0.42885	0.43898	0.44927	0.22217	0.12143	0.12569	0.13007	0.13459	0.13924	0.144	0.14889	0.1539
	0.32179	0.32825	0.33487	0.34161	0.3485	0.35551	0.36266	0.36997	0.37741	0.38501	0.39275	0.40063	0.40868	0.41688	0.42522	0.43372	0.44237	0.45117	0.46012	0.46923	0.47851	0.48795	0.49755	0.50731	0.51722	0.4176	0.33141	0.33984	0.34842	0.35715	0.36603	0.37506	0.38425	0.39359	0.40309	0.41275	0.42255	0.4325	0.44261	0.45288	0.22449	0.12249	0.12676	0.13116	0.13567	0.14031	0.14507	0.14995	0.15496
	0.32625	0.33275	0.33938	0.34614	0.35304	0.36009	0.36727	0.37459	0.38206	0.38969	0.39744	0.40535	0.41341	0.42161	0.42995	0.43846	0.44712	0.45593	0.46489	0.47401	0.48328	0.49272	0.50231	0.51205	0.52197	0.42186	0.33517	0.34359	0.35217	0.3609	0.36978	0.3788	0.38797	0.39729	0.40677	0.41641	0.42621	0.43614	0.44623	0.45647	0.22681	0.12357	0.12784	0.13223	0.13675	0.14139	0.14615	0.15103	0.15603
	0.3307	0.33722	0.34387	0.35065	0.35758	0.36465	0.37186	0.37921	0.38669	0.39433	0.40212	0.41004	0.4181	0.42631	0.43468	0.4432	0.45186	0.46068	0.46964	0.47876	0.48804	0.49746	0.50705	0.51679	0.52668	0.42607	0.3389	0.34733	0.35591	0.36464	0.3735	0.38252	0.39167	0.40099	0.41046	0.42007	0.42983	0.43975	0.44982	0.46005	0.2291	0.12462	0.12891	0.13331	0.13783	0.14247	0.14723	0.15211	0.15711
	0.33514	0.34168	0.34836	0.35518	0.36213	0.36923	0.37646	0.38382	0.39133	0.39897	0.40676	0.41469	0.42278	0.43101	0.43937	0.44789	0.45657	0.46538	0.47436	0.48348	0.49275	0.50218	0.51176	0.52151	0.5314	0.43029	0.34263	0.35105	0.35962	0.36833	0.3772	0.38621	0.39536	0.40466	0.41411	0.42371	0.43347	0.44336	0.45341	0.46361	0.23141	0.12571	0.12999	0.13439	0.13892	0.14356	0.14831	0.15319	0.15819
	0.33957	0.34614	0.35285	0.35969	0.36667	0.37378	0.38103	0.38841	0.39593	0.4036	0.4114	0.41934	0.42743	0.43567	0.44405	0.45257	0.46124	0.47007	0.47905	0.48818	0.49745	0.50687	0.51644	0.52617	0.53607	0.43449	0.34635	0.35476	0.36333	0.37203	0.38088	0.38988	0.39902	0.40832	0.41775	0.42732	0.43705	0.44694	0.45698	0.46716	0.23371	0.1268	0.13109	0.13549	0.14001	0.14465	0.1494	0.15427	0.15927
	0.34399	0.35059	0.35732	0.36419	0.3712	0.37831	0.38557	0.39297	0.40052	0.4082	0.41602	0.42397	0.43208	0.44033	0.44871	0.45725	0.46592	0.47475	0.48374	0.49286	0.50213	0.51154	0.52111	0.53084	0.54073	0.43866	0.35005	0.35847	0.36702	0.37571	0.38455	0.39353	0.40266	0.41193	0.42136	0.43092	0.44064	0.4505	0.46051	0.47067	0.23599	0.12789	0.13218	0.13659	0.14111	0.14575	0.1505	0.15537	0.16036
	0.34839	0.35501	0.36178	0.36867	0.37568	0.38283	0.39011	0.39754	0.4051	0.41279	0.42061	0.42859	0.43669	0.44495	0.45335	0.46189	0.47057	0.4794	0.48838	0.4975	0.50678	0.51621	0.52578	0.5355	0.54537	0.44282	0.35373	0.36213	0.37067	0.37936	0.38819	0.39717	0.40629	0.41555	0.42495	0.43451	0.44419	0.45403	0.46403	0.47416	0.23826	0.12899	0.13329	0.1377	0.14222	0.14686	0.15161	0.15647	0.16145
	0.3528	0.35945	0.36623	0.37314	0.38018	0.38735	0.39464	0.40208	0.40965	0.41735	0.42519	0.43318	0.4413	0.44956	0.45797	0.46652	0.47521	0.48405	0.49301	0.50212	0.5114	0.52082	0.5304	0.54011	0.54996	0.44694	0.35739	0.36579	0.37433	0.38302	0.39184	0.40081	0.40991	0.41916	0.42856	0.43808	0.44775	0.45756	0.46751	0.47762	0.24053	0.13009	0.13439	0.1388	0.14332	0.14796	0.1527	0.15757	0.16254
	0.35719	0.36386	0.37066	0.37759	0.38465	0.39184	0.39916	0.40661	0.41418	0.4219	0.42976	0.43776	0.44589	0.45415	0.46256	0.47111	0.47981	0.48864	0.49762	0.50674	0.51601	0.52544	0.535	0.54469	0.55455	0.45106	0.36104	0.36943	0.37797	0.38664	0.39545	0.4044	0.4135	0.42273	0.43209	0.44161	0.45128	0.46107	0.47101	0.48109	0.2428	0.1312	0.13549	0.1399	0.14443	0.14907	0.15382	0.15869	0.16365
	0.36156	0.36827	0.37509	0.38203	0.3891	0.39631	0.40365	0.41111	0.41871	0.42644	0.43431	0.44232	0.45046	0.45874	0.46714	0.47569	0.48438	0.49322	0.50221	0.51133	0.5206	0.53001	0.53956	0.54926	0.5591	0.45514	0.36467	0.37306	0.38158	0.39025	0.39906	0.408	0.41707	0.42628	0.43564	0.44514	0.45478	0.46457	0.47449	0.48455	0.24507	0.13232	0.13661	0.14103	0.14555	0.15018	0.15493	0.15978	0.16474
	0.36593	0.37264	0.37948	0.38644	0.39354	0.40076	0.40812	0.41561	0.42321	0.43095	0.43884	0.44685	0.455	0.46328	0.47171	0.48026	0.48896	0.4978	0.50677	0.5159	0.52516	0.53454	0.5441	0.5538	0.56365	0.45922	0.36828	0.37667	0.38519	0.39385	0.40264	0.41156	0.42063	0.42982	0.43916	0.44863	0.45825	0.46801	0.47791	0.48796	0.24731	0.13343	0.13774	0.14215	0.14667	0.15129	0.15603	0.16088	0.16584
	0.37029	0.37702	0.38388	0.39087	0.39798	0.40521	0.41258	0.42009	0.42772	0.43548	0.44335	0.45137	0.45952	0.46781	0.47623	0.4848	0.4935	0.50234	0.51132	0.52043	0.52968	0.53907	0.54861	0.5583	0.56812	0.46325	0.37188	0.38026	0.38878	0.39741	0.40619	0.41511	0.42416	0.43335	0.44269	0.45215	0.46174	0.47148	0.48136	0.49136	0.24956	0.13456	0.13886	0.14327	0.14779	0.15242	0.15715	0.16199	0.16695
	0.37465	0.38142	0.3883	0.39529	0.4024	0.40965	0.41702	0.42453	0.43216	0.43992	0.44783	0.45586	0.46402	0.47232	0.48075	0.48931	0.49801	0.50685	0.51583	0.52496	0.53421	0.5436	0.55312	0.56278	0.57261	0.46729	0.37545	0.38383	0.39233	0.40097	0.40974	0.41864	0.42769	0.43686	0.44617	0.4556	0.46518	0.4749	0.48475	0.49473	0.25179	0.13568	0.13999	0.14439	0.14891	0.15353	0.15827	0.16311	0.16805
	0.37897	0.38574	0.39264	0.39965	0.4068	0.41408	0.42148	0.42898	0.43663	0.44442	0.45232	0.46035	0.46852	0.47681	0.48524	0.49382	0.50252	0.51135	0.52033	0.52944	0.53868	0.54807	0.55761	0.56726	0.57706	0.47128	0.37902	0.38739	0.39588	0.40451	0.41327	0.42217	0.43119	0.44034	0.44962	0.45906	0.46861	0.4783	0.48813	0.49809	0.25402	0.1368	0.14111	0.14552	0.15004	0.15465	0.15938	0.16422	0.16916
	0.38329	0.39008	0.39699	0.40403	0.41119	0.41847	0.42588	0.43341	0.44107	0.44885	0.45676	0.46481	0.47299	0.4813	0.48974	0.49829	0.507	0.51582	0.52478	0.53389	0.54314	0.55252	0.56203	0.5717	0.5815	0.47527	0.38257	0.39093	0.39941	0.40803	0.41678	0.42565	0.43467	0.44382	0.45309	0.46248	0.47203	0.4817	0.49149	0.50143	0.25623	0.13793	0.14224	0.14665	0.15117	0.15579	0.16051	0.16534	0.17028
	0.3876	0.39442	0.40134	0.40839	0.41556	0.42286	0.43027	0.43781	0.44548	0.45328	0.46121	0.46926	0.47743	0.48573	0.49417	0.50275	0.51144	0.52028	0.52924	0.53834	0.54758	0.55696	0.56648	0.57612	0.5859	0.47924	0.3861	0.39445	0.40292	0.41152	0.42026	0.42913	0.43812	0.44724	0.45649	0.46589	0.47542	0.48506	0.49485	0.50476	0.25845	0.13907	0.14337	0.14778	0.1523	0.15692	0.16164	0.16646	0.17139
	0.39189	0.39872	0.40567	0.41274	0.41992	0.42721	0.43465	0.44221	0.44989	0.45769	0.46561	0.47366	0.48184	0.49016	0.49859	0.50716	0.51589	0.52472	0.53368	0.54277	0.552	0.56137	0.57087	0.5805	0.59027	0.48318	0.38961	0.39795	0.40642	0.41502	0.42375	0.43259	0.44158	0.45069	0.45992	0.46928	0.47878	0.48841	0.49817	0.50806	0.26065	0.1402	0.14451	0.14892	0.15342	0.15804	0.16276	0.16758	0.1725
	0.39618	0.40303	0.40999	0.41706	0.42426	0.43158	0.43902	0.44659	0.45428	0.46208	0.47	0.47806	0.48624	0.49455	0.50301	0.51159	0.52027	0.52911	0.53807	0.54717	0.5564	0.56575	0.57523	0.58485	0.59462	0.4871	0.39311	0.40144	0.40989	0.41848	0.42718	0.43603	0.445	0.45409	0.46332	0.47266	0.48214	0.49174	0.50148	0.51134	0.26283	0.14135	0.14566	0.15005	0.15456	0.15916	0.16387	0.16868	0.17361
	0.40042	0.40728	0.41426	0.42137	0.42858	0.43591	0.44337	0.45094	0.45863	0.46645	0.47439	0.48245	0.49064	0.49897	0.5074	0.51597	0.52467	0.53348	0.54243	0.55152	0.56075	0.57011	0.5796	0.58921	0.59895	0.491	0.39658	0.4049	0.41335	0.42193	0.43063	0.43945	0.44839	0.45748	0.46668	0.47601	0.48547	0.49506	0.50477	0.51461	0.26503	0.14249	0.14679	0.15119	0.15569	0.1603	0.165	0.16981	0.17472
	0.40469	0.41156	0.41855	0.42565	0.43288	0.44023	0.44769	0.45528	0.46297	0.47079	0.47874	0.48681	0.49501	0.50332	0.51177	0.52034	0.52902	0.53784	0.5468	0.55589	0.5651	0.57444	0.58391	0.5935	0.60325	0.49488	0.40005	0.40837	0.4168	0.42537	0.43404	0.44286	0.45179	0.46084	0.47003	0.47934	0.48878	0.49835	0.50804	0.51785	0.26719	0.14362	0.14793	0.15233	0.15683	0.16143	0.16613	0.17093	0.17584
	0.40893	0.41582	0.42282	0.42993	0.43717	0.44452	0.45199	0.45958	0.46729	0.47512	0.48307	0.49115	0.49934	0.50766	0.51609	0.52466	0.53336	0.54218	0.55114	0.56021	0.56941	0.57875	0.58821	0.59782	0.60754	0.49874	0.4035	0.4118	0.42023	0.42877	0.43745	0.44625	0.45517	0.4642	0.47336	0.48265	0.49206	0.5016	0.51127	0.52107	0.26937	0.14478	0.14908	0.15347	0.15797	0.16257	0.16726	0.17206	0.17695
	0.41315	0.42005	0.42707	0.43421	0.44146	0.44881	0.45628	0.46388	0.4716	0.47943	0.48739	0.49547	0.50366	0.51197	0.52041	0.52899	0.53769	0.54652	0.55545	0.56451	0.57371	0.58303	0.59249	0.60208	0.61178	0.50256	0.40691	0.4152	0.42362	0.43217	0.44082	0.44961	0.45851	0.46753	0.47668	0.48596	0.49536	0.50487	0.51451	0.52427	0.27152	0.14592	0.15022	0.15461	0.1591	0.16368	0.16838	0.17317	0.17805
	0.41735	0.42428	0.43131	0.43845	0.4457	0.45307	0.46056	0.46816	0.47587	0.48373	0.49169	0.49976	0.50797	0.51629	0.52473	0.53329	0.54199	0.5508	0.55973	0.5688	0.57799	0.5873	0.59675	0.60631	0.616	0.50637	0.41031	0.41861	0.42702	0.43554	0.44418	0.45295	0.46184	0.47085	0.47998	0.48924	0.49861	0.5081	0.51771	0.52745	0.27366	0.14706	0.15136	0.15575	0.16024	0.16483	0.16951	0.17429	0.17917
	0.42155	0.42847	0.43551	0.44267	0.44995	0.45732	0.46481	0.47243	0.48016	0.488	0.49596	0.50404	0.51225	0.52057	0.52902	0.53758	0.54625	0.55505	0.56399	0.57304	0.58223	0.59152	0.60095	0.61051	0.62021	0.51018	0.41372	0.42199	0.43039	0.4389	0.44753	0.45628	0.46515	0.47414	0.48325	0.49248	0.50183	0.51131	0.5209	0.53061	0.27581	0.14821	0.15251	0.1569	0.16138	0.16596	0.17064	0.17542	0.18028
	0.42573	0.43267	0.43972	0.44688	0.45415	0.46155	0.46906	0.47667	0.4844	0.49225	0.50021	0.50828	0.51649	0.52482	0.53327	0.54183	0.55051	0.55931	0.56823	0.57728	0.58645	0.59574	0.60516	0.6147	0.62436	0.51394	0.41709	0.42535	0.43373	0.44224	0.45086	0.45959	0.46844	0.47741	0.4865	0.49572	0.50506	0.5145	0.52407	0.53377	0.27795	0.14936	0.15364	0.15803	0.16251	0.16708	0.17175	0.17652	0.18138
	0.42989	0.43684	0.44389	0.45107	0.45837	0.46577	0.47327	0.4809	0.48863	0.49648	0.50445	0.51253	0.52074	0.52905	0.53749	0.54605	0.55472	0.56352	0.57245	0.58149	0.59065	0.59992	0.60933	0.61887	0.62852	0.51769	0.42044	0.42871	0.43707	0.44556	0.45416	0.46288	0.4717	0.48066	0.48975	0.49894	0.50824	0.51766	0.52721	0.53687	0.28006	0.1505	0.15479	0.15918	0.16365	0.16822	0.17288	0.17764	0.18249
	0.43402	0.44099	0.44807	0.45525	0.46254	0.46995	0.47747	0.48509	0.49283	0.50069	0.50867	0.51676	0.52495	0.53326	0.54169	0.55025	0.55892	0.56772	0.57664	0.58567	0.59482	0.6041	0.6135	0.62302	0.63267	0.52143	0.42378	0.43203	0.44039	0.44886	0.45746	0.46616	0.47497	0.4839	0.49296	0.50215	0.51144	0.52083	0.53035	0.53999	0.28217	0.15164	0.15593	0.16032	0.16479	0.16935	0.17401	0.17876	0.18361
	0.43816	0.44513	0.45221	0.45941	0.46671	0.47411	0.48163	0.48927	0.49702	0.50488	0.51285	0.52094	0.52914	0.53747	0.5459	0.55445	0.56312	0.5719	0.58078	0.58981	0.59897	0.60823	0.61762	0.62712	0.63674	0.52512	0.4271	0.43533	0.44367	0.45213	0.46071	0.46941	0.47821	0.48713	0.49617	0.50532	0.5146	0.52398	0.53348	0.54309	0.28426	0.15278	0.15707	0.16145	0.16592	0.17048	0.17513	0.17988	0.18471
	0.44226	0.44927	0.45636	0.46355	0.47085	0.47827	0.48579	0.49344	0.5012	0.50906	0.51703	0.52512	0.53333	0.54165	0.55007	0.55861	0.56727	0.57604	0.58495	0.59397	0.60311	0.61236	0.62172	0.63121	0.64083	0.52882	0.4304	0.43862	0.44695	0.4554	0.46397	0.47264	0.48143	0.49034	0.49935	0.50849	0.51772	0.52707	0.53654	0.54612	0.28635	0.15393	0.15822	0.1626	0.16706	0.17161	0.17625	0.18099	0.18581
	0.44638	0.45338	0.46048	0.46769	0.475	0.48242	0.48995	0.49758	0.50533	0.5132	0.52117	0.52926	0.53745	0.54576	0.5542	0.56274	0.57141	0.58019	0.58908	0.59808	0.6072	0.61645	0.62581	0.63528	0.64487	0.53247	0.43367	0.44188	0.45021	0.45865	0.4672	0.47586	0.48464	0.49352	0.50251	0.51161	0.52084	0.53017	0.53962	0.54918	0.28843	0.15509	0.15937	0.16373	0.16819	0.17273	0.17737	0.18209	0.18691
	0.45046	0.45746	0.46456	0.47178	0.47912	0.48655	0.49407	0.50171	0.50946	0.51733	0.5253	0.53338	0.54158	0.54988	0.55831	0.56687	0.57553	0.5843	0.59318	0.60217	0.61127	0.6205	0.62986	0.63933	0.64891	0.53611	0.43693	0.44513	0.45344	0.46187	0.4704	0.47905	0.48781	0.49668	0.50565	0.51473	0.52393	0.53325	0.54269	0.55223	0.29052	0.15623	0.16051	0.16487	0.16931	0.17386	0.17849	0.1832	0.18801
	0.45451	0.46151	0.46864	0.47587	0.4832	0.49064	0.49819	0.50584	0.51358	0.52144	0.52942	0.53751	0.5457	0.55401	0.56243	0.57096	0.57962	0.58837	0.59722	0.60622	0.61533	0.62454	0.63388	0.64334	0.65291	0.53974	0.4402	0.44838	0.45668	0.46509	0.47361	0.48223	0.49096	0.49982	0.50877	0.51783	0.52701	0.53631	0.54572	0.55523	0.29258	0.15738	0.16165	0.16601	0.17045	0.17498	0.17961	0.18432	0.18911
	0.45857	0.4656	0.47273	0.47995	0.48727	0.49471	0.50226	0.50991	0.51767	0.52554	0.53352	0.5416	0.5498	0.5581	0.56651	0.57502	0.58365	0.5924	0.60128	0.61027	0.61935	0.62856	0.63788	0.64731	0.65687	0.54334	0.44342	0.4516	0.45988	0.46828	0.47677	0.48538	0.49411	0.50295	0.51188	0.52093	0.53007	0.53934	0.54872	0.55819	0.29462	0.15852	0.16279	0.16714	0.17158	0.17611	0.18073	0.18543	0.19022
	0.4626	0.46963	0.47675	0.48398	0.49132	0.49876	0.50631	0.51397	0.52174	0.52959	0.53758	0.54566	0.55385	0.56214	0.57055	0.57907	0.58771	0.59646	0.60533	0.6143	0.62339	0.63259	0.64189	0.65131	0.66084	0.54692	0.44664	0.45481	0.46307	0.47145	0.47994	0.48853	0.49722	0.50603	0.51496	0.52398	0.53312	0.54236	0.5517	0.56117	0.29666	0.15966	0.16392	0.16827	0.17271	0.17723	0.18183	0.18652	0.1913
	0.4666	0.47365	0.48078	0.48803	0.49537	0.50281	0.51036	0.51802	0.52578	0.53365	0.54161	0.54969	0.55789	0.56619	0.5746	0.58311	0.59174	0.60048	0.60932	0.61827	0.62733	0.63651	0.64582	0.65524	0.66476	0.55047	0.44982	0.45797	0.46624	0.47461	0.48308	0.49165	0.50033	0.50913	0.51802	0.52703	0.53614	0.54537	0.55471	0.56415	0.2987	0.1608	0.16506	0.1694	0.17383	0.17835	0.18294	0.18763	0.19239
	0.4706	0.47764	0.48479	0.49204	0.49939	0.50684	0.51439	0.52204	0.52981	0.53768	0.54564	0.55372	0.5619	0.5702	0.5786	0.58712	0.59573	0.60445	0.61328	0.62223	0.6313	0.64048	0.64977	0.65916	0.66867	0.55403	0.45302	0.46116	0.46938	0.47773	0.48619	0.49475	0.50342	0.51218	0.52105	0.53005	0.53916	0.54836	0.55765	0.56706	0.30071	0.16194	0.16619	0.17054	0.17496	0.17946	0.18405	0.18873	0.19349
	0.47458	0.48163	0.48878	0.49604	0.50338	0.51083	0.51839	0.52604	0.53379	0.54167	0.54964	0.55771	0.56589	0.57419	0.5826	0.5911	0.59971	0.60843	0.61725	0.6262	0.63526	0.64442	0.65368	0.66307	0.67256	0.55753	0.45616	0.46429	0.47252	0.48085	0.48929	0.49783	0.50647	0.51524	0.5241	0.53306	0.54213	0.5513	0.56057	0.56996	0.30273	0.16308	0.16733	0.17166	0.17607	0.18057	0.18515	0.18981	0.19457
	0.47856	0.48561	0.49275	0.5	0.50735	0.51481	0.52237	0.53003	0.5378	0.54565	0.55363	0.56171	0.56988	0.57817	0.58656	0.59506	0.60366	0.61236	0.62119	0.63012	0.63915	0.64829	0.65756	0.66693	0.67639	0.56102	0.4593	0.46742	0.47564	0.48396	0.49238	0.5009	0.50953	0.51826	0.5271	0.53604	0.54507	0.55423	0.56352	0.57289	0.30474	0.16422	0.16846	0.17278	0.1772	0.18168	0.18626	0.19091	0.19565
	0.4825	0.48956	0.49673	0.50399	0.51133	0.51879	0.52635	0.534	0.54176	0.54963	0.55761	0.56568	0.57385	0.58211	0.5905	0.59898	0.60758	0.6163	0.62511	0.63402	0.64304	0.65217	0.66141	0.67076	0.68022	0.5645	0.46243	0.47053	0.47872	0.48703	0.49543	0.50394	0.51257	0.52129	0.53009	0.53901	0.54804	0.55718	0.56642	0.57576	0.30673	0.16534	0.16958	0.17391	0.17831	0.1828	0.18737	0.19202	0.19674
	0.48641	0.49349	0.50065	0.50791	0.51528	0.52273	0.53029	0.53795	0.54572	0.55358	0.56155	0.56962	0.57778	0.58605	0.59442	0.60291	0.61149	0.62018	0.62898	0.63789	0.6469	0.65601	0.66525	0.6746	0.68404	0.56795	0.46553	0.47362	0.48181	0.49009	0.49848	0.50698	0.51557	0.52426	0.53307	0.54198	0.55099	0.56008	0.56927	0.57859	0.30868	0.16647	0.17071	0.17503	0.17942	0.18389	0.18845	0.19309	0.19781
	0.49032	0.49739	0.50456	0.51182	0.51918	0.52666	0.53423	0.54188	0.54964	0.5575	0.56546	0.57352	0.58169	0.58996	0.59834	0.60681	0.61538	0.62406	0.63285	0.64175	0.65075	0.65986	0.66907	0.67839	0.68781	0.57137	0.4686	0.47668	0.48486	0.49315	0.50151	0.50997	0.51856	0.52723	0.536	0.54488	0.55387	0.56296	0.57215	0.58142	0.31066	0.16761	0.17184	0.17615	0.18054	0.18501	0.18955	0.19418	0.19889
	0.49421	0.50128	0.50846	0.51573	0.5231	0.53057	0.53812	0.54579	0.55354	0.56139	0.56935	0.57741	0.58558	0.59386	0.60222	0.61068	0.61924	0.62791	0.63669	0.64557	0.65456	0.66365	0.67286	0.68217	0.69157	0.57479	0.47168	0.47974	0.48791	0.49617	0.50453	0.513	0.52155	0.53019	0.53894	0.54781	0.55677	0.56582	0.57497	0.58423	0.31262	0.16874	0.17296	0.17726	0.18164	0.1861	0.19064	0.19526	0.19996
	0.4981	0.50517	0.51234	0.51962	0.52698	0.53445	0.54201	0.54967	0.55742	0.56528	0.57323	0.5813	0.58945	0.5977	0.60606	0.61452	0.62309	0.63174	0.6405	0.64938	0.65834	0.66742	0.67659	0.68587	0.69528	0.57817	0.47474	0.48279	0.49093	0.49917	0.50752	0.51596	0.5245	0.53315	0.54187	0.5507	0.55964	0.56867	0.57782	0.58704	0.31456	0.16986	0.17408	0.17836	0.18273	0.18719	0.19173	0.19634	0.20103
	0.50196	0.50904	0.51622	0.52348	0.53083	0.5383	0.54587	0.55353	0.56129	0.56915	0.5771	0.58514	0.59329	0.60153	0.60988	0.61833	0.62688	0.63555	0.64432	0.65317	0.66214	0.6712	0.68035	0.68962	0.69899	0.58154	0.47777	0.48581	0.49394	0.50215	0.51046	0.51889	0.52742	0.53603	0.54476	0.55357	0.56248	0.57151	0.58063	0.58984	0.31652	0.17099	0.1752	0.17949	0.18385	0.18829	0.19281	0.19742	0.2021
	0.50579	0.51288	0.52006	0.52734	0.53471	0.54216	0.54971	0.55737	0.56512	0.57297	0.58093	0.58897	0.59711	0.60536	0.61369	0.62215	0.6307	0.63935	0.64809	0.65694	0.66588	0.67494	0.68409	0.69332	0.70268	0.58487	0.48077	0.48881	0.49693	0.50514	0.51344	0.52184	0.53033	0.53894	0.54763	0.55643	0.56533	0.57431	0.58339	0.59258	0.31843	0.1721	0.17631	0.1806	0.18496	0.18939	0.19389	0.19848	0.20315
	0.5096	0.51668	0.52387	0.53116	0.53854	0.546	0.55356	0.56121	0.56897	0.57682	0.58474	0.59278	0.60092	0.60916	0.61751	0.62594	0.63446	0.64308	0.65181	0.66065	0.66958	0.67862	0.68778	0.69704	0.70637	0.58822	0.48378	0.49178	0.49988	0.50809	0.51638	0.52476	0.53323	0.54181	0.55049	0.55927	0.56813	0.57711	0.58617	0.59532	0.32033	0.17322	0.17742	0.1817	0.18605	0.19047	0.19498	0.19956	0.20421
	0.51342	0.5205	0.52769	0.53496	0.54233	0.54979	0.55735	0.56501	0.57276	0.5806	0.58854	0.59657	0.60471	0.61294	0.62125	0.62968	0.63821	0.64684	0.65556	0.66437	0.67328	0.6823	0.69143	0.70067	0.71001	0.59156	0.48679	0.49475	0.50283	0.511	0.51927	0.52764	0.53612	0.54469	0.55334	0.56209	0.57094	0.57987	0.58891	0.59805	0.32226	0.17433	0.17852	0.18278	0.18713	0.19156	0.19606	0.20063	0.20528
	0.5172	0.52431	0.53149	0.53875	0.54613	0.55358	0.56113	0.56878	0.57654	0.58436	0.5923	0.60034	0.60847	0.61669	0.62501	0.63342	0.64194	0.65056	0.65927	0.66808	0.67699	0.68599	0.69509	0.70429	0.71359	0.5948	0.48972	0.49769	0.50576	0.51392	0.52219	0.53055	0.539	0.54753	0.55618	0.56489	0.5737	0.58261	0.59163	0.60075	0.32414	0.17544	0.17962	0.18389	0.18823	0.19265	0.19714	0.20169	0.20632
	0.52096	0.52807	0.53526	0.54254	0.54991	0.55737	0.56493	0.57256	0.58029	0.58813	0.59605	0.60408	0.6122	0.62042	0.62873	0.63712	0.64563	0.65422	0.66293	0.67173	0.68064	0.68965	0.69874	0.70792	0.71719	0.59806	0.49265	0.50062	0.50867	0.51682	0.52508	0.53341	0.54183	0.55035	0.55895	0.56767	0.57648	0.58537	0.59436	0.60344	0.32603	0.17656	0.18074	0.18499	0.18932	0.19371	0.19818	0.20273	0.20736
	0.52469	0.53179	0.53897	0.54626	0.55365	0.56112	0.56866	0.57631	0.58405	0.59187	0.5998	0.60782	0.61593	0.62414	0.63244	0.64085	0.64934	0.65791	0.66659	0.67536	0.68424	0.69323	0.70231	0.71147	0.72074	0.60131	0.49559	0.50354	0.51158	0.51973	0.52795	0.53626	0.54466	0.55315	0.56175	0.57045	0.57923	0.58811	0.59706	0.60611	0.32789	0.17765	0.18183	0.18608	0.1904	0.19478	0.19925	0.20379	0.2084
	0.52843	0.53553	0.54272	0.55	0.55737	0.56484	0.57239	0.58002	0.58775	0.59559	0.60351	0.61151	0.61961	0.62782	0.63613	0.64451	0.65299	0.66157	0.67023	0.679	0.68787	0.69684	0.7059	0.71506	0.72431	0.60455	0.4985	0.50644	0.51447	0.52256	0.53077	0.53908	0.54747	0.55595	0.56452	0.57319	0.58195	0.59079	0.59974	0.60876	0.32976	0.17876	0.18293	0.18717	0.19148	0.19586	0.20032	0.20484	0.20944
	0.53216	0.53926	0.54645	0.55373	0.56109	0.56853	0.57608	0.58372	0.59146	0.59927	0.60719	0.6152	0.6233	0.63149	0.63977	0.64814	0.65661	0.66518	0.67386	0.68262	0.69147	0.7004	0.70944	0.71859	0.72784	0.60775	0.50139	0.5093	0.5173	0.52541	0.5336	0.54188	0.55026	0.55871	0.56727	0.57591	0.58465	0.59349	0.6024	0.61141	0.33162	0.17986	0.18401	0.18824	0.19255	0.19692	0.20137	0.2059	0.21049
	0.53583	0.54294	0.55014	0.55741	0.56478	0.57224	0.57978	0.58741	0.59515	0.60297	0.61087	0.61885	0.62694	0.63513	0.6434	0.65178	0.66024	0.66879	0.67745	0.6862	0.69502	0.70395	0.71298	0.72209	0.73132	0.61092	0.50426	0.51217	0.52017	0.52824	0.53642	0.54467	0.55302	0.56147	0.57	0.57863	0.58735	0.59614	0.60504	0.61401	0.33345	0.18094	0.1851	0.18932	0.19361	0.19798	0.20242	0.20694	0.21152
	0.53951	0.54661	0.5538	0.56108	0.56845	0.57589	0.58344	0.59109	0.59881	0.60663	0.61452	0.6225	0.63057	0.63874	0.64701	0.65537	0.66383	0.67238	0.68101	0.68974	0.69856	0.70747	0.7165	0.72562	0.73482	0.6141	0.50712	0.51501	0.523	0.53107	0.53922	0.54746	0.55579	0.56419	0.57271	0.5813	0.58998	0.59876	0.60764	0.61661	0.33529	0.18205	0.18619	0.1904	0.19468	0.19903	0.20346	0.20796	0.21253
	0.54316	0.55026	0.55746	0.56474	0.57209	0.57955	0.5871	0.59472	0.60243	0.61024	0.61814	0.62614	0.63421	0.64238	0.65064	0.65898	0.6674	0.67592	0.68454	0.69325	0.70208	0.71098	0.71997	0.72906	0.73825	0.61724	0.50997	0.51784	0.5258	0.53385	0.54199	0.55021	0.55852	0.56694	0.57542	0.58399	0.59264	0.6014	0.61025	0.61919	0.33711	0.18313	0.18727	0.19148	0.19575	0.2001	0.20452	0.209	0.21355
	0.54682	0.55392	0.5611	0.56836	0.57573	0.58318	0.59073	0.59835	0.60604	0.61383	0.62173	0.62972	0.6378	0.64594	0.65418	0.66252	0.67096	0.67947	0.68809	0.6968	0.70558	0.71446	0.72344	0.73251	0.74168	0.62036	0.51279	0.52065	0.52859	0.53662	0.54474	0.55294	0.56125	0.56963	0.5781	0.58666	0.59529	0.60401	0.61282	0.62173	0.33891	0.18421	0.18834	0.19254	0.19682	0.20116	0.20556	0.21002	0.21457
	0.55042	0.55753	0.56472	0.572	0.57936	0.58681	0.59434	0.60194	0.60966	0.61744	0.62532	0.63329	0.64135	0.6495	0.65774	0.66607	0.67449	0.683	0.69159	0.70027	0.70905	0.71793	0.72689	0.73594	0.7451	0.62347	0.51558	0.52343	0.53134	0.53936	0.54747	0.55566	0.56393	0.57231	0.58075	0.58928	0.59792	0.60661	0.61539	0.62427	0.34071	0.18529	0.1894	0.1936	0.19787	0.2022	0.20659	0.21106	0.21559
	0.55401	0.56112	0.56832	0.57561	0.58297	0.59039	0.59791	0.60552	0.61323	0.62102	0.6289	0.63685	0.64489	0.65303	0.66127	0.66959	0.67799	0.68648	0.69507	0.70374	0.71251	0.72137	0.73032	0.73936	0.74846	0.62653	0.51837	0.52619	0.53411	0.54212	0.5502	0.55836	0.56663	0.57497	0.5834	0.59191	0.60051	0.6092	0.61798	0.62684	0.34252	0.18637	0.19048	0.19466	0.19892	0.20324	0.20762	0.21208	0.2166
	0.55762	0.56471	0.57189	0.57914	0.5865	0.59396	0.60147	0.60909	0.61679	0.62458	0.63244	0.64038	0.64843	0.65656	0.66477	0.67307	0.68145	0.68993	0.69851	0.70719	0.71595	0.7248	0.73373	0.74273	0.75185	0.62962	0.52114	0.52896	0.53686	0.54484	0.55291	0.56106	0.56928	0.5776	0.58601	0.59451	0.60309	0.61175	0.62049	0.62934	0.3443	0.18744	0.19155	0.19572	0.19995	0.20426	0.20864	0.21308	0.2176
	0.56117	0.56828	0.57546	0.58273	0.59007	0.59751	0.60504	0.61264	0.62032	0.62809	0.63595	0.6439	0.65193	0.66006	0.66827	0.67656	0.68494	0.6934	0.70195	0.71061	0.71936	0.72818	0.73708	0.74609	0.75519	0.63266	0.52391	0.53171	0.53959	0.54754	0.55559	0.56372	0.57193	0.58024	0.58863	0.59709	0.60564	0.61427	0.623	0.63181	0.34605	0.18851	0.19261	0.19677	0.20101	0.20531	0.20968	0.21412	0.21861
	0.56471	0.57181	0.579	0.58626	0.59362	0.60105	0.60856	0.61617	0.62385	0.63161	0.63945	0.64739	0.65543	0.66354	0.67174	0.68002	0.68838	0.69684	0.70539	0.71401	0.72272	0.73152	0.74042	0.74941	0.75848	0.63568	0.52664	0.53441	0.54228	0.55024	0.55827	0.56637	0.57457	0.58285	0.59121	0.59965	0.60819	0.61681	0.62551	0.63428	0.34779	0.18957	0.19367	0.19783	0.20205	0.20633	0.21069	0.21512	0.21961
	0.56823	0.57534	0.58253	0.58979	0.59714	0.60457	0.61207	0.61966	0.62734	0.6351	0.64295	0.65088	0.65888	0.66697	0.67516	0.68344	0.69182	0.70026	0.70879	0.71741	0.72611	0.7349	0.74377	0.75273	0.76179	0.63867	0.52934	0.53712	0.54497	0.5529	0.56091	0.56901	0.57719	0.58544	0.59378	0.60221	0.61072	0.61933	0.62801	0.63676	0.34955	0.19063	0.19472	0.19887	0.20307	0.20735	0.2117	0.21611	0.22058
	0.57176	0.57885	0.58603	0.59329	0.60063	0.60805	0.61555	0.62314	0.63081	0.63857	0.64641	0.65434	0.66234	0.67043	0.6786	0.68686	0.69522	0.70366	0.71216	0.72074	0.72943	0.7382	0.74707	0.75603	0.76507	0.64167	0.53205	0.53981	0.54765	0.55556	0.56357	0.57164	0.57979	0.58803	0.59635	0.60474	0.61322	0.6218	0.63045	0.63918	0.35128	0.19168	0.19576	0.19991	0.20412	0.20838	0.21271	0.21711	0.22157
	0.57525	0.58234	0.58951	0.59677	0.60411	0.61153	0.61904	0.62662	0.63427	0.64203	0.64985	0.65776	0.66577	0.67384	0.682	0.69025	0.69858	0.70698	0.71548	0.72407	0.73273	0.74151	0.75036	0.7593	0.76832	0.64464	0.53474	0.54248	0.55029	0.55818	0.56616	0.57424	0.58238	0.5906	0.5989	0.60728	0.61574	0.62428	0.6329	0.64161	0.35302	0.19274	0.1968	0.20093	0.20513	0.20939	0.21372	0.21811	0.22257
	0.57872	0.58581	0.59298	0.60023	0.60756	0.61497	0.62247	0.63005	0.63772	0.64546	0.65328	0.66119	0.66917	0.67724	0.68538	0.69362	0.70194	0.71035	0.71883	0.72741	0.73608	0.74482	0.75364	0.76255	0.77154	0.64757	0.53741	0.54513	0.55291	0.56078	0.56874	0.5768	0.58492	0.59313	0.60142	0.60978	0.61822	0.62674	0.63534	0.64402	0.35472	0.19378	0.19784	0.20196	0.20615	0.21042	0.21472	0.2191	0.22354
	0.58217	0.58927	0.59644	0.60368	0.61101	0.61841	0.6259	0.63346	0.64111	0.64887	0.65668	0.66457	0.67254	0.6806	0.68875	0.69696	0.70525	0.71365	0.72215	0.73072	0.73934	0.74806	0.75688	0.76578	0.77476	0.65052	0.54006	0.54777	0.55556	0.56342	0.57136	0.57937	0.58746	0.59564	0.60391	0.61227	0.62069	0.62917	0.63774	0.64641	0.35643	0.19483	0.19887	0.20298	0.20717	0.21141	0.21572	0.22008	0.2245
	0.58559	0.5927	0.59988	0.60712	0.61444	0.62185	0.62933	0.63689	0.64454	0.65225	0.66005	0.66794	0.67589	0.68394	0.69207	0.70029	0.70859	0.71696	0.72542	0.73397	0.7426	0.75132	0.76011	0.76899	0.77796	0.65343	0.54271	0.55038	0.55815	0.566	0.57392	0.58191	0.59	0.59817	0.6064	0.61471	0.6231	0.63158	0.64015	0.64878	0.35813	0.19587	0.19992	0.20403	0.20819	0.21241	0.2167	0.22105	0.22546
	0.58901	0.59608	0.60325	0.6105	0.61783	0.62524	0.63272	0.64028	0.6479	0.65562	0.66341	0.67129	0.67926	0.68729	0.69541	0.70361	0.71189	0.72025	0.72869	0.73722	0.74584	0.75454	0.76331	0.77216	0.7811	0.65631	0.54531	0.55298	0.56073	0.56856	0.57648	0.58447	0.59253	0.60065	0.60887	0.61716	0.62554	0.63399	0.64252	0.65114	0.35981	0.1969	0.20094	0.20503	0.20919	0.2134	0.21768	0.22203	0.22644
	0.59243	0.59951	0.60666	0.6139	0.62122	0.62862	0.63609	0.64363	0.65126	0.65896	0.66674	0.67462	0.68257	0.6906	0.69871	0.70691	0.71518	0.72352	0.73195	0.74046	0.74905	0.75772	0.7665	0.77534	0.78425	0.65916	0.54789	0.55556	0.56331	0.57112	0.57901	0.58697	0.59501	0.60312	0.61131	0.6196	0.62796	0.6364	0.64491	0.65348	0.36148	0.19793	0.20196	0.20605	0.21018	0.21439	0.21867	0.223	0.2274
	0.5958	0.60288	0.61004	0.61727	0.62458	0.63196	0.63943	0.64699	0.65461	0.6623	0.67007	0.67792	0.68587	0.69388	0.70197	0.71016	0.71842	0.72676	0.73518	0.74368	0.75226	0.76092	0.76965	0.77847	0.78739	0.66204	0.5505	0.55813	0.56584	0.57364	0.58151	0.58946	0.59749	0.60559	0.61377	0.62201	0.63035	0.63876	0.64724	0.65581	0.36315	0.19896	0.20297	0.20705	0.21119	0.21539	0.21965	0.22397	0.22836
	0.59916	0.60623	0.61339	0.62063	0.62794	0.63531	0.64276	0.65029	0.65792	0.66561	0.67338	0.68123	0.68914	0.69715	0.70524	0.71339	0.72163	0.72997	0.73837	0.74686	0.75543	0.76407	0.7728	0.78161	0.7905	0.66488	0.55308	0.56071	0.5684	0.57617	0.58402	0.59194	0.59995	0.60804	0.6162	0.62442	0.63272	0.6411	0.64956	0.65811	0.3648	0.19997	0.20398	0.20804	0.21217	0.21637	0.22061	0.22492	0.22929
	0.60251	0.60958	0.61673	0.62396	0.63127	0.63864	0.64609	0.65362	0.66122	0.6689	0.67665	0.68448	0.69241	0.70041	0.70849	0.71663	0.72485	0.73316	0.74155	0.75002	0.75856	0.7672	0.77591	0.78471	0.79359	0.66769	0.55561	0.56322	0.57092	0.57868	0.58651	0.59442	0.60239	0.61045	0.61858	0.62679	0.63508	0.64344	0.65189	0.66041	0.36645	0.201	0.20499	0.20905	0.21317	0.21735	0.22158	0.22588	0.23024
	0.60583	0.6129	0.62004	0.62726	0.63455	0.64192	0.64937	0.6569	0.6645	0.67218	0.67993	0.68775	0.69566	0.70364	0.7117	0.71985	0.72806	0.73636	0.74473	0.75319	0.76173	0.77033	0.77901	0.78778	0.79662	0.67047	0.55815	0.56574	0.57341	0.58116	0.58897	0.59686	0.60483	0.61287	0.62099	0.62918	0.63744	0.64577	0.65419	0.66267	0.36806	0.202	0.206	0.21005	0.21416	0.21833	0.22255	0.22682	0.23116
	0.60915	0.61622	0.62336	0.63057	0.63784	0.6452	0.65264	0.66015	0.66774	0.67542	0.68317	0.69099	0.69887	0.70683	0.71489	0.72302	0.73125	0.73952	0.74788	0.75631	0.76481	0.77342	0.7821	0.79085	0.79968	0.67327	0.56068	0.56826	0.5759	0.58362	0.59142	0.59929	0.60724	0.61527	0.62335	0.63151	0.63975	0.64808	0.65647	0.66493	0.36969	0.20301	0.20699	0.21103	0.21513	0.21929	0.2235	0.22778	0.23211
	0.61244	0.6195	0.62663	0.63382	0.64111	0.64846	0.6559	0.6634	0.67098	0.67864	0.68638	0.69418	0.70206	0.71003	0.71807	0.72618	0.73437	0.74264	0.75098	0.75941	0.76791	0.7765	0.78516	0.79389	0.8027	0.67603	0.56319	0.57074	0.57837	0.58608	0.59386	0.60172	0.60965	0.61764	0.62572	0.63387	0.64209	0.65038	0.65874	0.66717	0.37129	0.204	0.20797	0.21201	0.2161	0.22024	0.22446	0.22873	0.23305
	0.6157	0.62274	0.62988	0.63709	0.64438	0.65174	0.65916	0.66666	0.67423	0.68186	0.68958	0.69739	0.70527	0.7132	0.72122	0.72933	0.73752	0.74577	0.75411	0.7625	0.77098	0.77954	0.78819	0.79691	0.80571	0.67876	0.56566	0.57322	0.58083	0.58851	0.59628	0.60411	0.61202	0.62	0.62806	0.63619	0.64438	0.65265	0.66098	0.66938	0.37289	0.20501	0.20897	0.213	0.21707	0.2212	0.22539	0.22964	0.23395
	0.61895	0.626	0.63312	0.64033	0.64761	0.65496	0.66237	0.66987	0.67742	0.68506	0.69277	0.70055	0.70843	0.71637	0.72438	0.73247	0.74062	0.74886	0.75718	0.76558	0.77405	0.78259	0.79119	0.79988	0.80866	0.68148	0.56815	0.57567	0.58327	0.59095	0.59868	0.60649	0.61438	0.62234	0.63038	0.63848	0.64666	0.65489	0.66321	0.67162	0.3745	0.20601	0.20996	0.21397	0.21804	0.22217	0.22635	0.23058	0.23487
	0.6222	0.62925	0.63637	0.64356	0.65081	0.65814	0.66556	0.67304	0.6806	0.68822	0.69592	0.7037	0.71156	0.7195	0.7275	0.73557	0.74372	0.75193	0.76023	0.76862	0.77708	0.78559	0.79419	0.80286	0.81163	0.68419	0.57059	0.57811	0.5857	0.59334	0.60106	0.60886	0.61672	0.62468	0.63269	0.64076	0.64892	0.65715	0.66546	0.67382	0.37608	0.20699	0.21093	0.21492	0.21898	0.2231	0.22728	0.23151	0.2358
	0.62539	0.63244	0.63957	0.64676	0.65402	0.66134	0.66874	0.67623	0.68376	0.69138	0.69908	0.70686	0.71469	0.7226	0.73059	0.73865	0.74677	0.75498	0.76326	0.77163	0.78008	0.78859	0.79718	0.80586	0.81459	0.68688	0.57304	0.58053	0.58811	0.59575	0.60345	0.61122	0.61907	0.62698	0.63498	0.64304	0.65117	0.65937	0.66764	0.67599	0.37764	0.20796	0.21191	0.21589	0.21993	0.22405	0.22821	0.23244	0.2367
	0.62859	0.63564	0.64274	0.64994	0.65719	0.66453	0.67192	0.67938	0.68693	0.69454	0.70222	0.70997	0.71778	0.7257	0.73367	0.74172	0.74984	0.75803	0.76631	0.77465	0.78307	0.79157	0.80014	0.80878	0.81749	0.68955	0.57545	0.58293	0.59048	0.59812	0.60581	0.61358	0.62139	0.62928	0.63724	0.64528	0.65341	0.66158	0.66983	0.67815	0.3792	0.20895	0.21288	0.21687	0.22091	0.225	0.22914	0.23333	0.2376
	0.63179	0.63882	0.64591	0.65309	0.66035	0.66767	0.67506	0.68252	0.69004	0.69765	0.70533	0.71308	0.72089	0.72877	0.73673	0.74476	0.75288	0.76107	0.76932	0.77765	0.78604	0.79451	0.80305	0.81167	0.82038	0.69218	0.57785	0.58533	0.59287	0.60047	0.60815	0.61589	0.6237	0.63157	0.63953	0.64755	0.65563	0.66379	0.672	0.68029	0.38075	0.20992	0.21384	0.21783	0.22185	0.22593	0.23006	0.23425	0.2385
	0.63494	0.64198	0.64908	0.65624	0.66347	0.6708	0.67819	0.68563	0.69316	0.70074	0.7084	0.71613	0.72394	0.73183	0.73977	0.74779	0.75589	0.76406	0.7723	0.78061	0.789	0.79744	0.80598	0.8146	0.82327	0.69484	0.58028	0.58772	0.59523	0.6028	0.61044	0.61817	0.62598	0.63385	0.64178	0.64978	0.65784	0.66597	0.67417	0.68245	0.3823	0.21088	0.21479	0.21876	0.22277	0.22684	0.23097	0.23516	0.23939
	0.63811	0.64512	0.65222	0.65939	0.6666	0.67389	0.68127	0.68871	0.69622	0.7038	0.71146	0.71918	0.72696	0.73484	0.74279	0.75081	0.7589	0.76705	0.77528	0.78357	0.79193	0.80038	0.8089	0.81748	0.82614	0.69745	0.58264	0.59007	0.59756	0.60513	0.61277	0.62048	0.62825	0.63608	0.644	0.65198	0.66001	0.66811	0.67629	0.68455	0.38383	0.21186	0.21575	0.2197	0.22371	0.22777	0.23188	0.23606	0.24029
	0.64122	0.64825	0.65534	0.66249	0.66972	0.677	0.68436	0.6918	0.69931	0.70689	0.71453	0.72223	0.73002	0.73786	0.74579	0.75379	0.76186	0.77	0.77821	0.78649	0.79485	0.80328	0.81178	0.82035	0.82899	0.70007	0.58501	0.59242	0.5999	0.60745	0.61508	0.62276	0.6305	0.63832	0.6462	0.65415	0.66217	0.67026	0.67843	0.68667	0.38536	0.21282	0.21671	0.22065	0.22465	0.2287	0.2328	0.23696	0.24117
	0.64433	0.65135	0.65843	0.66559	0.6728	0.68007	0.68743	0.69486	0.70236	0.70992	0.71755	0.72526	0.73303	0.74087	0.74877	0.75675	0.76482	0.77295	0.78113	0.7894	0.79773	0.80615	0.81463	0.82319	0.83181	0.70263	0.58734	0.59474	0.6022	0.60975	0.61735	0.62502	0.63275	0.64054	0.64841	0.65635	0.66435	0.6724	0.68053	0.68874	0.38686	0.21377	0.21765	0.22158	0.22557	0.22961	0.2337	0.23785	0.24205
	0.64743	0.65444	0.66152	0.66866	0.67587	0.68315	0.69049	0.69791	0.7054	0.71294	0.72054	0.72824	0.73601	0.74385	0.75176	0.75973	0.76776	0.77586	0.78404	0.79228	0.80061	0.80901	0.81746	0.82599	0.8346	0.7052	0.58967	0.59706	0.60452	0.61203	0.61961	0.62725	0.63496	0.64275	0.6506	0.65852	0.66649	0.67454	0.68265	0.69081	0.38835	0.21471	0.21858	0.2225	0.22648	0.2305	0.23459	0.23873	0.24292
	0.65052	0.65752	0.66458	0.67171	0.67891	0.68619	0.69352	0.70093	0.70839	0.71594	0.72355	0.73122	0.73898	0.74681	0.75469	0.76264	0.77065	0.77875	0.78691	0.79515	0.80347	0.81185	0.82031	0.82882	0.83739	0.70775	0.59201	0.59938	0.60681	0.6143	0.62186	0.62948	0.63717	0.64493	0.65275	0.66064	0.66862	0.67665	0.68475	0.69291	0.38985	0.21565	0.21951	0.22343	0.2274	0.23142	0.23549	0.23961	0.24378
	0.65355	0.66054	0.66759	0.67473	0.68193	0.6892	0.69654	0.70392	0.71139	0.71893	0.72654	0.73423	0.74195	0.74974	0.7576	0.76555	0.77357	0.78165	0.7898	0.79803	0.80631	0.81467	0.82309	0.83158	0.84016	0.7103	0.59431	0.60166	0.60908	0.61655	0.6241	0.63171	0.63938	0.64712	0.65492	0.66278	0.67072	0.67873	0.68681	0.69494	0.39134	0.2166	0.22045	0.22434	0.2283	0.23231	0.23636	0.24048	0.24464
	0.65659	0.66359	0.67065	0.67777	0.68496	0.69222	0.69954	0.70693	0.71437	0.72189	0.72949	0.73714	0.74487	0.75266	0.76051	0.76845	0.77645	0.78453	0.79266	0.80086	0.80912	0.81745	0.82586	0.83435	0.84292	0.71282	0.5966	0.60393	0.61131	0.61877	0.6263	0.63389	0.64156	0.64928	0.65706	0.66491	0.67281	0.68078	0.68883	0.69694	0.3928	0.21753	0.22138	0.22527	0.22922	0.23321	0.23727	0.24136	0.24551
	0.65962	0.66661	0.67365	0.68076	0.68793	0.69519	0.7025	0.70987	0.71732	0.72485	0.73243	0.74008	0.74779	0.75557	0.76343	0.77133	0.7793	0.78735	0.79547	0.80367	0.81193	0.82026	0.82865	0.8371	0.84563	0.71529	0.59885	0.60617	0.61356	0.621	0.6285	0.63609	0.64373	0.65143	0.6592	0.66703	0.67493	0.68288	0.69089	0.69898	0.39426	0.21846	0.22229	0.22618	0.23012	0.2341	0.23813	0.24221	0.24635
	0.66261	0.6696	0.67665	0.68376	0.69093	0.69816	0.70547	0.71285	0.72029	0.72777	0.73534	0.74298	0.75068	0.75846	0.7663	0.7742	0.78217	0.79019	0.79829	0.80648	0.81472	0.82302	0.83138	0.83981	0.84832	0.71776	0.60111	0.60841	0.61577	0.62321	0.63072	0.63827	0.64588	0.65355	0.6613	0.66912	0.677	0.68493	0.69292	0.70098	0.39572	0.21938	0.22321	0.22708	0.231	0.23498	0.239	0.24307	0.2472
	0.66561	0.67259	0.67964	0.68675	0.69391	0.70114	0.70843	0.71578	0.72319	0.73068	0.73823	0.74584	0.75353	0.7613	0.76912	0.77702	0.78497	0.79299	0.80109	0.80924	0.81747	0.82577	0.83413	0.84256	0.85105	0.72025	0.60336	0.61064	0.61799	0.6254	0.63288	0.64041	0.64801	0.65568	0.6634	0.67118	0.67904	0.68694	0.69491	0.70295	0.39715	0.22029	0.22411	0.22798	0.23189	0.23586	0.23987	0.24394	0.24805
	0.66857	0.67555	0.68258	0.68968	0.69683	0.70404	0.71133	0.71869	0.72612	0.73361	0.74117	0.74877	0.75643	0.76415	0.77196	0.77984	0.78779	0.7958	0.80387	0.81201	0.8202	0.82847	0.83682	0.84524	0.85372	0.72268	0.60557	0.61285	0.62018	0.62758	0.63503	0.64256	0.65015	0.65779	0.66548	0.67324	0.68107	0.68896	0.69692	0.70494	0.3986	0.22122	0.22502	0.22887	0.23278	0.23673	0.24073	0.24478	0.24889
	0.67154	0.6785	0.68553	0.69262	0.69977	0.70699	0.71425	0.72159	0.729	0.73647	0.744	0.7516	0.75927	0.76701	0.7748	0.78266	0.79058	0.79856	0.80662	0.81474	0.82293	0.83119	0.83951	0.84791	0.85635	0.72511	0.60779	0.61505	0.62236	0.62974	0.63718	0.64467	0.65223	0.65985	0.66754	0.67529	0.6831	0.69098	0.69891	0.70691	0.40002	0.22213	0.22593	0.22977	0.23365	0.23759	0.24159	0.24563	0.24972
	0.67448	0.68143	0.68843	0.69551	0.70265	0.70985	0.71714	0.72445	0.73185	0.73931	0.74683	0.75441	0.76207	0.76981	0.7776	0.78545	0.79337	0.80134	0.80938	0.81749	0.82565	0.83389	0.84219	0.85056	0.85901	0.72755	0.60999	0.61723	0.62453	0.63188	0.63929	0.64678	0.65433	0.66194	0.66961	0.67733	0.68511	0.69296	0.70087	0.70884	0.40144	0.22303	0.22681	0.23065	0.23453	0.23846	0.24244	0.24647	0.25055
	0.6774	0.68433	0.69134	0.69841	0.70555	0.71275	0.72	0.72733	0.73471	0.74216	0.74967	0.75725	0.7649	0.77259	0.78036	0.78819	0.79608	0.80405	0.8121	0.82019	0.82836	0.83658	0.84486	0.85321	0.86161	0.72993	0.61218	0.6194	0.62667	0.63401	0.64142	0.64889	0.65641	0.664	0.67165	0.67935	0.68711	0.69493	0.70282	0.71078	0.40284	0.22392	0.2277	0.23152	0.23539	0.23931	0.24328	0.2473	0.25136
	0.6803	0.68725	0.69424	0.7013	0.70842	0.71561	0.72287	0.73017	0.73756	0.74499	0.75249	0.76006	0.76769	0.77538	0.78313	0.79094	0.79883	0.80678	0.81479	0.82287	0.83101	0.83923	0.8475	0.85583	0.86423	0.73232	0.61435	0.62155	0.62881	0.63614	0.64353	0.65097	0.65847	0.66603	0.67366	0.68134	0.68909	0.69689	0.70477	0.7127	0.40423	0.22482	0.22859	0.23241	0.23627	0.24017	0.24412	0.24811	0.25217
	0.68318	0.69011	0.6971	0.70415	0.71127	0.71845	0.7257	0.73301	0.74036	0.7478	0.75529	0.76285	0.77047	0.77814	0.78588	0.79368	0.80155	0.80948	0.81745	0.82552	0.83365	0.84184	0.8501	0.85842	0.86681	0.7347	0.61651	0.6237	0.63094	0.63825	0.64561	0.65305	0.66054	0.66808	0.67568	0.68335	0.69107	0.69885	0.70668	0.71458	0.40562	0.2257	0.22946	0.23327	0.23712	0.24102	0.24496	0.24896	0.253
	0.68606	0.69299	0.69996	0.70701	0.71411	0.72128	0.72852	0.73581	0.74318	0.75058	0.75806	0.76559	0.7732	0.78085	0.78858	0.7964	0.80426	0.81218	0.82017	0.82821	0.83631	0.84448	0.85271	0.861	0.86936	0.73703	0.61863	0.62581	0.63304	0.64034	0.64771	0.65511	0.66257	0.67009	0.67767	0.68531	0.69302	0.70078	0.7086	0.71649	0.407	0.22659	0.23033	0.23412	0.23796	0.24185	0.24579	0.24977	0.2538
	0.68891	0.69583	0.70281	0.70984	0.71694	0.7241	0.73131	0.73861	0.74595	0.75336	0.76082	0.76834	0.77594	0.78359	0.7913	0.79907	0.80693	0.81484	0.82281	0.83084	0.83893	0.84708	0.85529	0.86358	0.87193	0.73938	0.62077	0.62793	0.63514	0.64242	0.64974	0.65712	0.66457	0.67208	0.67965	0.68728	0.69496	0.7027	0.71051	0.71837	0.40837	0.22747	0.23121	0.23498	0.23881	0.24269	0.24661	0.25058	0.2546
	0.69173	0.69865	0.70563	0.71265	0.71974	0.72689	0.73411	0.74138	0.74872	0.75613	0.76359	0.77109	0.77865	0.7863	0.79401	0.80178	0.80958	0.81747	0.82541	0.83344	0.84152	0.84965	0.85786	0.86614	0.87446	0.74171	0.62289	0.63002	0.63723	0.64449	0.65178	0.65915	0.66658	0.67407	0.68163	0.68924	0.69691	0.70463	0.7124	0.72024	0.40973	0.22834	0.23207	0.23585	0.23967	0.24352	0.24744	0.25139	0.25539
	0.69455	0.70145	0.70842	0.71546	0.72255	0.72968	0.73687	0.74414	0.75146	0.75884	0.76628	0.77379	0.78135	0.78899	0.79669	0.80444	0.81225	0.82011	0.82806	0.83605	0.8441	0.85222	0.8604	0.86864	0.87696	0.74399	0.62497	0.6321	0.63928	0.64652	0.65381	0.66118	0.66859	0.67606	0.68358	0.69116	0.69881	0.70653	0.71429	0.72209	0.41108	0.22922	0.23294	0.23669	0.2405	0.24435	0.24825	0.25219	0.25619
	0.69736	0.70425	0.7112	0.71822	0.7253	0.73244	0.73962	0.74686	0.75417	0.76155	0.76899	0.7765	0.78406	0.79167	0.79934	0.80708	0.81488	0.82272	0.83064	0.83864	0.84669	0.85478	0.86293	0.87116	0.87945	0.74627	0.62706	0.63419	0.64136	0.64857	0.65584	0.66317	0.67058	0.67804	0.68554	0.69309	0.70071	0.70838	0.71612	0.72391	0.41241	0.23007	0.23379	0.23754	0.24133	0.24517	0.24906	0.253	0.25698
	0.70015	0.70703	0.71398	0.72098	0.72805	0.73517	0.74236	0.74961	0.7569	0.76426	0.77169	0.77918	0.78671	0.7943	0.80197	0.80971	0.8175	0.82535	0.83324	0.84119	0.84922	0.85731	0.86546	0.87366	0.88193	0.74857	0.62915	0.63623	0.64339	0.65058	0.65783	0.66514	0.67251	0.67996	0.68746	0.695	0.7026	0.71025	0.71796	0.72573	0.41375	0.23094	0.23463	0.23837	0.24216	0.24599	0.24986	0.25379	0.25776
	0.70292	0.70981	0.71673	0.72372	0.73078	0.7379	0.74508	0.75232	0.75961	0.76696	0.77436	0.78181	0.78934	0.79694	0.80459	0.8123	0.82008	0.82792	0.8358	0.84375	0.85176	0.85984	0.86797	0.87615	0.8844	0.75081	0.63119	0.63827	0.6454	0.65259	0.65984	0.66714	0.67448	0.68188	0.68936	0.69689	0.70449	0.71213	0.71981	0.72756	0.41508	0.23179	0.23547	0.2392	0.24297	0.2468	0.25067	0.25457	0.25852
	0.70566	0.71252	0.71945	0.72645	0.7335	0.74059	0.74775	0.75498	0.76228	0.76963	0.77702	0.78448	0.792	0.79956	0.8072	0.8149	0.82266	0.83048	0.83835	0.84628	0.85427	0.86231	0.87043	0.87862	0.88686	0.75308	0.63325	0.6403	0.64741	0.65459	0.66183	0.6691	0.67645	0.68384	0.69127	0.69877	0.70633	0.71395	0.72163	0.72937	0.4164	0.23263	0.2363	0.24002	0.2438	0.24762	0.25147	0.25536	0.25929
	0.7084	0.71527	0.7222	0.72917	0.7362	0.7433	0.75046	0.75766	0.76493	0.77226	0.77965	0.78711	0.79463	0.8022	0.80981	0.81747	0.82521	0.83301	0.84088	0.8488	0.85677	0.8648	0.8729	0.88105	0.88926	0.75529	0.63527	0.64231	0.64941	0.65656	0.66378	0.67105	0.67837	0.68573	0.69317	0.70066	0.70819	0.7158	0.72344	0.73114	0.41769	0.23347	0.23715	0.24087	0.24462	0.24842	0.25226	0.25614	0.26007
	0.7111	0.71797	0.72489	0.73186	0.73891	0.74599	0.75314	0.76035	0.76761	0.77491	0.78229	0.78973	0.79722	0.80477	0.81237	0.82003	0.82774	0.83552	0.84337	0.85128	0.85925	0.86727	0.87534	0.88346	0.89166	0.75749	0.63728	0.64432	0.65141	0.65855	0.66574	0.67298	0.68027	0.68763	0.69503	0.70251	0.71004	0.7176	0.72524	0.73291	0.41899	0.23432	0.23798	0.24167	0.24542	0.24921	0.25304	0.25692	0.26084
	0.71381	0.72067	0.72758	0.73454	0.74157	0.74865	0.75578	0.76297	0.77022	0.77753	0.7849	0.79231	0.79981	0.80734	0.81494	0.82259	0.83029	0.83806	0.84588	0.85377	0.86172	0.86973	0.87778	0.88591	0.89408	0.75971	0.63929	0.6463	0.65337	0.66048	0.66765	0.67488	0.68217	0.68951	0.69691	0.70436	0.71186	0.71941	0.72701	0.73468	0.42028	0.23515	0.2388	0.2425	0.24622	0.24999	0.25382	0.25768	0.2616
	0.71652	0.72335	0.73025	0.73721	0.74422	0.75129	0.75842	0.7656	0.77282	0.78012	0.78748	0.79489	0.80235	0.80988	0.81746	0.82511	0.83281	0.84057	0.84838	0.85624	0.86417	0.87216	0.8802	0.88831	0.89649	0.76191	0.64129	0.64828	0.65533	0.66243	0.66959	0.6768	0.68406	0.69139	0.69875	0.70617	0.71365	0.72118	0.72877	0.7364	0.42155	0.23598	0.23961	0.2433	0.24702	0.25079	0.2546	0.25845	0.26234
	0.71917	0.72602	0.73291	0.73986	0.74687	0.75392	0.76103	0.76819	0.77542	0.78271	0.79006	0.79746	0.80491	0.81241	0.81998	0.82762	0.8353	0.84304	0.85084	0.85869	0.86658	0.87455	0.8826	0.8907	0.89884	0.76406	0.64326	0.65024	0.65728	0.66437	0.67151	0.6787	0.68594	0.69323	0.70058	0.70798	0.71543	0.72296	0.73054	0.73817	0.42283	0.2368	0.24043	0.2441	0.24782	0.25157	0.25537	0.25921	0.26309
	0.72184	0.72867	0.73555	0.74248	0.74947	0.75653	0.76364	0.77081	0.77802	0.78529	0.79261	0.79999	0.80744	0.81494	0.8225	0.8301	0.83777	0.84549	0.85327	0.8611	0.869	0.87697	0.88499	0.89306	0.90118	0.76621	0.64522	0.65219	0.6592	0.66627	0.6734	0.68057	0.6878	0.69508	0.70242	0.70982	0.71726	0.72475	0.73231	0.73991	0.42409	0.23761	0.24123	0.24489	0.2486	0.25235	0.25614	0.25996	0.26382
	0.72448	0.7313	0.73817	0.7451	0.75209	0.75913	0.76623	0.77337	0.78057	0.78784	0.79515	0.80253	0.80996	0.81743	0.82496	0.83257	0.84024	0.84796	0.85572	0.86355	0.87143	0.87936	0.88736	0.8954	0.9035	0.76836	0.64719	0.65413	0.66112	0.66816	0.67525	0.68243	0.68965	0.69692	0.70424	0.71161	0.71902	0.72649	0.73401	0.74158	0.42534	0.23844	0.24206	0.2457	0.24939	0.25312	0.25689	0.26071	0.26456
	0.72709	0.73389	0.74076	0.74769	0.75467	0.76171	0.7688	0.77594	0.78313	0.79037	0.79768	0.80504	0.81245	0.81993	0.82745	0.83504	0.84269	0.85038	0.85813	0.86594	0.8738	0.88173	0.8897	0.89773	0.90581	0.77046	0.64911	0.65605	0.66302	0.67006	0.67716	0.6843	0.69151	0.69876	0.70604	0.71338	0.72079	0.72824	0.73572	0.74328	0.4266	0.23925	0.24285	0.24649	0.25015	0.25388	0.25765	0.26145	0.2653
	0.72971	0.73651	0.74337	0.75029	0.75727	0.76427	0.77135	0.77848	0.78566	0.79291	0.8002	0.80754	0.81494	0.8224	0.82992	0.8375	0.84512	0.8528	0.86052	0.86831	0.87617	0.88408	0.89204	0.90005	0.9081	0.77257	0.65103	0.65795	0.66492	0.67194	0.67902	0.68614	0.6933	0.70053	0.70781	0.71513	0.72252	0.72997	0.73746	0.74499	0.42782	0.24004	0.24363	0.24726	0.25093	0.25464	0.25839	0.2622	0.26604
	0.73229	0.7391	0.74594	0.75284	0.75979	0.7668	0.77387	0.78099	0.78817	0.7954	0.8027	0.81003	0.81742	0.82486	0.83235	0.83991	0.84753	0.85519	0.86292	0.87071	0.87854	0.88641	0.89435	0.90234	0.91041	0.77468	0.65294	0.65985	0.6668	0.6738	0.68085	0.68797	0.69512	0.70232	0.70958	0.71691	0.72427	0.73168	0.73916	0.74666	0.42905	0.24084	0.24442	0.24805	0.25171	0.2554	0.25914	0.26291	0.26675
	0.73489	0.74166	0.7485	0.75539	0.76234	0.76934	0.77638	0.78349	0.79066	0.79788	0.80515	0.81249	0.81987	0.8273	0.83479	0.84232	0.84991	0.85758	0.86529	0.87306	0.88088	0.88874	0.89665	0.90462	0.91267	0.77678	0.65486	0.66173	0.66865	0.67565	0.6827	0.68979	0.69692	0.70411	0.71136	0.71864	0.72598	0.73336	0.7408	0.74831	0.43029	0.24164	0.24521	0.24882	0.25247	0.25616	0.25989	0.26365	0.26746
	0.73744	0.74423	0.75106	0.75793	0.76485	0.77184	0.7789	0.786	0.79315	0.80036	0.80762	0.81492	0.8223	0.82974	0.83721	0.84473	0.8523	0.85991	0.86762	0.87537	0.88317	0.89102	0.89895	0.90692	0.91494	0.77885	0.65674	0.66361	0.67054	0.6775	0.68451	0.69157	0.6987	0.70588	0.7131	0.72038	0.7277	0.73508	0.74251	0.74999	0.4315	0.24243	0.24599	0.24959	0.25322	0.2569	0.26062	0.26438	0.26818
[truncated: 785 more rows]
[truncated: 952 more columns]

## Sheet: Figure 2c
*0.1 nm step
[truncated: 1,001 more rows]
[truncated: 952 more columns]

## Sheet: Figure 2d
FDTD Calculation (red point)			4th order polynomial fit curve from FDTD calculation (red line)			Transmittance (blue line)
Thickness (nm)	Normalized peak intensity (a.u.)		7	0.56308		7	61.1057
7	0.56108		7.00801	0.56332		7.00601	61.0848
8	0.66977		7.01602	0.56358		7.01201	61.0639
[truncated: 997 more rows]

## Sheet: Figure 3a
# Channel: 크기변경된 데이터 1
[truncated: 72 more rows]
[truncated: 19 more columns]

## Sheet: Figure 3b
# Channel: 크기변경된 데이터 1
[truncated: 72 more rows]
[truncated: 19 more columns]

[truncated: 9 more sheets: Figure 3c, Figure 3d, Figure 4bcd, Figure 5b (v1=595.29cm-1), Figure 5b (v2=576.94 cm-1), Figure 5c (v1=579.23 cm-1), Figure 5c (v2=577.48 cm-1), Figure 5d (v1=586.19 cm-1), Figure 5d (v2=580.42 cm-1)]
